# Supplementary material for: The impact of pesticides used at the agricultural land of the Puck commune on the environment of the Puck Bay
Source: PeerJ. 2020 Mar 19;8:e8789. doi: 10.7717/peerj.8789 (PMC7085897; doi:10.7717/peerj.8789)
Supplement: Supplemental Information 2 [file peerj-08-8789-s002.xlsx]

## Sheet: Arkusz1
Place of collection	Longitude	Latitude	The mouth of the watercourse	Watercourse name	Laboratory code	Data of sampling	Parameter	Unit	LOQ	Result	Uncertainty	Result < LOQ	Analyst	Analytical method
River	54.63505	18.45612	Puck Bay	Kanał Łyski	108/18/1196	2018-04-25	α - HCH	µg/dm3	0.002	p.0,002	-	1	M. Wojtkiewicz	PN-EN 16693:2015-12
River	54.63505	18.45612	Puck Bay	Kanał Łyski	108/18/1196	2018-04-25	β - HCH	µg/dm3	0.002	p.0,002	-	1	M. Wojtkiewicz	PN-EN 16693:2015-12
River	54.63505	18.45612	Puck Bay	Kanał Łyski	108/18/1196	2018-04-25	γ - HCH	µg/dm3	0.002	p.0,002	-	1	M. Wojtkiewicz	PN-EN 16693:2015-12
River	54.63505	18.45612	Puck Bay	Kanał Łyski	108/18/1196	2018-04-25	δ - HCH	µg/dm3	0.002	p.0,002	-	1	M. Wojtkiewicz	PN-EN 16693:2015-12
River	54.63505	18.45612	Puck Bay	Kanał Łyski	108/18/1196	2018-04-25	Aldryna	µg/dm3	0.005	p.0,005	-	1	M. Wojtkiewicz	PN-EN 16693:2015-12
River	54.63505	18.45612	Puck Bay	Kanał Łyski	108/18/1196	2018-04-25	Izodryna	µg/dm3	0.005	p.0,005	-	1	M. Wojtkiewicz	PN-EN 16693:2015-12
River	54.63505	18.45612	Puck Bay	Kanał Łyski	108/18/1196	2018-04-25	Dieldryna	µg/dm3	0.005	p.0,005	-	1	M. Wojtkiewicz	PN-EN 16693:2015-12
River	54.63505	18.45612	Puck Bay	Kanał Łyski	108/18/1196	2018-04-25	Endryna	µg/dm3	0.005	p.0,005	-	1	M. Wojtkiewicz	PN-EN 16693:2015-12
River	54.63505	18.45612	Puck Bay	Kanał Łyski	108/18/1196	2018-04-25	DDE	µg/dm3	0.01	p.0,01	-	1	M. Wojtkiewicz	PN-EN 16693:2015-12
River	54.63505	18.45612	Puck Bay	Kanał Łyski	108/18/1196	2018-04-25	DDD	µg/dm3	0.01	p.0,01	-	1	M. Wojtkiewicz	PN-EN 16693:2015-12
River	54.63505	18.45612	Puck Bay	Kanał Łyski	108/18/1196	2018-04-25	DDT	µg/dm3	0.01	p.0,01	-	1	M. Wojtkiewicz	PN-EN 16693:2015-12
River	54.64303	18.45959	Puck Bay	Reda	108/18/1197	2018-04-25	α - HCH	µg/dm3	0.002	p.0,002	-	1	M. Wojtkiewicz	PN-EN 16693:2015-12
River	54.64303	18.45959	Puck Bay	Reda	108/18/1197	2018-04-25	β - HCH	µg/dm3	0.002	p.0,002	-	1	M. Wojtkiewicz	PN-EN 16693:2015-12
River	54.64303	18.45959	Puck Bay	Reda	108/18/1197	2018-04-25	γ - HCH	µg/dm3	0.002	p.0,002	-	1	M. Wojtkiewicz	PN-EN 16693:2015-12
River	54.64303	18.45959	Puck Bay	Reda	108/18/1197	2018-04-25	δ - HCH	µg/dm3	0.002	p.0,002	-	1	M. Wojtkiewicz	PN-EN 16693:2015-12
River	54.64303	18.45959	Puck Bay	Reda	108/18/1197	2018-04-25	Aldryna	µg/dm3	0.005	p.0,005	-	1	M. Wojtkiewicz	PN-EN 16693:2015-12
River	54.64303	18.45959	Puck Bay	Reda	108/18/1197	2018-04-25	Izodryna	µg/dm3	0.005	p.0,005	-	1	M. Wojtkiewicz	PN-EN 16693:2015-12
River	54.64303	18.45959	Puck Bay	Reda	108/18/1197	2018-04-25	Dieldryna	µg/dm3	0.005	p.0,005	-	1	M. Wojtkiewicz	PN-EN 16693:2015-12
River	54.64303	18.45959	Puck Bay	Reda	108/18/1197	2018-04-25	Endryna	µg/dm3	0.005	p.0,005	-	1	M. Wojtkiewicz	PN-EN 16693:2015-12
River	54.64303	18.45959	Puck Bay	Reda	108/18/1197	2018-04-25	DDE	µg/dm3	0.01	p.0,01	-	1	M. Wojtkiewicz	PN-EN 16693:2015-12
River	54.64303	18.45959	Puck Bay	Reda	108/18/1197	2018-04-25	DDD	µg/dm3	0.01	p.0,01	-	1	M. Wojtkiewicz	PN-EN 16693:2015-12
River	54.64303	18.45959	Puck Bay	Reda	108/18/1197	2018-04-25	DDT	µg/dm3	0.01	p.0,01	-	1	M. Wojtkiewicz	PN-EN 16693:2015-12
River	54.65496	18.45544	Puck Bay	Kanał Mrzezino	108/18/1198	2018-04-25	α - HCH	µg/dm3	0.002	p.0,002	-	1	M. Wojtkiewicz	PN-EN 16693:2015-12
River	54.65496	18.45544	Puck Bay	Kanał Mrzezino	108/18/1198	2018-04-25	β - HCH	µg/dm3	0.002	p.0,002	-	1	M. Wojtkiewicz	PN-EN 16693:2015-12
River	54.65496	18.45544	Puck Bay	Kanał Mrzezino	108/18/1198	2018-04-25	γ - HCH	µg/dm3	0.002	p.0,002	-	1	M. Wojtkiewicz	PN-EN 16693:2015-12
River	54.65496	18.45544	Puck Bay	Kanał Mrzezino	108/18/1198	2018-04-25	δ - HCH	µg/dm3	0.002	p.0,002	-	1	M. Wojtkiewicz	PN-EN 16693:2015-12
River	54.65496	18.45544	Puck Bay	Kanał Mrzezino	108/18/1198	2018-04-25	Aldryna	µg/dm3	0.005	p.0,005	-	1	M. Wojtkiewicz	PN-EN 16693:2015-12
River	54.65496	18.45544	Puck Bay	Kanał Mrzezino	108/18/1198	2018-04-25	Izodryna	µg/dm3	0.005	p.0,005	-	1	M. Wojtkiewicz	PN-EN 16693:2015-12
River	54.65496	18.45544	Puck Bay	Kanał Mrzezino	108/18/1198	2018-04-25	Dieldryna	µg/dm3	0.005	p.0,005	-	1	M. Wojtkiewicz	PN-EN 16693:2015-12
River	54.65496	18.45544	Puck Bay	Kanał Mrzezino	108/18/1198	2018-04-25	Endryna	µg/dm3	0.005	p.0,005	-	1	M. Wojtkiewicz	PN-EN 16693:2015-12
River	54.65496	18.45544	Puck Bay	Kanał Mrzezino	108/18/1198	2018-04-25	DDE	µg/dm3	0.01	p.0,01	-	1	M. Wojtkiewicz	PN-EN 16693:2015-12
River	54.65496	18.45544	Puck Bay	Kanał Mrzezino	108/18/1198	2018-04-25	DDD	µg/dm3	0.01	p.0,01	-	1	M. Wojtkiewicz	PN-EN 16693:2015-12
River	54.65496	18.45544	Puck Bay	Kanał Mrzezino	108/18/1198	2018-04-25	DDT	µg/dm3	0.01	p.0,01	-	1	M. Wojtkiewicz	PN-EN 16693:2015-12
River	54.66441	18.45897	Puck Bay	Gizdepka	108/18/1199	2018-04-25	α - HCH	µg/dm3	0.002	p.0,002	-	1	M. Wojtkiewicz	PN-EN 16693:2015-12
River	54.66441	18.45897	Puck Bay	Gizdepka	108/18/1199	2018-04-25	β - HCH	µg/dm3	0.002	p.0,002	-	1	M. Wojtkiewicz	PN-EN 16693:2015-12
River	54.66441	18.45897	Puck Bay	Gizdepka	108/18/1199	2018-04-25	γ - HCH	µg/dm3	0.002	p.0,002	-	1	M. Wojtkiewicz	PN-EN 16693:2015-12
River	54.66441	18.45897	Puck Bay	Gizdepka	108/18/1199	2018-04-25	δ - HCH	µg/dm3	0.002	p.0,002	-	1	M. Wojtkiewicz	PN-EN 16693:2015-12
River	54.66441	18.45897	Puck Bay	Gizdepka	108/18/1199	2018-04-25	Aldryna	µg/dm3	0.005	p.0,005	-	1	M. Wojtkiewicz	PN-EN 16693:2015-12
River	54.66441	18.45897	Puck Bay	Gizdepka	108/18/1199	2018-04-25	Izodryna	µg/dm3	0.005	p.0,005	-	1	M. Wojtkiewicz	PN-EN 16693:2015-12
River	54.66441	18.45897	Puck Bay	Gizdepka	108/18/1199	2018-04-25	Dieldryna	µg/dm3	0.005	p.0,005	-	1	M. Wojtkiewicz	PN-EN 16693:2015-12
River	54.66441	18.45897	Puck Bay	Gizdepka	108/18/1199	2018-04-25	Endryna	µg/dm3	0.005	p.0,005	-	1	M. Wojtkiewicz	PN-EN 16693:2015-12
River	54.66441	18.45897	Puck Bay	Gizdepka	108/18/1199	2018-04-25	DDE	µg/dm3	0.01	p.0,01	-	1	M. Wojtkiewicz	PN-EN 16693:2015-12
River	54.66441	18.45897	Puck Bay	Gizdepka	108/18/1199	2018-04-25	DDD	µg/dm3	0.01	p.0,01	-	1	M. Wojtkiewicz	PN-EN 16693:2015-12
River	54.66441	18.45897	Puck Bay	Gizdepka	108/18/1199	2018-04-25	DDT	µg/dm3	0.01	p.0,01	-	1	M. Wojtkiewicz	PN-EN 16693:2015-12
River	54.69582	18.43652	Puck Bay	Błądzikowski Potok	108/18/1200	2018-04-25	α - HCH	µg/dm3	0.002	p.0,002	-	1	M. Wojtkiewicz	PN-EN 16693:2015-12
River	54.69582	18.43652	Puck Bay	Błądzikowski Potok	108/18/1200	2018-04-25	β - HCH	µg/dm3	0.002	p.0,002	-	1	M. Wojtkiewicz	PN-EN 16693:2015-12
River	54.69582	18.43652	Puck Bay	Błądzikowski Potok	108/18/1200	2018-04-25	γ - HCH	µg/dm3	0.002	p.0,002	-	1	M. Wojtkiewicz	PN-EN 16693:2015-12
River	54.69582	18.43652	Puck Bay	Błądzikowski Potok	108/18/1200	2018-04-25	δ - HCH	µg/dm3	0.002	p.0,002	-	1	M. Wojtkiewicz	PN-EN 16693:2015-12
River	54.69582	18.43652	Puck Bay	Błądzikowski Potok	108/18/1200	2018-04-25	Aldryna	µg/dm3	0.005	p.0,005	-	1	M. Wojtkiewicz	PN-EN 16693:2015-12
River	54.69582	18.43652	Puck Bay	Błądzikowski Potok	108/18/1200	2018-04-25	Izodryna	µg/dm3	0.005	p.0,005	-	1	M. Wojtkiewicz	PN-EN 16693:2015-12
River	54.69582	18.43652	Puck Bay	Błądzikowski Potok	108/18/1200	2018-04-25	Dieldryna	µg/dm3	0.005	p.0,005	-	1	M. Wojtkiewicz	PN-EN 16693:2015-12
River	54.69582	18.43652	Puck Bay	Błądzikowski Potok	108/18/1200	2018-04-25	Endryna	µg/dm3	0.005	p.0,005	-	1	M. Wojtkiewicz	PN-EN 16693:2015-12
River	54.69582	18.43652	Puck Bay	Błądzikowski Potok	108/18/1200	2018-04-25	DDE	µg/dm3	0.01	p.0,01	-	1	M. Wojtkiewicz	PN-EN 16693:2015-12
River	54.69582	18.43652	Puck Bay	Błądzikowski Potok	108/18/1200	2018-04-25	DDD	µg/dm3	0.01	p.0,01	-	1	M. Wojtkiewicz	PN-EN 16693:2015-12
River	54.69582	18.43652	Puck Bay	Błądzikowski Potok	108/18/1200	2018-04-25	DDT	µg/dm3	0.01	p.0,01	-	1	M. Wojtkiewicz	PN-EN 16693:2015-12
River	54.72772	18.3931	Puck Bay	Płutnica	108/18/1201	2018-04-25	α - HCH	µg/dm3	0.002	p.0,002	-	1	M. Wojtkiewicz	PN-EN 16693:2015-12
River	54.72772	18.3931	Puck Bay	Płutnica	108/18/1201	2018-04-25	β - HCH	µg/dm3	0.002	p.0,002	-	1	M. Wojtkiewicz	PN-EN 16693:2015-12
River	54.72772	18.3931	Puck Bay	Płutnica	108/18/1201	2018-04-25	γ - HCH	µg/dm3	0.002	p.0,002	-	1	M. Wojtkiewicz	PN-EN 16693:2015-12
River	54.72772	18.3931	Puck Bay	Płutnica	108/18/1201	2018-04-25	δ - HCH	µg/dm3	0.002	p.0,002	-	1	M. Wojtkiewicz	PN-EN 16693:2015-12
River	54.72772	18.3931	Puck Bay	Płutnica	108/18/1201	2018-04-25	Aldryna	µg/dm3	0.005	p.0,005	-	1	M. Wojtkiewicz	PN-EN 16693:2015-12
River	54.72772	18.3931	Puck Bay	Płutnica	108/18/1201	2018-04-25	Izodryna	µg/dm3	0.005	p.0,005	-	1	M. Wojtkiewicz	PN-EN 16693:2015-12
River	54.72772	18.3931	Puck Bay	Płutnica	108/18/1201	2018-04-25	Dieldryna	µg/dm3	0.005	p.0,005	-	1	M. Wojtkiewicz	PN-EN 16693:2015-12
River	54.72772	18.3931	Puck Bay	Płutnica	108/18/1201	2018-04-25	Endryna	µg/dm3	0.005	p.0,005	-	1	M. Wojtkiewicz	PN-EN 16693:2015-12
River	54.72772	18.3931	Puck Bay	Płutnica	108/18/1201	2018-04-25	DDE	µg/dm3	0.01	p.0,01	-	1	M. Wojtkiewicz	PN-EN 16693:2015-12
River	54.72772	18.3931	Puck Bay	Płutnica	108/18/1201	2018-04-25	DDD	µg/dm3	0.01	p.0,01	-	1	M. Wojtkiewicz	PN-EN 16693:2015-12
River	54.72772	18.3931	Puck Bay	Płutnica	108/18/1201	2018-04-25	DDT	µg/dm3	0.01	p.0,01	-	1	M. Wojtkiewicz	PN-EN 16693:2015-12
River	54.716209	18.332307	Puck Bay	Zdrada	108/18/1202	2018-04-25	α - HCH	µg/dm3	0.002	p.0,002	-	1	M. Wojtkiewicz	PN-EN 16693:2015-12
River	54.716209	18.332307	Puck Bay	Zdrada	108/18/1202	2018-04-25	β - HCH	µg/dm3	0.002	p.0,002	-	1	M. Wojtkiewicz	PN-EN 16693:2015-12
River	54.716209	18.332307	Puck Bay	Zdrada	108/18/1202	2018-04-25	γ - HCH	µg/dm3	0.002	p.0,002	-	1	M. Wojtkiewicz	PN-EN 16693:2015-12
River	54.716209	18.332307	Puck Bay	Zdrada	108/18/1202	2018-04-25	δ - HCH	µg/dm3	0.002	p.0,002	-	1	M. Wojtkiewicz	PN-EN 16693:2015-12
River	54.716209	18.332307	Puck Bay	Zdrada	108/18/1202	2018-04-25	Aldryna	µg/dm3	0.005	p.0,005	-	1	M. Wojtkiewicz	PN-EN 16693:2015-12
River	54.716209	18.332307	Puck Bay	Zdrada	108/18/1202	2018-04-25	Izodryna	µg/dm3	0.005	p.0,005	-	1	M. Wojtkiewicz	PN-EN 16693:2015-12
River	54.716209	18.332307	Puck Bay	Zdrada	108/18/1202	2018-04-25	Dieldryna	µg/dm3	0.005	p.0,005	-	1	M. Wojtkiewicz	PN-EN 16693:2015-12
River	54.716209	18.332307	Puck Bay	Zdrada	108/18/1202	2018-04-25	Endryna	µg/dm3	0.005	p.0,005	-	1	M. Wojtkiewicz	PN-EN 16693:2015-12
River	54.716209	18.332307	Puck Bay	Zdrada	108/18/1202	2018-04-25	DDE	µg/dm3	0.01	p.0,01	-	1	M. Wojtkiewicz	PN-EN 16693:2015-12
River	54.716209	18.332307	Puck Bay	Zdrada	108/18/1202	2018-04-25	DDD	µg/dm3	0.01	p.0,01	-	1	M. Wojtkiewicz	PN-EN 16693:2015-12
River	54.716209	18.332307	Puck Bay	Zdrada	108/18/1202	2018-04-25	DDT	µg/dm3	0.01	p.0,01	-	1	M. Wojtkiewicz	PN-EN 16693:2015-12
River	54.610430	18.361767	Puck Bay	Reda w Redzie	108/18/1203	2018-04-25	α - HCH	µg/dm3	0.002	p.0,002	-	1	M. Wojtkiewicz	PN-EN 16693:2015-12
River	54.610430	18.361767	Puck Bay	Reda w Redzie	108/18/1203	2018-04-25	β - HCH	µg/dm3	0.002	p.0,002	-	1	M. Wojtkiewicz	PN-EN 16693:2015-12
River	54.610430	18.361767	Puck Bay	Reda w Redzie	108/18/1203	2018-04-25	γ - HCH	µg/dm3	0.002	p.0,002	-	1	M. Wojtkiewicz	PN-EN 16693:2015-12
River	54.610430	18.361767	Puck Bay	Reda w Redzie	108/18/1203	2018-04-25	δ - HCH	µg/dm3	0.002	p.0,002	-	1	M. Wojtkiewicz	PN-EN 16693:2015-12
River	54.610430	18.361767	Puck Bay	Reda w Redzie	108/18/1203	2018-04-25	Aldryna	µg/dm3	0.005	p.0,005	-	1	M. Wojtkiewicz	PN-EN 16693:2015-12
River	54.610430	18.361767	Puck Bay	Reda w Redzie	108/18/1203	2018-04-25	Izodryna	µg/dm3	0.005	p.0,005	-	1	M. Wojtkiewicz	PN-EN 16693:2015-12
River	54.610430	18.361767	Puck Bay	Reda w Redzie	108/18/1203	2018-04-25	Dieldryna	µg/dm3	0.005	p.0,005	-	1	M. Wojtkiewicz	PN-EN 16693:2015-12
River	54.610430	18.361767	Puck Bay	Reda w Redzie	108/18/1203	2018-04-25	Endryna	µg/dm3	0.005	p.0,005	-	1	M. Wojtkiewicz	PN-EN 16693:2015-12
River	54.610430	18.361767	Puck Bay	Reda w Redzie	108/18/1203	2018-04-25	DDE	µg/dm3	0.01	p.0,01	-	1	M. Wojtkiewicz	PN-EN 16693:2015-12
River	54.610430	18.361767	Puck Bay	Reda w Redzie	108/18/1203	2018-04-25	DDD	µg/dm3	0.01	p.0,01	-	1	M. Wojtkiewicz	PN-EN 16693:2015-12
River	54.610430	18.361767	Puck Bay	Reda w Redzie	108/18/1203	2018-04-25	DDT	µg/dm3	0.01	p.0,01	-	1	M. Wojtkiewicz	PN-EN 16693:2015-12
River	54.63505	18.45612	Puck Bay	Kanał Łyski	29/18/211	2018-01-30	α - HCH	µg/dm3	0.002	p.0,002	-	1	M. Wojtkiewicz	PN-EN 16693:2015-12
River	54.63505	18.45612	Puck Bay	Kanał Łyski	29/18/211	2018-01-30	β - HCH	µg/dm3	0.002	p.0,002	-	1	M. Wojtkiewicz	PN-EN 16693:2015-12
River	54.63505	18.45612	Puck Bay	Kanał Łyski	29/18/211	2018-01-30	γ - HCH	µg/dm3	0.002	p.0,002	-	1	M. Wojtkiewicz	PN-EN 16693:2015-12
River	54.63505	18.45612	Puck Bay	Kanał Łyski	29/18/211	2018-01-30	δ - HCH	µg/dm3	0.002	p.0,002	-	1	M. Wojtkiewicz	PN-EN 16693:2015-12
River	54.63505	18.45612	Puck Bay	Kanał Łyski	29/18/211	2018-01-30	Aldryna	µg/dm3	0.005	p.0,005	-	1	M. Wojtkiewicz	PN-EN 16693:2015-12
River	54.63505	18.45612	Puck Bay	Kanał Łyski	29/18/211	2018-01-30	Izodryna	µg/dm3	0.005	p.0,005	-	1	M. Wojtkiewicz	PN-EN 16693:2015-12
River	54.63505	18.45612	Puck Bay	Kanał Łyski	29/18/211	2018-01-30	Dieldryna	µg/dm3	0.005	p.0,005	-	1	M. Wojtkiewicz	PN-EN 16693:2015-12
River	54.63505	18.45612	Puck Bay	Kanał Łyski	29/18/211	2018-01-30	Endryna	µg/dm3	0.005	p.0,005	-	1	M. Wojtkiewicz	PN-EN 16693:2015-12
River	54.63505	18.45612	Puck Bay	Kanał Łyski	29/18/211	2018-01-30	DDE	µg/dm3	0.01	p.0,01	-	1	M. Wojtkiewicz	PN-EN 16693:2015-12
River	54.63505	18.45612	Puck Bay	Kanał Łyski	29/18/211	2018-01-30	DDD	µg/dm3	0.01	p.0,01	-	1	M. Wojtkiewicz	PN-EN 16693:2015-12
River	54.63505	18.45612	Puck Bay	Kanał Łyski	29/18/211	2018-01-30	DDT	µg/dm3	0.01	p.0,01	-	1	M. Wojtkiewicz	PN-EN 16693:2015-12
River	54.64303	18.45959	Puck Bay	Reda	29/18/212	2018-01-30	α - HCH	µg/dm3	0.002	p.0,002	-	1	M. Wojtkiewicz	PN-EN 16693:2015-12
River	54.64303	18.45959	Puck Bay	Reda	29/18/212	2018-01-30	β - HCH	µg/dm3	0.002	p.0,002	-	1	M. Wojtkiewicz	PN-EN 16693:2015-12
River	54.64303	18.45959	Puck Bay	Reda	29/18/212	2018-01-30	γ - HCH	µg/dm3	0.002	p.0,002	-	1	M. Wojtkiewicz	PN-EN 16693:2015-12
River	54.64303	18.45959	Puck Bay	Reda	29/18/212	2018-01-30	δ - HCH	µg/dm3	0.002	p.0,002	-	1	M. Wojtkiewicz	PN-EN 16693:2015-12
River	54.64303	18.45959	Puck Bay	Reda	29/18/212	2018-01-30	Aldryna	µg/dm3	0.005	p.0,005	-	1	M. Wojtkiewicz	PN-EN 16693:2015-12
River	54.64303	18.45959	Puck Bay	Reda	29/18/212	2018-01-30	Izodryna	µg/dm3	0.005	p.0,005	-	1	M. Wojtkiewicz	PN-EN 16693:2015-12
River	54.64303	18.45959	Puck Bay	Reda	29/18/212	2018-01-30	Dieldryna	µg/dm3	0.005	p.0,005	-	1	M. Wojtkiewicz	PN-EN 16693:2015-12
River	54.64303	18.45959	Puck Bay	Reda	29/18/212	2018-01-30	Endryna	µg/dm3	0.005	p.0,005	-	1	M. Wojtkiewicz	PN-EN 16693:2015-12
River	54.64303	18.45959	Puck Bay	Reda	29/18/212	2018-01-30	DDE	µg/dm3	0.01	p.0,01	-	1	M. Wojtkiewicz	PN-EN 16693:2015-12
River	54.64303	18.45959	Puck Bay	Reda	29/18/212	2018-01-30	DDD	µg/dm3	0.01	p.0,01	-	1	M. Wojtkiewicz	PN-EN 16693:2015-12
River	54.64303	18.45959	Puck Bay	Reda	29/18/212	2018-01-30	DDT	µg/dm3	0.01	p.0,01	-	1	M. Wojtkiewicz	PN-EN 16693:2015-12
River	54.65496	18.45544	Puck Bay	Kanał Mrzezino	29/18/213	2018-01-30	α - HCH	µg/dm3	0.002	p.0,002	-	1	M. Wojtkiewicz	PN-EN 16693:2015-12
River	54.65496	18.45544	Puck Bay	Kanał Mrzezino	29/18/213	2018-01-30	β - HCH	µg/dm3	0.002	p.0,002	-	1	M. Wojtkiewicz	PN-EN 16693:2015-12
River	54.65496	18.45544	Puck Bay	Kanał Mrzezino	29/18/213	2018-01-30	γ - HCH	µg/dm3	0.002	p.0,002	-	1	M. Wojtkiewicz	PN-EN 16693:2015-12
River	54.65496	18.45544	Puck Bay	Kanał Mrzezino	29/18/213	2018-01-30	δ - HCH	µg/dm3	0.002	p.0,002	-	1	M. Wojtkiewicz	PN-EN 16693:2015-12
River	54.65496	18.45544	Puck Bay	Kanał Mrzezino	29/18/213	2018-01-30	Aldryna	µg/dm3	0.005	p.0,005	-	1	M. Wojtkiewicz	PN-EN 16693:2015-12
River	54.65496	18.45544	Puck Bay	Kanał Mrzezino	29/18/213	2018-01-30	Izodryna	µg/dm3	0.005	p.0,005	-	1	M. Wojtkiewicz	PN-EN 16693:2015-12
River	54.65496	18.45544	Puck Bay	Kanał Mrzezino	29/18/213	2018-01-30	Dieldryna	µg/dm3	0.005	p.0,005	-	1	M. Wojtkiewicz	PN-EN 16693:2015-12
River	54.65496	18.45544	Puck Bay	Kanał Mrzezino	29/18/213	2018-01-30	Endryna	µg/dm3	0.005	p.0,005	-	1	M. Wojtkiewicz	PN-EN 16693:2015-12
River	54.65496	18.45544	Puck Bay	Kanał Mrzezino	29/18/213	2018-01-30	DDE	µg/dm3	0.01	p.0,01	-	1	M. Wojtkiewicz	PN-EN 16693:2015-12
River	54.65496	18.45544	Puck Bay	Kanał Mrzezino	29/18/213	2018-01-30	DDD	µg/dm3	0.01	p.0,01	-	1	M. Wojtkiewicz	PN-EN 16693:2015-12
River	54.65496	18.45544	Puck Bay	Kanał Mrzezino	29/18/213	2018-01-30	DDT	µg/dm3	0.01	p.0,01	-	1	M. Wojtkiewicz	PN-EN 16693:2015-12
River	54.66441	18.45897	Puck Bay	Gizdepka	29/18/214	2018-01-30	α - HCH	µg/dm3	0.002	p.0,002	-	1	M. Wojtkiewicz	PN-EN 16693:2015-12
River	54.66441	18.45897	Puck Bay	Gizdepka	29/18/214	2018-01-30	β - HCH	µg/dm3	0.002	p.0,002	-	1	M. Wojtkiewicz	PN-EN 16693:2015-12
River	54.66441	18.45897	Puck Bay	Gizdepka	29/18/214	2018-01-30	γ - HCH	µg/dm3	0.002	p.0,002	-	1	M. Wojtkiewicz	PN-EN 16693:2015-12
River	54.66441	18.45897	Puck Bay	Gizdepka	29/18/214	2018-01-30	δ - HCH	µg/dm3	0.002	p.0,002	-	1	M. Wojtkiewicz	PN-EN 16693:2015-12
River	54.66441	18.45897	Puck Bay	Gizdepka	29/18/214	2018-01-30	Aldryna	µg/dm3	0.005	p.0,005	-	1	M. Wojtkiewicz	PN-EN 16693:2015-12
River	54.66441	18.45897	Puck Bay	Gizdepka	29/18/214	2018-01-30	Izodryna	µg/dm3	0.005	p.0,005	-	1	M. Wojtkiewicz	PN-EN 16693:2015-12
River	54.66441	18.45897	Puck Bay	Gizdepka	29/18/214	2018-01-30	Dieldryna	µg/dm3	0.005	p.0,005	-	1	M. Wojtkiewicz	PN-EN 16693:2015-12
River	54.66441	18.45897	Puck Bay	Gizdepka	29/18/214	2018-01-30	Endryna	µg/dm3	0.005	p.0,005	-	1	M. Wojtkiewicz	PN-EN 16693:2015-12
River	54.66441	18.45897	Puck Bay	Gizdepka	29/18/214	2018-01-30	DDE	µg/dm3	0.01	p.0,01	-	1	M. Wojtkiewicz	PN-EN 16693:2015-12
River	54.66441	18.45897	Puck Bay	Gizdepka	29/18/214	2018-01-30	DDD	µg/dm3	0.01	p.0,01	-	1	M. Wojtkiewicz	PN-EN 16693:2015-12
River	54.66441	18.45897	Puck Bay	Gizdepka	29/18/214	2018-01-30	DDT	µg/dm3	0.01	p.0,01	-	1	M. Wojtkiewicz	PN-EN 16693:2015-12
River	54.69582	18.43652	Puck Bay	Błądzikowski Potok	29/18/215	2018-01-30	α - HCH	µg/dm3	0.002	p.0,002	-	1	M. Wojtkiewicz	PN-EN 16693:2015-12
River	54.69582	18.43652	Puck Bay	Błądzikowski Potok	29/18/215	2018-01-30	β - HCH	µg/dm3	0.002	p.0,002	-	1	M. Wojtkiewicz	PN-EN 16693:2015-12
River	54.69582	18.43652	Puck Bay	Błądzikowski Potok	29/18/215	2018-01-30	γ - HCH	µg/dm3	0.002	p.0,002	-	1	M. Wojtkiewicz	PN-EN 16693:2015-12
River	54.69582	18.43652	Puck Bay	Błądzikowski Potok	29/18/215	2018-01-30	δ - HCH	µg/dm3	0.002	p.0,002	-	1	M. Wojtkiewicz	PN-EN 16693:2015-12
River	54.69582	18.43652	Puck Bay	Błądzikowski Potok	29/18/215	2018-01-30	Aldryna	µg/dm3	0.005	p.0,005	-	1	M. Wojtkiewicz	PN-EN 16693:2015-12
River	54.69582	18.43652	Puck Bay	Błądzikowski Potok	29/18/215	2018-01-30	Izodryna	µg/dm3	0.005	p.0,005	-	1	M. Wojtkiewicz	PN-EN 16693:2015-12
River	54.69582	18.43652	Puck Bay	Błądzikowski Potok	29/18/215	2018-01-30	Dieldryna	µg/dm3	0.005	p.0,005	-	1	M. Wojtkiewicz	PN-EN 16693:2015-12
River	54.69582	18.43652	Puck Bay	Błądzikowski Potok	29/18/215	2018-01-30	Endryna	µg/dm3	0.005	p.0,005	-	1	M. Wojtkiewicz	PN-EN 16693:2015-12
River	54.69582	18.43652	Puck Bay	Błądzikowski Potok	29/18/215	2018-01-30	DDE	µg/dm3	0.01	p.0,01	-	1	M. Wojtkiewicz	PN-EN 16693:2015-12
River	54.69582	18.43652	Puck Bay	Błądzikowski Potok	29/18/215	2018-01-30	DDD	µg/dm3	0.01	p.0,01	-	1	M. Wojtkiewicz	PN-EN 16693:2015-12
River	54.69582	18.43652	Puck Bay	Błądzikowski Potok	29/18/215	2018-01-30	DDT	µg/dm3	0.01	p.0,01	-	1	M. Wojtkiewicz	PN-EN 16693:2015-12
River	54.72772	18.3931	Puck Bay	Płutnica	29/18/216	2018-01-30	α - HCH	µg/dm3	0.002	p.0,002	-	1	M. Wojtkiewicz	PN-EN 16693:2015-12
River	54.72772	18.3931	Puck Bay	Płutnica	29/18/216	2018-01-30	β - HCH	µg/dm3	0.002	p.0,002	-	1	M. Wojtkiewicz	PN-EN 16693:2015-12
River	54.72772	18.3931	Puck Bay	Płutnica	29/18/216	2018-01-30	γ - HCH	µg/dm3	0.002	p.0,002	-	1	M. Wojtkiewicz	PN-EN 16693:2015-12
River	54.72772	18.3931	Puck Bay	Płutnica	29/18/216	2018-01-30	δ - HCH	µg/dm3	0.002	p.0,002	-	1	M. Wojtkiewicz	PN-EN 16693:2015-12
River	54.72772	18.3931	Puck Bay	Płutnica	29/18/216	2018-01-30	Aldryna	µg/dm3	0.005	p.0,005	-	1	M. Wojtkiewicz	PN-EN 16693:2015-12
River	54.72772	18.3931	Puck Bay	Płutnica	29/18/216	2018-01-30	Izodryna	µg/dm3	0.005	p.0,005	-	1	M. Wojtkiewicz	PN-EN 16693:2015-12
River	54.72772	18.3931	Puck Bay	Płutnica	29/18/216	2018-01-30	Dieldryna	µg/dm3	0.005	p.0,005	-	1	M. Wojtkiewicz	PN-EN 16693:2015-12
River	54.72772	18.3931	Puck Bay	Płutnica	29/18/216	2018-01-30	Endryna	µg/dm3	0.005	p.0,005	-	1	M. Wojtkiewicz	PN-EN 16693:2015-12
River	54.72772	18.3931	Puck Bay	Płutnica	29/18/216	2018-01-30	DDE	µg/dm3	0.01	p.0,01	-	1	M. Wojtkiewicz	PN-EN 16693:2015-12
River	54.72772	18.3931	Puck Bay	Płutnica	29/18/216	2018-01-30	DDD	µg/dm3	0.01	p.0,01	-	1	M. Wojtkiewicz	PN-EN 16693:2015-12
River	54.72772	18.3931	Puck Bay	Płutnica	29/18/216	2018-01-30	DDT	µg/dm3	0.01	p.0,01	-	1	M. Wojtkiewicz	PN-EN 16693:2015-12
River	54.716209	18.332307	Puck Bay	Zdrada	29/18/217	2018-01-30	α - HCH	µg/dm3	0.002	p.0,002	-	1	M. Wojtkiewicz	PN-EN 16693:2015-12
River	54.716209	18.332307	Puck Bay	Zdrada	29/18/217	2018-01-30	β - HCH	µg/dm3	0.002	p.0,002	-	1	M. Wojtkiewicz	PN-EN 16693:2015-12
River	54.716209	18.332307	Puck Bay	Zdrada	29/18/217	2018-01-30	γ - HCH	µg/dm3	0.002	p.0,002	-	1	M. Wojtkiewicz	PN-EN 16693:2015-12
River	54.716209	18.332307	Puck Bay	Zdrada	29/18/217	2018-01-30	δ - HCH	µg/dm3	0.002	p.0,002	-	1	M. Wojtkiewicz	PN-EN 16693:2015-12
River	54.716209	18.332307	Puck Bay	Zdrada	29/18/217	2018-01-30	Aldryna	µg/dm3	0.005	p.0,005	-	1	M. Wojtkiewicz	PN-EN 16693:2015-12
River	54.716209	18.332307	Puck Bay	Zdrada	29/18/217	2018-01-30	Izodryna	µg/dm3	0.005	p.0,005	-	1	M. Wojtkiewicz	PN-EN 16693:2015-12
River	54.716209	18.332307	Puck Bay	Zdrada	29/18/217	2018-01-30	Dieldryna	µg/dm3	0.005	p.0,005	-	1	M. Wojtkiewicz	PN-EN 16693:2015-12
River	54.716209	18.332307	Puck Bay	Zdrada	29/18/217	2018-01-30	Endryna	µg/dm3	0.005	p.0,005	-	1	M. Wojtkiewicz	PN-EN 16693:2015-12
River	54.716209	18.332307	Puck Bay	Zdrada	29/18/217	2018-01-30	DDE	µg/dm3	0.01	p.0,01	-	1	M. Wojtkiewicz	PN-EN 16693:2015-12
River	54.716209	18.332307	Puck Bay	Zdrada	29/18/217	2018-01-30	DDD	µg/dm3	0.01	p.0,01	-	1	M. Wojtkiewicz	PN-EN 16693:2015-12
River	54.716209	18.332307	Puck Bay	Zdrada	29/18/217	2018-01-30	DDT	µg/dm3	0.01	p.0,01	-	1	M. Wojtkiewicz	PN-EN 16693:2015-12
River	54.69582	18.43652	Puck Bay	Błądzikowski Potok	108/18/1200	2018-04-25	2,4,5-T-Methylester	µg/dm3	0.1	p.0,1	-	1	Eurofins	SFWA0-8
River	54.69582	18.43652	Puck Bay	Błądzikowski Potok	108/18/1200	2018-04-25	2,4-D-Methylester	µg/dm3	0.1	p.0,1	-	1	Eurofins	SFWA0-8
River	54.69582	18.43652	Puck Bay	Błądzikowski Potok	108/18/1200	2018-04-25	Acetochlor	µg/dm3	0.1	p.0,1	-	1	Eurofins	SFWA0-8
River	54.69582	18.43652	Puck Bay	Błądzikowski Potok	108/18/1200	2018-04-25	Aclonifen	µg/dm3	0.1	p.0,1	-	1	Eurofins	SFWA0-8
River	54.69582	18.43652	Puck Bay	Błądzikowski Potok	108/18/1200	2018-04-25	Akrynatryna	µg/dm3	0.1	p.0,1	-	1	Eurofins	SFWA0-8
River	54.69582	18.43652	Puck Bay	Błądzikowski Potok	108/18/1200	2018-04-25	Alachlor	µg/dm3	0.1	p.0,1	-	1	Eurofins	SFWA0-8
River	54.69582	18.43652	Puck Bay	Błądzikowski Potok	108/18/1200	2018-04-25	Aldryna	µg/dm3	0.03	p.0,03	-	1	Eurofins	SFWA0-8
River	54.69582	18.43652	Puck Bay	Błądzikowski Potok	108/18/1200	2018-04-25	Aldryna+Dieldryna	µg/dm3	0.1	p.0,1	-	1	Eurofins	SFWA0-8
River	54.69582	18.43652	Puck Bay	Błądzikowski Potok	108/18/1200	2018-04-25	Alletryna	µg/dm3	0.1	p.0,1	-	1	Eurofins	SFWA0-8
River	54.69582	18.43652	Puck Bay	Błądzikowski Potok	108/18/1200	2018-04-25	Amidithion	µg/dm3	0.1	p.0,1	-	1	Eurofins	SFWA0-8
River	54.69582	18.43652	Puck Bay	Błądzikowski Potok	108/18/1200	2018-04-25	Antrachinon	µg/dm3	0.1	p.0,1	-	1	Eurofins	SFWA0-8
River	54.69582	18.43652	Puck Bay	Błądzikowski Potok	108/18/1200	2018-04-25	Atrazyna	µg/dm3	0.1	p.0,1	-	1	Eurofins	SFWA0-8
River	54.69582	18.43652	Puck Bay	Błądzikowski Potok	108/18/1200	2018-04-25	Azakonazol	µg/dm3	0.1	p.0,1	-	1	Eurofins	SFWA0-8
River	54.69582	18.43652	Puck Bay	Błądzikowski Potok	108/18/1200	2018-04-25	Azynofos etylowy	µg/dm3	0.1	p.0,1	-	1	Eurofins	SFWA0-8
River	54.69582	18.43652	Puck Bay	Błądzikowski Potok	108/18/1200	2018-04-25	Azynofos metylowy	µg/dm3	0.1	p.0,1	-	1	Eurofins	SFWA0-8
River	54.69582	18.43652	Puck Bay	Błądzikowski Potok	108/18/1200	2018-04-25	Azoksystrobina	µg/dm3	0.1	p.0,1	-	1	Eurofins	SFWA0-8
River	54.69582	18.43652	Puck Bay	Błądzikowski Potok	108/18/1200	2018-04-25	Benfluralin	µg/dm3	0.1	p.0,1	-	1	Eurofins	SFWA0-8
River	54.69582	18.43652	Puck Bay	Błądzikowski Potok	108/18/1200	2018-04-25	Benoxacor	µg/dm3	0.1	p.0,1	-	1	Eurofins	SFWA0-8
River	54.69582	18.43652	Puck Bay	Błądzikowski Potok	108/18/1200	2018-04-25	Benzoylprop-ethyl	µg/dm3	0.1	p.0,1	-	1	Eurofins	SFWA0-8
River	54.69582	18.43652	Puck Bay	Błądzikowski Potok	108/18/1200	2018-04-25	Biofenox	µg/dm3	0.1	p.0,1	-	1	Eurofins	SFWA0-8
River	54.69582	18.43652	Puck Bay	Błądzikowski Potok	108/18/1200	2018-04-25	Binapacryl	µg/dm3	0.1	p.0,1	-	1	Eurofins	SFWA0-8
River	54.69582	18.43652	Puck Bay	Błądzikowski Potok	108/18/1200	2018-04-25	Bifentryna	µg/dm3	0.1	p.0,1	-	1	Eurofins	SFWA0-8
River	54.69582	18.43652	Puck Bay	Błądzikowski Potok	108/18/1200	2018-04-25	Bitertanol	µg/dm3	0.1	p.0,1	-	1	Eurofins	SFWA0-8
River	54.69582	18.43652	Puck Bay	Błądzikowski Potok	108/18/1200	2018-04-25	Boskalid	µg/dm3	0.1	p.0,1	-	1	Eurofins	SFWA0-8
River	54.69582	18.43652	Puck Bay	Błądzikowski Potok	108/18/1200	2018-04-25	Bromofenvinphos	µg/dm3	0.1	p.0,1	-	1	Eurofins	SFWA0-8
River	54.69582	18.43652	Puck Bay	Błądzikowski Potok	108/18/1200	2018-04-25	Bromocyclen	µg/dm3	0.1	p.0,1	-	1	Eurofins	SFWA0-8
River	54.69582	18.43652	Puck Bay	Błądzikowski Potok	108/18/1200	2018-04-25	Bromofos metylowy	µg/dm3	0.1	p.0,1	-	1	Eurofins	SFWA0-8
River	54.69582	18.43652	Puck Bay	Błądzikowski Potok	108/18/1200	2018-04-25	Bromofos etylowy	µg/dm3	0.1	p.0,1	-	1	Eurofins	SFWA0-8
River	54.69582	18.43652	Puck Bay	Błądzikowski Potok	108/18/1200	2018-04-25	Bromopropylat	µg/dm3	0.1	p.0,1	-	1	Eurofins	SFWA0-8
River	54.69582	18.43652	Puck Bay	Błądzikowski Potok	108/18/1200	2018-04-25	Buprofezyna	µg/dm3	0.1	p.0,1	-	1	Eurofins	SFWA0-8
River	54.69582	18.43652	Puck Bay	Błądzikowski Potok	108/18/1200	2018-04-25	Butachlor	µg/dm3	0.1	p.0,1	-	1	Eurofins	SFWA0-8
River	54.69582	18.43652	Puck Bay	Błądzikowski Potok	108/18/1200	2018-04-25	Butamifos	µg/dm3	0.1	p.0,1	-	1	Eurofins	SFWA0-8
River	54.69582	18.43652	Puck Bay	Błądzikowski Potok	108/18/1200	2018-04-25	Butralin	µg/dm3	0.1	p.0,1	-	1	Eurofins	SFWA0-8
River	54.69582	18.43652	Puck Bay	Błądzikowski Potok	108/18/1200	2018-04-25	Kadusafos	µg/dm3	0.1	p.0,1	-	1	Eurofins	SFWA0-8
River	54.69582	18.43652	Puck Bay	Błądzikowski Potok	108/18/1200	2018-04-25	Kaptafol	µg/dm3	0.1	p.0,1	-	1	Eurofins	SFWA0-8
River	54.69582	18.43652	Puck Bay	Błądzikowski Potok	108/18/1200	2018-04-25	Kaptan	µg/dm3	0.1	p.0,1	-	1	Eurofins	SFWA0-8
River	54.69582	18.43652	Puck Bay	Błądzikowski Potok	108/18/1200	2018-04-25	Karbofenotion	µg/dm3	0.1	p.0,1	-	1	Eurofins	SFWA0-8
River	54.69582	18.43652	Puck Bay	Błądzikowski Potok	108/18/1200	2018-04-25	Carbophenothion-methyl	µg/dm3	0.1	p.0,1	-	1	Eurofins	SFWA0-8
River	54.69582	18.43652	Puck Bay	Błądzikowski Potok	108/18/1200	2018-04-25	Carfentrazone-ethyl	µg/dm3	0.1	p.0,1	-	1	Eurofins	SFWA0-8
River	54.69582	18.43652	Puck Bay	Błądzikowski Potok	108/18/1200	2018-04-25	Chinometionat	µg/dm3	0.1	p.0,1	-	1	Eurofins	SFWA0-8
River	54.69582	18.43652	Puck Bay	Błądzikowski Potok	108/18/1200	2018-04-25	Chlorbenzyd	µg/dm3	0.1	p.0,1	-	1	Eurofins	SFWA0-8
River	54.69582	18.43652	Puck Bay	Błądzikowski Potok	108/18/1200	2018-04-25	Chlordane (total)	µg/dm3	0.1	p.0,1	-	1	Eurofins	SFWA0-8
River	54.69582	18.43652	Puck Bay	Błądzikowski Potok	108/18/1200	2018-04-25	Chlordan,cis-	µg/dm3	0.1	p.0,1	-	1	Eurofins	SFWA0-8
River	54.69582	18.43652	Puck Bay	Błądzikowski Potok	108/18/1200	2018-04-25	Chlordan,oxy-	µg/dm3	0.1	p.0,1	-	1	Eurofins	SFWA0-8
River	54.69582	18.43652	Puck Bay	Błądzikowski Potok	108/18/1200	2018-04-25	Chlordan,gamma/trans-	µg/dm3	0.1	p.0,1	-	1	Eurofins	SFWA0-8
River	54.69582	18.43652	Puck Bay	Błądzikowski Potok	108/18/1200	2018-04-25	Chlordecon	µg/dm3	0.1	p.0,1	-	1	Eurofins	SFWA0-8
River	54.69582	18.43652	Puck Bay	Błądzikowski Potok	108/18/1200	2018-04-25	Chlorethoksyfos	µg/dm3	0.1	p.0,1	-	1	Eurofins	SFWA0-8
River	54.69582	18.43652	Puck Bay	Błądzikowski Potok	108/18/1200	2018-04-25	Chlorfenapyr	µg/dm3	0.1	p.0,1	-	1	Eurofins	SFWA0-8
River	54.69582	18.43652	Puck Bay	Błądzikowski Potok	108/18/1200	2018-04-25	Chlorfenprop-methyl	µg/dm3	0.1	p.0,1	-	1	Eurofins	SFWA0-8
River	54.69582	18.43652	Puck Bay	Błądzikowski Potok	108/18/1200	2018-04-25	Chlorfenson	µg/dm3	0.1	p.0,1	-	1	Eurofins	SFWA0-8
River	54.69582	18.43652	Puck Bay	Błądzikowski Potok	108/18/1200	2018-04-25	Chlorfenwinfos	µg/dm3	0.1	p.0,1	-	1	Eurofins	SFWA0-8
River	54.69582	18.43652	Puck Bay	Błądzikowski Potok	108/18/1200	2018-04-25	Chloridazon	µg/dm3	0.1	p.0,1	-	1	Eurofins	SFWA0-8
River	54.69582	18.43652	Puck Bay	Błądzikowski Potok	108/18/1200	2018-04-25	Chlormephos	µg/dm3	0.1	p.0,1	-	1	Eurofins	SFWA0-8
River	54.69582	18.43652	Puck Bay	Błądzikowski Potok	108/18/1200	2018-04-25	Chlorobenzylat	µg/dm3	0.1	p.0,1	-	1	Eurofins	SFWA0-8
River	54.69582	18.43652	Puck Bay	Błądzikowski Potok	108/18/1200	2018-04-25	Chloroneb	µg/dm3	0.1	p.0,1	-	1	Eurofins	SFWA0-8
River	54.69582	18.43652	Puck Bay	Błądzikowski Potok	108/18/1200	2018-04-25	Chloropropylat	µg/dm3	0.1	p.0,1	-	1	Eurofins	SFWA0-8
River	54.69582	18.43652	Puck Bay	Błądzikowski Potok	108/18/1200	2018-04-25	Chlorotalonil	µg/dm3	0.1	p.0,1	-	1	Eurofins	SFWA0-8
River	54.69582	18.43652	Puck Bay	Błądzikowski Potok	108/18/1200	2018-04-25	Chlorpiryfos etylowy	µg/dm3	0.1	p.0,1	-	1	Eurofins	SFWA0-8
River	54.69582	18.43652	Puck Bay	Błądzikowski Potok	108/18/1200	2018-04-25	Chlorpiryfos metylowy	µg/dm3	0.1	p.0,1	-	1	Eurofins	SFWA0-8
River	54.69582	18.43652	Puck Bay	Błądzikowski Potok	108/18/1200	2018-04-25	Chlorthal-dimethyl	µg/dm3	0.1	p.0,1	-	1	Eurofins	SFWA0-8
River	54.69582	18.43652	Puck Bay	Błądzikowski Potok	108/18/1200	2018-04-25	Chlorotion	µg/dm3	0.1	p.0,1	-	1	Eurofins	SFWA0-8
River	54.69582	18.43652	Puck Bay	Błądzikowski Potok	108/18/1200	2018-04-25	Chlortiofos	µg/dm3	0.1	p.0,1	-	1	Eurofins	SFWA0-8
River	54.69582	18.43652	Puck Bay	Błądzikowski Potok	108/18/1200	2018-04-25	Chlozolinate	µg/dm3	0.1	p.0,1	-	1	Eurofins	SFWA0-8
River	54.69582	18.43652	Puck Bay	Błądzikowski Potok	108/18/1200	2018-04-25	Cinidon-ethyl	µg/dm3	0.1	p.0,1	-	1	Eurofins	SFWA0-8
River	54.69582	18.43652	Puck Bay	Błądzikowski Potok	108/18/1200	2018-04-25	Clodinafop-propargyl	µg/dm3	0.1	p.0,1	-	1	Eurofins	SFWA0-8
River	54.69582	18.43652	Puck Bay	Błądzikowski Potok	108/18/1200	2018-04-25	Kumafos	µg/dm3	0.1	p.0,1	-	1	Eurofins	SFWA0-8
River	54.69582	18.43652	Puck Bay	Błądzikowski Potok	108/18/1200	2018-04-25	Crotoxyphos	µg/dm3	0.1	p.0,1	-	1	Eurofins	SFWA0-8
River	54.69582	18.43652	Puck Bay	Błądzikowski Potok	108/18/1200	2018-04-25	Cyjanofenfos	µg/dm3	0.1	p.0,1	-	1	Eurofins	SFWA0-8
River	54.69582	18.43652	Puck Bay	Błądzikowski Potok	108/18/1200	2018-04-25	Cyanophos	µg/dm3	0.1	p.0,1	-	1	Eurofins	SFWA0-8
River	54.69582	18.43652	Puck Bay	Błądzikowski Potok	108/18/1200	2018-04-25	Cyflutryna	µg/dm3	0.1	p.0,1	-	1	Eurofins	SFWA0-8
River	54.69582	18.43652	Puck Bay	Błądzikowski Potok	108/18/1200	2018-04-25	lambda-Cyhalotryna	µg/dm3	0.1	p.0,1	-	1	Eurofins	SFWA0-8
River	54.69582	18.43652	Puck Bay	Błądzikowski Potok	108/18/1200	2018-04-25	Cypermetryna	µg/dm3	0.1	p.0,1	-	1	Eurofins	SFWA0-8
River	54.69582	18.43652	Puck Bay	Błądzikowski Potok	108/18/1200	2018-04-25	Cyphenothrin	µg/dm3	0.1	p.0,1	-	1	Eurofins	SFWA0-8
River	54.69582	18.43652	Puck Bay	Błądzikowski Potok	108/18/1200	2018-04-25	Cyprokonazol	µg/dm3	0.1	p.0,1	-	1	Eurofins	SFWA0-8
River	54.69582	18.43652	Puck Bay	Błądzikowski Potok	108/18/1200	2018-04-25	DDD-o,p	µg/dm3	0.1	p.0,1	-	1	Eurofins	SFWA0-8
River	54.69582	18.43652	Puck Bay	Błądzikowski Potok	108/18/1200	2018-04-25	DDE-o,p	µg/dm3	0.1	p.0,1	-	1	Eurofins	SFWA0-8
River	54.69582	18.43652	Puck Bay	Błądzikowski Potok	108/18/1200	2018-04-25	DDT(p,p'-DDT+o,p'-DDT+p.p'-DDE+p,p'-DDD)	µg/dm3	0.1	p.0,1	-	1	Eurofins	SFWA0-8
River	54.69582	18.43652	Puck Bay	Błądzikowski Potok	108/18/1200	2018-04-25	Deltametryna	µg/dm3	0.1	p.0,1	-	1	Eurofins	SFWA0-8
River	54.69582	18.43652	Puck Bay	Błądzikowski Potok	108/18/1200	2018-04-25	Dialifos	µg/dm3	0.1	p.0,1	-	1	Eurofins	SFWA0-8
River	54.69582	18.43652	Puck Bay	Błądzikowski Potok	108/18/1200	2018-04-25	Di-allate	µg/dm3	0.1	p.0,1	-	1	Eurofins	SFWA0-8
River	54.69582	18.43652	Puck Bay	Błądzikowski Potok	108/18/1200	2018-04-25	Diazynon	µg/dm3	0.05	p.0,05	-	1	Eurofins	SFWA0-8
River	54.69582	18.43652	Puck Bay	Błądzikowski Potok	108/18/1200	2018-04-25	4,4-Dibromobenzophenone	µg/dm3	0.1	p.0,1	-	1	Eurofins	SFWA0-8
River	54.69582	18.43652	Puck Bay	Błądzikowski Potok	108/18/1200	2018-04-25	Dicapthon	µg/dm3	0.1	p.0,1	-	1	Eurofins	SFWA0-8
River	54.69582	18.43652	Puck Bay	Błądzikowski Potok	108/18/1200	2018-04-25	Dichlobenil	µg/dm3	0.1	p.0,1	-	1	Eurofins	SFWA0-8
River	54.69582	18.43652	Puck Bay	Błądzikowski Potok	108/18/1200	2018-04-25	Dichlofention	µg/dm3	0.1	p.0,1	-	1	Eurofins	SFWA0-8
River	54.69582	18.43652	Puck Bay	Błądzikowski Potok	108/18/1200	2018-04-25	Dichlofluanid	µg/dm3	0.1	p.0,1	-	1	Eurofins	SFWA0-8
River	54.69582	18.43652	Puck Bay	Błądzikowski Potok	108/18/1200	2018-04-25	Dichloran	µg/dm3	0.1	p.0,1	-	1	Eurofins	SFWA0-8
River	54.69582	18.43652	Puck Bay	Błądzikowski Potok	108/18/1200	2018-04-25	Dichlorfos	µg/dm3	0.1	p.0,1	-	1	Eurofins	SFWA0-8
River	54.69582	18.43652	Puck Bay	Błądzikowski Potok	108/18/1200	2018-04-25	Diclofop-methyl	µg/dm3	0.1	p.0,1	-	1	Eurofins	SFWA0-8
River	54.69582	18.43652	Puck Bay	Błądzikowski Potok	108/18/1200	2018-04-25	Dikofol (suma)	µg/dm3	0.1	p.0,1	-	1	Eurofins	SFWA0-8
River	54.69582	18.43652	Puck Bay	Błądzikowski Potok	108/18/1200	2018-04-25	Dicofol,o,p-	µg/dm3	0.1	p.0,1	-	1	Eurofins	SFWA0-8
River	54.69582	18.43652	Puck Bay	Błądzikowski Potok	108/18/1200	2018-04-25	Dicofol,p,p--	µg/dm3	0.1	p.0,1	-	1	Eurofins	SFWA0-8
River	54.69582	18.43652	Puck Bay	Błądzikowski Potok	108/18/1200	2018-04-25	Dicrotophos	µg/dm3	0.1	p.0,1	-	1	Eurofins	SFWA0-8
River	54.69582	18.43652	Puck Bay	Błądzikowski Potok	108/18/1200	2018-04-25	Dieldryna	µg/dm3	0.03	p.0,03	-	1	Eurofins	SFWA0-8
River	54.69582	18.43652	Puck Bay	Błądzikowski Potok	108/18/1200	2018-04-25	Dienochlor	µg/dm3	0.1	p.0,1	-	1	Eurofins	SFWA0-8
River	54.69582	18.43652	Puck Bay	Błądzikowski Potok	108/18/1200	2018-04-25	Difenokonazol	µg/dm3	0.1	p.0,1	-	1	Eurofins	SFWA0-8
River	54.69582	18.43652	Puck Bay	Błądzikowski Potok	108/18/1200	2018-04-25	Diflufenican	µg/dm3	0.1	p.0,1	-	1	Eurofins	SFWA0-8
River	54.69582	18.43652	Puck Bay	Błądzikowski Potok	108/18/1200	2018-04-25	Dimefox	µg/dm3	0.1	p.0,1	-	1	Eurofins	SFWA0-8
River	54.69582	18.43652	Puck Bay	Błądzikowski Potok	108/18/1200	2018-04-25	Dimetrachlor	µg/dm3	0.1	p.0,1	-	1	Eurofins	SFWA0-8
River	54.69582	18.43652	Puck Bay	Błądzikowski Potok	108/18/1200	2018-04-25	Dimethipine	µg/dm3	0.1	p.0,1	-	1	Eurofins	SFWA0-8
River	54.69582	18.43652	Puck Bay	Błądzikowski Potok	108/18/1200	2018-04-25	Dimetoat	µg/dm3	0.1	p.0,1	-	1	Eurofins	SFWA0-8
River	54.69582	18.43652	Puck Bay	Błądzikowski Potok	108/18/1200	2018-04-25	Dimetomorf	µg/dm3	0.1	p.0,1	-	1	Eurofins	SFWA0-8
River	54.69582	18.43652	Puck Bay	Błądzikowski Potok	108/18/1200	2018-04-25	Dinikonazol	µg/dm3	0.1	p.0,1	-	1	Eurofins	SFWA0-8
River	54.69582	18.43652	Puck Bay	Błądzikowski Potok	108/18/1200	2018-04-25	Dinitramine	µg/dm3	0.1	p.0,1	-	1	Eurofins	SFWA0-8
River	54.69582	18.43652	Puck Bay	Błądzikowski Potok	108/18/1200	2018-04-25	Dinobuton	µg/dm3	0.1	p.0,1	-	1	Eurofins	SFWA0-8
River	54.69582	18.43652	Puck Bay	Błądzikowski Potok	108/18/1200	2018-04-25	Disulfoton	µg/dm3	0.1	p.0,1	-	1	Eurofins	SFWA0-8
River	54.69582	18.43652	Puck Bay	Błądzikowski Potok	108/18/1200	2018-04-25	Disulfoton-sulfon	µg/dm3	0.1	p.0,1	-	1	Eurofins	SFWA0-8
River	54.69582	18.43652	Puck Bay	Błądzikowski Potok	108/18/1200	2018-04-25	Ditalimfos	µg/dm3	0.1	p.0,1	-	1	Eurofins	SFWA0-8
River	54.69582	18.43652	Puck Bay	Błądzikowski Potok	108/18/1200	2018-04-25	Edifenphos	µg/dm3	0.1	p.0,1	-	1	Eurofins	SFWA0-8
River	54.69582	18.43652	Puck Bay	Błądzikowski Potok	108/18/1200	2018-04-25	Endosulfan (suma izomerów)	µg/dm3	0.1	p.0,1	-	1	Eurofins	SFWA0-8
River	54.69582	18.43652	Puck Bay	Błądzikowski Potok	108/18/1200	2018-04-25	alfa-Endosulfan	µg/dm3	0.1	p.0,1	-	1	Eurofins	SFWA0-8
River	54.69582	18.43652	Puck Bay	Błądzikowski Potok	108/18/1200	2018-04-25	Siarczan endosulfanu	µg/dm3	0.1	p.0,1	-	1	Eurofins	SFWA0-8
River	54.69582	18.43652	Puck Bay	Błądzikowski Potok	108/18/1200	2018-04-25	beta-Endosulfan	µg/dm3	0.1	p.0,1	-	1	Eurofins	SFWA0-8
River	54.69582	18.43652	Puck Bay	Błądzikowski Potok	108/18/1200	2018-04-25	Endryna	µg/dm3	0.1	p.0,1	-	1	Eurofins	SFWA0-8
River	54.69582	18.43652	Puck Bay	Błądzikowski Potok	108/18/1200	2018-04-25	Ketoendrin-delta	µg/dm3	0.1	p.0,1	-	1	Eurofins	SFWA0-8
River	54.69582	18.43652	Puck Bay	Błądzikowski Potok	108/18/1200	2018-04-25	EPN	µg/dm3	0.1	p.0,1	-	1	Eurofins	SFWA0-8
River	54.69582	18.43652	Puck Bay	Błądzikowski Potok	108/18/1200	2018-04-25	Epoksykonazol	µg/dm3	0.1	p.0,1	-	1	Eurofins	SFWA0-8
River	54.69582	18.43652	Puck Bay	Błądzikowski Potok	108/18/1200	2018-04-25	Etaconazole	µg/dm3	0.1	p.0,1	-	1	Eurofins	SFWA0-8
River	54.69582	18.43652	Puck Bay	Błądzikowski Potok	108/18/1200	2018-04-25	Ethalfluralin	µg/dm3	0.1	p.0,1	-	1	Eurofins	SFWA0-8
River	54.69582	18.43652	Puck Bay	Błądzikowski Potok	108/18/1200	2018-04-25	Etion	µg/dm3	0.1	p.0,1	-	1	Eurofins	SFWA0-8
River	54.69582	18.43652	Puck Bay	Błądzikowski Potok	108/18/1200	2018-04-25	Ethiprol	µg/dm3	0.1	p.0,1	-	1	Eurofins	SFWA0-8
River	54.69582	18.43652	Puck Bay	Błądzikowski Potok	108/18/1200	2018-04-25	Etofumesat	µg/dm3	0.1	p.0,1	-	1	Eurofins	SFWA0-8
River	54.69582	18.43652	Puck Bay	Błądzikowski Potok	108/18/1200	2018-04-25	Etoprofos	µg/dm3	0.1	p.0,1	-	1	Eurofins	SFWA0-8
River	54.69582	18.43652	Puck Bay	Błądzikowski Potok	108/18/1200	2018-04-25	Etridiazole	µg/dm3	0.1	p.0,1	-	1	Eurofins	SFWA0-8
River	54.69582	18.43652	Puck Bay	Błądzikowski Potok	108/18/1200	2018-04-25	Etrimfos	µg/dm3	0.1	p.0,1	-	1	Eurofins	SFWA0-8
River	54.69582	18.43652	Puck Bay	Błądzikowski Potok	108/18/1200	2018-04-25	Famophos	µg/dm3	0.1	p.0,1	-	1	Eurofins	SFWA0-8
River	54.69582	18.43652	Puck Bay	Błądzikowski Potok	108/18/1200	2018-04-25	Famoksadon	µg/dm3	0.1	p.0,1	-	1	Eurofins	SFWA0-8
River	54.69582	18.43652	Puck Bay	Błądzikowski Potok	108/18/1200	2018-04-25	Fenamidon	µg/dm3	0.1	p.0,1	-	1	Eurofins	SFWA0-8
River	54.69582	18.43652	Puck Bay	Błądzikowski Potok	108/18/1200	2018-04-25	Fenamifos (suma izomerów)	µg/dm3	0.1	p.0,1	-	1	Eurofins	SFWA0-8
River	54.69582	18.43652	Puck Bay	Błądzikowski Potok	108/18/1200	2018-04-25	Fenarimol	µg/dm3	0.1	p.0,1	-	1	Eurofins	SFWA0-8
River	54.69582	18.43652	Puck Bay	Błądzikowski Potok	108/18/1200	2018-04-25	Fenbukonazol	µg/dm3	0.1	p.0,1	-	1	Eurofins	SFWA0-8
River	54.69582	18.43652	Puck Bay	Błądzikowski Potok	108/18/1200	2018-04-25	Fenchlorazole	µg/dm3	0.1	p.0,1	-	1	Eurofins	SFWA0-8
River	54.69582	18.43652	Puck Bay	Błądzikowski Potok	108/18/1200	2018-04-25	Fenchlorofos	µg/dm3	0.1	p.0,1	-	1	Eurofins	SFWA0-8
River	54.69582	18.43652	Puck Bay	Błądzikowski Potok	108/18/1200	2018-04-25	Fenfluthrine	µg/dm3	0.1	p.0,1	-	1	Eurofins	SFWA0-8
River	54.69582	18.43652	Puck Bay	Błądzikowski Potok	108/18/1200	2018-04-25	Fenheksamid	µg/dm3	0.1	p.0,1	-	1	Eurofins	SFWA0-8
River	54.69582	18.43652	Puck Bay	Błądzikowski Potok	108/18/1200	2018-04-25	Fenitrotion	µg/dm3	0.1	p.0,1	-	1	Eurofins	SFWA0-8
River	54.69582	18.43652	Puck Bay	Błądzikowski Potok	108/18/1200	2018-04-25	Fenoxaprop-ethyl	µg/dm3	0.1	p.0,1	-	1	Eurofins	SFWA0-8
River	54.69582	18.43652	Puck Bay	Błądzikowski Potok	108/18/1200	2018-04-25	Fenpiclonil	µg/dm3	0.1	p.0,1	-	1	Eurofins	SFWA0-8
River	54.69582	18.43652	Puck Bay	Błądzikowski Potok	108/18/1200	2018-04-25	Fenpropatryna	µg/dm3	0.1	p.0,1	-	1	Eurofins	SFWA0-8
River	54.69582	18.43652	Puck Bay	Błądzikowski Potok	108/18/1200	2018-04-25	Fenpropimorf	µg/dm3	0.1	p.0,1	-	1	Eurofins	SFWA0-8
River	54.69582	18.43652	Puck Bay	Błądzikowski Potok	108/18/1200	2018-04-25	Fenson	µg/dm3	0.1	p.0,1	-	1	Eurofins	SFWA0-8
River	54.69582	18.43652	Puck Bay	Błądzikowski Potok	108/18/1200	2018-04-25	Fensulfotion	µg/dm3	0.1	p.0,1	-	1	Eurofins	SFWA0-8
River	54.69582	18.43652	Puck Bay	Błądzikowski Potok	108/18/1200	2018-04-25	Fewalerat (suma izomer ów)	µg/dm3	0.1	p.0,1	-	1	Eurofins	SFWA0-8
River	54.69582	18.43652	Puck Bay	Błądzikowski Potok	108/18/1200	2018-04-25	Fenwalerat	µg/dm3	0.1	p.0,1	-	1	Eurofins	SFWA0-8
River	54.69582	18.43652	Puck Bay	Błądzikowski Potok	108/18/1200	2018-04-25	Fenvalerate(RS-/SR-Izomer)	µg/dm3	0.1	p.0,1	-	1	Eurofins	SFWA0-8
River	54.69582	18.43652	Puck Bay	Błądzikowski Potok	108/18/1200	2018-04-25	Fipronil	µg/dm3	0.1	p.0,1	-	1	Eurofins	SFWA0-8
River	54.69582	18.43652	Puck Bay	Błądzikowski Potok	108/18/1200	2018-04-25	Fipronil,desulfinyl-	µg/dm3	0.1	p.0,1	-	1	Eurofins	SFWA0-8
River	54.69582	18.43652	Puck Bay	Błądzikowski Potok	108/18/1200	2018-04-25	Fipranil+Sulfonmetab.MB46136(suma)	µg/dm3	0.1	p.0,1	-	1	Eurofins	SFWA0-8
River	54.69582	18.43652	Puck Bay	Błądzikowski Potok	108/18/1200	2018-04-25	Fipronil sulfid	µg/dm3	0.1	p.0,1	-	1	Eurofins	SFWA0-8
River	54.69582	18.43652	Puck Bay	Błądzikowski Potok	108/18/1200	2018-04-25	Fipronil sulfon	µg/dm3	0.1	p.0,1	-	1	Eurofins	SFWA0-8
River	54.69582	18.43652	Puck Bay	Błądzikowski Potok	108/18/1200	2018-04-25	Flamprop-isopropyl	µg/dm3	0.1	p.0,1	-	1	Eurofins	SFWA0-8
River	54.69582	18.43652	Puck Bay	Błądzikowski Potok	108/18/1200	2018-04-25	Flamprop-methyl	µg/dm3	0.1	p.0,1	-	1	Eurofins	SFWA0-8
River	54.69582	18.43652	Puck Bay	Błądzikowski Potok	108/18/1200	2018-04-25	Flonikamid	µg/dm3	0.1	p.0,1	-	1	Eurofins	SFWA0-8
River	54.69582	18.43652	Puck Bay	Błądzikowski Potok	108/18/1200	2018-04-25	Fluazifop-butyl	µg/dm3	0.1	p.0,1	-	1	Eurofins	SFWA0-8
River	54.69582	18.43652	Puck Bay	Błądzikowski Potok	108/18/1200	2018-04-25	Fluazinam	µg/dm3	0.1	p.0,1	-	1	Eurofins	SFWA0-8
River	54.69582	18.43652	Puck Bay	Błądzikowski Potok	108/18/1200	2018-04-25	Fluchloralina	µg/dm3	0.1	p.0,1	-	1	Eurofins	SFWA0-8
River	54.69582	18.43652	Puck Bay	Błądzikowski Potok	108/18/1200	2018-04-25	Flucytrynat	µg/dm3	0.1	p.0,1	-	1	Eurofins	SFWA0-8
River	54.69582	18.43652	Puck Bay	Błądzikowski Potok	108/18/1200	2018-04-25	Flufenoksuron	µg/dm3	0.1	p.0,1	-	1	Eurofins	SFWA0-8
River	54.69582	18.43652	Puck Bay	Błądzikowski Potok	108/18/1200	2018-04-25	Flumethrine	µg/dm3	0.1	p.0,1	-	1	Eurofins	SFWA0-8
River	54.69582	18.43652	Puck Bay	Błądzikowski Potok	108/18/1200	2018-04-25	Flumetralin	µg/dm3	0.1	p.0,1	-	1	Eurofins	SFWA0-8
River	54.69582	18.43652	Puck Bay	Błądzikowski Potok	108/18/1200	2018-04-25	Flupikolid	µg/dm3	0.1	p.0,1	-	1	Eurofins	SFWA0-8
River	54.69582	18.43652	Puck Bay	Błądzikowski Potok	108/18/1200	2018-04-25	Fluorodifen	µg/dm3	0.1	p.0,1	-	1	Eurofins	SFWA0-8
River	54.69582	18.43652	Puck Bay	Błądzikowski Potok	108/18/1200	2018-04-25	Fluotrimazole	µg/dm3	0.1	p.0,1	-	1	Eurofins	SFWA0-8
River	54.69582	18.43652	Puck Bay	Błądzikowski Potok	108/18/1200	2018-04-25	Fluchinkonazol	µg/dm3	0.1	p.0,1	-	1	Eurofins	SFWA0-8
River	54.69582	18.43652	Puck Bay	Błądzikowski Potok	108/18/1200	2018-04-25	Flurenol-butyl	µg/dm3	0.1	p.0,1	-	1	Eurofins	SFWA0-8
River	54.69582	18.43652	Puck Bay	Błądzikowski Potok	108/18/1200	2018-04-25	Flurochloridon	µg/dm3	0.1	p.0,1	-	1	Eurofins	SFWA0-8
River	54.69582	18.43652	Puck Bay	Błądzikowski Potok	108/18/1200	2018-04-25	Flurtamone	µg/dm3	0.05	p.0,05	-	1	Eurofins	SFWA0-8
River	54.69582	18.43652	Puck Bay	Błądzikowski Potok	108/18/1200	2018-04-25	Flusilazol	µg/dm3	0.1	p.0,1	-	1	Eurofins	SFWA0-8
River	54.69582	18.43652	Puck Bay	Błądzikowski Potok	108/18/1200	2018-04-25	Folpet	µg/dm3	0.1	p.0,1	-	1	Eurofins	SFWA0-8
River	54.69582	18.43652	Puck Bay	Błądzikowski Potok	108/18/1200	2018-04-25	Fonofos	µg/dm3	0.1	p.0,1	-	1	Eurofins	SFWA0-8
River	54.69582	18.43652	Puck Bay	Błądzikowski Potok	108/18/1200	2018-04-25	Formotion	µg/dm3	0.1	p.0,1	-	1	Eurofins	SFWA0-8
River	54.69582	18.43652	Puck Bay	Błądzikowski Potok	108/18/1200	2018-04-25	Genite	µg/dm3	0.1	p.0,1	-	1	Eurofins	SFWA0-8
River	54.69582	18.43652	Puck Bay	Błądzikowski Potok	108/18/1200	2018-04-25	Halfenprox	µg/dm3	0.1	p.0,1	-	1	Eurofins	SFWA0-8
River	54.69582	18.43652	Puck Bay	Błądzikowski Potok	108/18/1200	2018-04-25	Haloxyfop-Ethoxyethyl	µg/dm3	0.1	p.0,1	-	1	Eurofins	SFWA0-8
River	54.69582	18.43652	Puck Bay	Błądzikowski Potok	108/18/1200	2018-04-25	Haloxyfop-methyl	µg/dm3	0.1	p.0,1	-	1	Eurofins	SFWA0-8
River	54.69582	18.43652	Puck Bay	Błądzikowski Potok	108/18/1200	2018-04-25	HCH (sumaizomerów-bez lindan)	µg/dm3	0.1	p.0,1	-	1	Eurofins	SFWA0-8
River	54.69582	18.43652	Puck Bay	Błądzikowski Potok	108/18/1200	2018-04-25	Alfa-HCH	µg/dm3	0.05	p.0,05	-	1	Eurofins	SFWA0-8
River	54.69582	18.43652	Puck Bay	Błądzikowski Potok	108/18/1200	2018-04-25	Beta-HCH	µg/dm3	0.05	p.0,05	-	1	Eurofins	SFWA0-8
River	54.69582	18.43652	Puck Bay	Błądzikowski Potok	108/18/1200	2018-04-25	Delta-HCH	µg/dm3	0.05	p.0,05	-	1	Eurofins	SFWA0-8
River	54.69582	18.43652	Puck Bay	Błądzikowski Potok	108/18/1200	2018-04-25	Epsilon-HCH	µg/dm3	0.05	p.0,05	-	1	Eurofins	SFWA0-8
River	54.69582	18.43652	Puck Bay	Błądzikowski Potok	108/18/1200	2018-04-25	Lindan(gamma-HCH)	µg/dm3	0.1	p.0,1	-	1	Eurofins	SFWA0-8
River	54.69582	18.43652	Puck Bay	Błądzikowski Potok	108/18/1200	2018-04-25	Heptachlor	µg/dm3	0.03	p.0,03	-	1	Eurofins	SFWA0-8
River	54.69582	18.43652	Puck Bay	Błądzikowski Potok	108/18/1200	2018-04-25	Heptachlor(suma)	µg/dm3	0.03	p.0,03	-	1	Eurofins	SFWA0-8
River	54.69582	18.43652	Puck Bay	Błądzikowski Potok	108/18/1200	2018-04-25	Heptahlor-trans-epoksyd	µg/dm3	0.03	p.0,03	-	1	Eurofins	SFWA0-8
River	54.69582	18.43652	Puck Bay	Błądzikowski Potok	108/18/1200	2018-04-25	Heptahlor-cis-epoksyd	µg/dm3	0.03	p.0,03	-	1	Eurofins	SFWA0-8
River	54.69582	18.43652	Puck Bay	Błądzikowski Potok	108/18/1200	2018-04-25	Heptenofos	µg/dm3	0.1	p.0,1	-	1	Eurofins	SFWA0-8
River	54.69582	18.43652	Puck Bay	Błądzikowski Potok	108/18/1200	2018-04-25	Heksachlorobenzen(HCB)	µg/dm3	0.1	p.0,1	-	1	Eurofins	SFWA0-8
River	54.69582	18.43652	Puck Bay	Błądzikowski Potok	108/18/1200	2018-04-25	Heksakonazol	µg/dm3	0.1	p.0,1	-	1	Eurofins	SFWA0-8
River	54.69582	18.43652	Puck Bay	Błądzikowski Potok	108/18/1200	2018-04-25	Indanofan	µg/dm3	0.1	p.0,1	-	1	Eurofins	SFWA0-8
River	54.69582	18.43652	Puck Bay	Błądzikowski Potok	108/18/1200	2018-04-25	Indoksakarb	µg/dm3	0.1	p.0,1	-	1	Eurofins	SFWA0-8
River	54.69582	18.43652	Puck Bay	Błądzikowski Potok	108/18/1200	2018-04-25	Jodofenfos	µg/dm3	0.1	p.0,1	-	1	Eurofins	SFWA0-8
River	54.69582	18.43652	Puck Bay	Błądzikowski Potok	108/18/1200	2018-04-25	Ioxynil-Octanoate	µg/dm3	0.1	p.0,1	-	1	Eurofins	SFWA0-8
River	54.69582	18.43652	Puck Bay	Błądzikowski Potok	108/18/1200	2018-04-25	Iprobenfos	µg/dm3	0.1	p.0,1	-	1	Eurofins	SFWA0-8
River	54.69582	18.43652	Puck Bay	Błądzikowski Potok	108/18/1200	2018-04-25	Iprodion	µg/dm3	0.1	p.0,1	-	1	Eurofins	SFWA0-8
River	54.69582	18.43652	Puck Bay	Błądzikowski Potok	108/18/1200	2018-04-25	Isazophos	µg/dm3	0.1	p.0,1	-	1	Eurofins	SFWA0-8
River	54.69582	18.43652	Puck Bay	Błądzikowski Potok	108/18/1200	2018-04-25	Isobenzan	µg/dm3	0.1	p.0,1	-	1	Eurofins	SFWA0-8
River	54.69582	18.43652	Puck Bay	Błądzikowski Potok	108/18/1200	2018-04-25	Isocarbofos	µg/dm3	0.1	p.0,1	-	1	Eurofins	SFWA0-8
River	54.69582	18.43652	Puck Bay	Błądzikowski Potok	108/18/1200	2018-04-25	Izodryna	µg/dm3	0.1	p.0,1	-	1	Eurofins	SFWA0-8
River	54.69582	18.43652	Puck Bay	Błądzikowski Potok	108/18/1200	2018-04-25	Izofenfos	µg/dm3	0.1	p.0,1	-	1	Eurofins	SFWA0-8
River	54.69582	18.43652	Puck Bay	Błądzikowski Potok	108/18/1200	2018-04-25	Isofenphos-Methyl	µg/dm3	0.1	p.0,1	-	1	Eurofins	SFWA0-8
River	54.69582	18.43652	Puck Bay	Błądzikowski Potok	108/18/1200	2018-04-25	Isomethiozin	µg/dm3	0.1	p.0,1	-	1	Eurofins	SFWA0-8
River	54.69582	18.43652	Puck Bay	Błądzikowski Potok	108/18/1200	2018-04-25	Isopropalin	µg/dm3	0.1	p.0,1	-	1	Eurofins	SFWA0-8
River	54.69582	18.43652	Puck Bay	Błądzikowski Potok	108/18/1200	2018-04-25	Isoxadifen-ethyl	µg/dm3	0.1	p.0,1	-	1	Eurofins	SFWA0-8
River	54.69582	18.43652	Puck Bay	Błądzikowski Potok	108/18/1200	2018-04-25	Krezoksym-metylu	µg/dm3	0.1	p.0,1	-	1	Eurofins	SFWA0-8
River	54.69582	18.43652	Puck Bay	Błądzikowski Potok	108/18/1200	2018-04-25	Lactofen	µg/dm3	0.1	p.0,1	-	1	Eurofins	SFWA0-8
River	54.69582	18.43652	Puck Bay	Błądzikowski Potok	108/18/1200	2018-04-25	Leptophos	µg/dm3	0.1	p.0,1	-	1	Eurofins	SFWA0-8
River	54.69582	18.43652	Puck Bay	Błądzikowski Potok	108/18/1200	2018-04-25	Lufenuron	µg/dm3	0.1	p.0,1	-	1	Eurofins	SFWA0-8
River	54.69582	18.43652	Puck Bay	Błądzikowski Potok	108/18/1200	2018-04-25	Malaokson	µg/dm3	0.05	p.0,05	-	1	Eurofins	SFWA0-8
River	54.69582	18.43652	Puck Bay	Błądzikowski Potok	108/18/1200	2018-04-25	Malation	µg/dm3	0.1	p.0,1	-	1	Eurofins	SFWA0-8
River	54.69582	18.43652	Puck Bay	Błądzikowski Potok	108/18/1200	2018-04-25	Mekarbam	µg/dm3	0.1	p.0,1	-	1	Eurofins	SFWA0-8
River	54.69582	18.43652	Puck Bay	Błądzikowski Potok	108/18/1200	2018-04-25	Mephosfolan	µg/dm3	0.1	p.0,1	-	1	Eurofins	SFWA0-8
River	54.69582	18.43652	Puck Bay	Błądzikowski Potok	108/18/1200	2018-04-25	Merphos	µg/dm3	0.1	p.0,1	-	1	Eurofins	SFWA0-8
River	54.69582	18.43652	Puck Bay	Błądzikowski Potok	108/18/1200	2018-04-25	Metazachlor	µg/dm3	0.1	p.0,1	-	1	Eurofins	SFWA0-8
River	54.69582	18.43652	Puck Bay	Błądzikowski Potok	108/18/1200	2018-04-25	Metakrifos	µg/dm3	0.1	p.0,1	-	1	Eurofins	SFWA0-8
River	54.69582	18.43652	Puck Bay	Błądzikowski Potok	108/18/1200	2018-04-25	Metydation	µg/dm3	0.1	p.0,1	-	1	Eurofins	SFWA0-8
River	54.69582	18.43652	Puck Bay	Błądzikowski Potok	108/18/1200	2018-04-25	Metoksychlor	µg/dm3	0.1	p.0,1	-	1	Eurofins	SFWA0-8
River	54.69582	18.43652	Puck Bay	Błądzikowski Potok	108/18/1200	2018-04-25	Metolachlor	µg/dm3	0.1	p.0,1	-	1	Eurofins	SFWA0-8
River	54.69582	18.43652	Puck Bay	Błądzikowski Potok	108/18/1200	2018-04-25	Metrafenon	µg/dm3	0.1	p.0,1	-	1	Eurofins	SFWA0-8
River	54.69582	18.43652	Puck Bay	Błądzikowski Potok	108/18/1200	2018-04-25	Metribuzyn	µg/dm3	0.1	p.0,1	-	1	Eurofins	SFWA0-8
River	54.69582	18.43652	Puck Bay	Błądzikowski Potok	108/18/1200	2018-04-25	Mevinfos	µg/dm3	0.1	p.0,1	-	1	Eurofins	SFWA0-8
River	54.69582	18.43652	Puck Bay	Błądzikowski Potok	108/18/1200	2018-04-25	Mirex	µg/dm3	0.1	p.0,1	-	1	Eurofins	SFWA0-8
River	54.69582	18.43652	Puck Bay	Błądzikowski Potok	108/18/1200	2018-04-25	Molinate	µg/dm3	0.1	p.0,1	-	1	Eurofins	SFWA0-8
River	54.69582	18.43652	Puck Bay	Błądzikowski Potok	108/18/1200	2018-04-25	Myklobutanil	µg/dm3	0.1	p.0,1	-	1	Eurofins	SFWA0-8
River	54.69582	18.43652	Puck Bay	Błądzikowski Potok	108/18/1200	2018-04-25	Nitralin	µg/dm3	0.1	p.0,1	-	1	Eurofins	SFWA0-8
River	54.69582	18.43652	Puck Bay	Błądzikowski Potok	108/18/1200	2018-04-25	Nitrapyrin	µg/dm3	0.1	p.0,1	-	1	Eurofins	SFWA0-8
River	54.69582	18.43652	Puck Bay	Błądzikowski Potok	108/18/1200	2018-04-25	Nitrofen	µg/dm3	0.1	p.0,1	-	1	Eurofins	SFWA0-8
River	54.69582	18.43652	Puck Bay	Błądzikowski Potok	108/18/1200	2018-04-25	Nitrothal-isopropyl	µg/dm3	0.1	p.0,1	-	1	Eurofins	SFWA0-8
River	54.69582	18.43652	Puck Bay	Błądzikowski Potok	108/18/1200	2018-04-25	Norflurazon	µg/dm3	0.1	p.0,1	-	1	Eurofins	SFWA0-8
River	54.69582	18.43652	Puck Bay	Błądzikowski Potok	108/18/1200	2018-04-25	Nuarimol	µg/dm3	0.1	p.0,1	-	1	Eurofins	SFWA0-8
River	54.69582	18.43652	Puck Bay	Błądzikowski Potok	108/18/1200	2018-04-25	Ometoat	µg/dm3	0.1	p.0,1	-	1	Eurofins	SFWA0-8
River	54.69582	18.43652	Puck Bay	Błądzikowski Potok	108/18/1200	2018-04-25	Oxadiazon	µg/dm3	0.1	p.0,1	-	1	Eurofins	SFWA0-8
River	54.69582	18.43652	Puck Bay	Błądzikowski Potok	108/18/1200	2018-04-25	Oxydemeton-methyl	µg/dm3	0.1	p.0,1	-	1	Eurofins	SFWA0-8
River	54.69582	18.43652	Puck Bay	Błądzikowski Potok	108/18/1200	2018-04-25	Oksyfluoroten	µg/dm3	0.1	p.0,1	-	1	Eurofins	SFWA0-8
River	54.69582	18.43652	Puck Bay	Błądzikowski Potok	108/18/1200	2018-04-25	Paklobutrazol	µg/dm3	0.1	p.0,1	-	1	Eurofins	SFWA0-8
River	54.69582	18.43652	Puck Bay	Błądzikowski Potok	108/18/1200	2018-04-25	Paraoxon-ethyl	µg/dm3	0.1	p.0,1	-	1	Eurofins	SFWA0-8
River	54.69582	18.43652	Puck Bay	Błądzikowski Potok	108/18/1200	2018-04-25	Paraokson metylowy	µg/dm3	0.1	p.0,1	-	1	Eurofins	SFWA0-8
River	54.69582	18.43652	Puck Bay	Błądzikowski Potok	108/18/1200	2018-04-25	Paration	µg/dm3	0.1	p.0,1	-	1	Eurofins	SFWA0-8
River	54.69582	18.43652	Puck Bay	Błądzikowski Potok	108/18/1200	2018-04-25	Paration metylu	µg/dm3	0.1	p.0,1	-	1	Eurofins	SFWA0-8
River	54.69582	18.43652	Puck Bay	Błądzikowski Potok	108/18/1200	2018-04-25	Paration metylu/Paraokson metylu (suma)	µg/dm3	0.1	p.0,1	-	1	Eurofins	SFWA0-8
River	54.69582	18.43652	Puck Bay	Błądzikowski Potok	108/18/1200	2018-04-25	PCB IUPAC 101	µg/dm3	0.05	p.0,05	-	1	Eurofins	SFWA0-8
River	54.69582	18.43652	Puck Bay	Błądzikowski Potok	108/18/1200	2018-04-25	PCB 118	µg/dm3	0.05	p.0,05	-	1	Eurofins	SFWA0-8
River	54.69582	18.43652	Puck Bay	Błądzikowski Potok	108/18/1200	2018-04-25	PCB 138	µg/dm3	0.05	p.0,05	-	1	Eurofins	SFWA0-8
River	54.69582	18.43652	Puck Bay	Błądzikowski Potok	108/18/1200	2018-04-25	PCB 153	µg/dm3	0.05	p.0,05	-	1	Eurofins	SFWA0-8
River	54.69582	18.43652	Puck Bay	Błądzikowski Potok	108/18/1200	2018-04-25	PCB 180	µg/dm3	0.05	p.0,05	-	1	Eurofins	SFWA0-8
River	54.69582	18.43652	Puck Bay	Błądzikowski Potok	108/18/1200	2018-04-25	PCB 28	µg/dm3	0.05	p.0,05	-	1	Eurofins	SFWA0-8
River	54.69582	18.43652	Puck Bay	Błądzikowski Potok	108/18/1200	2018-04-25	PCB 52	µg/dm3	0.05	p.0,05	-	1	Eurofins	SFWA0-8
River	54.69582	18.43652	Puck Bay	Błądzikowski Potok	108/18/1200	2018-04-25	Penkonazol	µg/dm3	0.1	p.0,1	-	1	Eurofins	SFWA0-8
River	54.69582	18.43652	Puck Bay	Błądzikowski Potok	108/18/1200	2018-04-25	Pendimetalina	µg/dm3	0.1	p.0,1	-	1	Eurofins	SFWA0-8
River	54.69582	18.43652	Puck Bay	Błądzikowski Potok	108/18/1200	2018-04-25	Pentachloranisol	µg/dm3	0.1	p.0,1	-	1	Eurofins	SFWA0-8
River	54.69582	18.43652	Puck Bay	Błądzikowski Potok	108/18/1200	2018-04-25	Pentachloraniline	µg/dm3	0.1	p.0,1	-	1	Eurofins	SFWA0-8
River	54.69582	18.43652	Puck Bay	Błądzikowski Potok	108/18/1200	2018-04-25	Pentachlorobenzen	µg/dm3	0.1	p.0,1	-	1	Eurofins	SFWA0-8
River	54.69582	18.43652	Puck Bay	Błądzikowski Potok	108/18/1200	2018-04-25	Pentachlorothioanisole	µg/dm3	0.1	p.0,1	-	1	Eurofins	SFWA0-8
River	54.69582	18.43652	Puck Bay	Błądzikowski Potok	108/18/1200	2018-04-25	Permetryna	µg/dm3	0.1	p.0,1	-	1	Eurofins	SFWA0-8
River	54.69582	18.43652	Puck Bay	Błądzikowski Potok	108/18/1200	2018-04-25	Pertan	µg/dm3	0.1	p.0,1	-	1	Eurofins	SFWA0-8
River	54.69582	18.43652	Puck Bay	Błądzikowski Potok	108/18/1200	2018-04-25	Phenkapton	µg/dm3	0.1	p.0,1	-	1	Eurofins	SFWA0-8
River	54.69582	18.43652	Puck Bay	Błądzikowski Potok	108/18/1200	2018-04-25	Phenothrin	µg/dm3	0.1	p.0,1	-	1	Eurofins	SFWA0-8
River	54.69582	18.43652	Puck Bay	Błądzikowski Potok	108/18/1200	2018-04-25	Fentoat	µg/dm3	0.1	p.0,1	-	1	Eurofins	SFWA0-8
River	54.69582	18.43652	Puck Bay	Błądzikowski Potok	108/18/1200	2018-04-25	Fosalon	µg/dm3	0.1	p.0,1	-	1	Eurofins	SFWA0-8
River	54.69582	18.43652	Puck Bay	Błądzikowski Potok	108/18/1200	2018-04-25	Phosfolane	µg/dm3	0.1	p.0,1	-	1	Eurofins	SFWA0-8
River	54.69582	18.43652	Puck Bay	Błądzikowski Potok	108/18/1200	2018-04-25	Fosmet	µg/dm3	0.1	p.0,1	-	1	Eurofins	SFWA0-8
River	54.69582	18.43652	Puck Bay	Błądzikowski Potok	108/18/1200	2018-04-25	Picolinafen	µg/dm3	0.1	p.0,1	-	1	Eurofins	SFWA0-8
River	54.69582	18.43652	Puck Bay	Błądzikowski Potok	108/18/1200	2018-04-25	Pikoksystrobina	µg/dm3	0.1	p.0,1	-	1	Eurofins	SFWA0-8
River	54.69582	18.43652	Puck Bay	Błądzikowski Potok	108/18/1200	2018-04-25	Piperophos	µg/dm3	0.1	p.0,1	-	1	Eurofins	SFWA0-8
River	54.69582	18.43652	Puck Bay	Błądzikowski Potok	108/18/1200	2018-04-25	Pirymifos metylowy	µg/dm3	0.1	p.0,1	-	1	Eurofins	SFWA0-8
River	54.69582	18.43652	Puck Bay	Błądzikowski Potok	108/18/1200	2018-04-25	Pirymifos etylowy	µg/dm3	0.1	p.0,1	-	1	Eurofins	SFWA0-8
River	54.69582	18.43652	Puck Bay	Błądzikowski Potok	108/18/1200	2018-04-25	Plifenate	µg/dm3	0.1	p.0,1	-	1	Eurofins	SFWA0-8
River	54.69582	18.43652	Puck Bay	Błądzikowski Potok	108/18/1200	2018-04-25	Praletryna	µg/dm3	0.1	p.0,1	-	1	Eurofins	SFWA0-8
River	54.69582	18.43652	Puck Bay	Błądzikowski Potok	108/18/1200	2018-04-25	Procymidon	µg/dm3	0.1	p.0,1	-	1	Eurofins	SFWA0-8
River	54.69582	18.43652	Puck Bay	Błądzikowski Potok	108/18/1200	2018-04-25	Profenfos	µg/dm3	0.1	p.0,1	-	1	Eurofins	SFWA0-8
River	54.69582	18.43652	Puck Bay	Błądzikowski Potok	108/18/1200	2018-04-25	Profluralina	µg/dm3	0.1	p.0,1	-	1	Eurofins	SFWA0-8
River	54.69582	18.43652	Puck Bay	Błądzikowski Potok	108/18/1200	2018-04-25	Propachlor	µg/dm3	0.1	p.0,1	-	1	Eurofins	SFWA0-8
River	54.69582	18.43652	Puck Bay	Błądzikowski Potok	108/18/1200	2018-04-25	Propanil	µg/dm3	0.1	p.0,1	-	1	Eurofins	SFWA0-8
River	54.69582	18.43652	Puck Bay	Błądzikowski Potok	108/18/1200	2018-04-25	Propazyna	µg/dm3	0.1	p.0,1	-	1	Eurofins	SFWA0-8
River	54.69582	18.43652	Puck Bay	Błądzikowski Potok	108/18/1200	2018-04-25	Propetamfos	µg/dm3	0.1	p.0,1	-	1	Eurofins	SFWA0-8
River	54.69582	18.43652	Puck Bay	Błądzikowski Potok	108/18/1200	2018-04-25	Propikonazol	µg/dm3	0.1	p.0,1	-	1	Eurofins	SFWA0-8
River	54.69582	18.43652	Puck Bay	Błądzikowski Potok	108/18/1200	2018-04-25	Propyzamid	µg/dm3	0.1	p.0,1	-	1	Eurofins	SFWA0-8
River	54.69582	18.43652	Puck Bay	Błądzikowski Potok	108/18/1200	2018-04-25	Protiofos	µg/dm3	0.1	p.0,1	-	1	Eurofins	SFWA0-8
River	54.69582	18.43652	Puck Bay	Błądzikowski Potok	108/18/1200	2018-04-25	Prothoat	µg/dm3	0.1	p.0,1	-	1	Eurofins	SFWA0-8
River	54.69582	18.43652	Puck Bay	Błądzikowski Potok	108/18/1200	2018-04-25	Pyraclofos	µg/dm3	0.1	p.0,1	-	1	Eurofins	SFWA0-8
River	54.69582	18.43652	Puck Bay	Błądzikowski Potok	108/18/1200	2018-04-25	Pyraflufen-ethyl	µg/dm3	0.1	p.0,1	-	1	Eurofins	SFWA0-8
River	54.69582	18.43652	Puck Bay	Błądzikowski Potok	108/18/1200	2018-04-25	Pirazofos	µg/dm3	0.1	p.0,1	-	1	Eurofins	SFWA0-8
River	54.69582	18.43652	Puck Bay	Błądzikowski Potok	108/18/1200	2018-04-25	Pyretryny	µg/dm3	0.1	p.0,1	-	1	Eurofins	SFWA0-8
River	54.69582	18.43652	Puck Bay	Błądzikowski Potok	108/18/1200	2018-04-25	Pirydaben	µg/dm3	0.1	p.0,1	-	1	Eurofins	SFWA0-8
River	54.69582	18.43652	Puck Bay	Błądzikowski Potok	108/18/1200	2018-04-25	Pyridaphenthion	µg/dm3	0.1	p.0,1	-	1	Eurofins	SFWA0-8
River	54.69582	18.43652	Puck Bay	Błądzikowski Potok	108/18/1200	2018-04-25	Pyrifenox	µg/dm3	0.1	p.0,1	-	1	Eurofins	SFWA0-8
River	54.69582	18.43652	Puck Bay	Błądzikowski Potok	108/18/1200	2018-04-25	Pirimithate	µg/dm3	0.1	p.0,1	-	1	Eurofins	SFWA0-8
River	54.69582	18.43652	Puck Bay	Błądzikowski Potok	108/18/1200	2018-04-25	Chinalofos	µg/dm3	0.1	p.0,1	-	1	Eurofins	SFWA0-8
River	54.69582	18.43652	Puck Bay	Błądzikowski Potok	108/18/1200	2018-04-25	Chinoksyfen	µg/dm3	0.1	p.0,1	-	1	Eurofins	SFWA0-8
River	54.69582	18.43652	Puck Bay	Błądzikowski Potok	108/18/1200	2018-04-25	Kwintocen	µg/dm3	0.1	p.0,1	-	1	Eurofins	SFWA0-8
River	54.69582	18.43652	Puck Bay	Błądzikowski Potok	108/18/1200	2018-04-25	Quintozene (suma)	µg/dm3	0.1	p.0,1	-	1	Eurofins	SFWA0-8
River	54.69582	18.43652	Puck Bay	Błądzikowski Potok	108/18/1200	2018-04-25	Chizalofop etylowy	µg/dm3	0.1	p.0,1	-	1	Eurofins	SFWA0-8
River	54.69582	18.43652	Puck Bay	Błądzikowski Potok	108/18/1200	2018-04-25	Resmetryna	µg/dm3	0.1	p.0,1	-	1	Eurofins	SFWA0-8
River	54.69582	18.43652	Puck Bay	Błądzikowski Potok	108/18/1200	2018-04-25	S421 Octachlordipropyleter)	µg/dm3	0.1	p.0,1	-	1	Eurofins	SFWA0-8
River	54.69582	18.43652	Puck Bay	Błądzikowski Potok	108/18/1200	2018-04-25	Spiromesifen	µg/dm3	0.1	p.0,1	-	1	Eurofins	SFWA0-8
River	54.69582	18.43652	Puck Bay	Błądzikowski Potok	108/18/1200	2018-04-25	Sulfotep	µg/dm3	0.1	p.0,1	-	1	Eurofins	SFWA0-8
River	54.69582	18.43652	Puck Bay	Błądzikowski Potok	108/18/1200	2018-04-25	Sulprofos	µg/dm3	0.1	p.0,1	-	1	Eurofins	SFWA0-8
River	54.69582	18.43652	Puck Bay	Błądzikowski Potok	108/18/1200	2018-04-25	Swep	µg/dm3	0.1	p.0,1	-	1	Eurofins	SFWA0-8
River	54.69582	18.43652	Puck Bay	Błądzikowski Potok	108/18/1200	2018-04-25	tau-Fluvalinate	µg/dm3	0.1	p.0,1	-	1	Eurofins	SFWA0-8
River	54.69582	18.43652	Puck Bay	Błądzikowski Potok	108/18/1200	2018-04-25	Tebupirimfos	µg/dm3	0.1	p.0,1	-	1	Eurofins	SFWA0-8
River	54.69582	18.43652	Puck Bay	Błądzikowski Potok	108/18/1200	2018-04-25	Technazen	µg/dm3	0.1	p.0,1	-	1	Eurofins	SFWA0-8
River	54.69582	18.43652	Puck Bay	Błądzikowski Potok	108/18/1200	2018-04-25	Teflutryna	µg/dm3	0.1	p.0,1	-	1	Eurofins	SFWA0-8
River	54.69582	18.43652	Puck Bay	Błądzikowski Potok	108/18/1200	2018-04-25	Temephos	µg/dm3	0.1	p.0,1	-	1	Eurofins	SFWA0-8
River	54.69582	18.43652	Puck Bay	Błądzikowski Potok	108/18/1200	2018-04-25	Terbufos	µg/dm3	0.1	p.0,1	-	1	Eurofins	SFWA0-8
River	54.69582	18.43652	Puck Bay	Błądzikowski Potok	108/18/1200	2018-04-25	Tetrachlorwinfos	µg/dm3	0.1	p.0,1	-	1	Eurofins	SFWA0-8
River	54.69582	18.43652	Puck Bay	Błądzikowski Potok	108/18/1200	2018-04-25	Tetrakonazol	µg/dm3	0.1	p.0,1	-	1	Eurofins	SFWA0-8
River	54.69582	18.43652	Puck Bay	Błądzikowski Potok	108/18/1200	2018-04-25	Tetradifon	µg/dm3	0.1	p.0,1	-	1	Eurofins	SFWA0-8
River	54.69582	18.43652	Puck Bay	Błądzikowski Potok	108/18/1200	2018-04-25	Tetrametryna	µg/dm3	0.1	p.0,1	-	1	Eurofins	SFWA0-8
River	54.69582	18.43652	Puck Bay	Błądzikowski Potok	108/18/1200	2018-04-25	Tetrasul	µg/dm3	0.1	p.0,1	-	1	Eurofins	SFWA0-8
River	54.69582	18.43652	Puck Bay	Błądzikowski Potok	108/18/1200	2018-04-25	Tolklofos metylu	µg/dm3	0.1	p.0,1	-	1	Eurofins	SFWA0-8
River	54.69582	18.43652	Puck Bay	Błądzikowski Potok	108/18/1200	2018-04-25	Tolilofluanid	µg/dm3	0.1	p.0,1	-	1	Eurofins	SFWA0-8
River	54.69582	18.43652	Puck Bay	Błądzikowski Potok	108/18/1200	2018-04-25	Toxaphene Parlar 26	µg/dm3	0.05	p.0,05	-	1	Eurofins	SFWA0-8
River	54.69582	18.43652	Puck Bay	Błądzikowski Potok	108/18/1200	2018-04-25	Toxaphene Parlar 50	µg/dm3	0.05	p.0,05	-	1	Eurofins	SFWA0-8
River	54.69582	18.43652	Puck Bay	Błądzikowski Potok	108/18/1200	2018-04-25	Toxaphene Parlar 62	µg/dm3	0.05	p.0,05	-	1	Eurofins	SFWA0-8
River	54.69582	18.43652	Puck Bay	Błądzikowski Potok	108/18/1200	2018-04-25	Transfluthrin	µg/dm3	0.1	p.0,1	-	1	Eurofins	SFWA0-8
River	54.69582	18.43652	Puck Bay	Błądzikowski Potok	108/18/1200	2018-04-25	Triadimefon	µg/dm3	0.1	p.0,1	-	1	Eurofins	SFWA0-8
River	54.69582	18.43652	Puck Bay	Błądzikowski Potok	108/18/1200	2018-04-25	Triadimenol	µg/dm3	0.1	p.0,1	-	1	Eurofins	SFWA0-8
River	54.69582	18.43652	Puck Bay	Błądzikowski Potok	108/18/1200	2018-04-25	Triadimenol/Triadimefon(suma)	µg/dm3	0.1	p.0,1	-	1	Eurofins	SFWA0-8
River	54.69582	18.43652	Puck Bay	Błądzikowski Potok	108/18/1200	2018-04-25	Trialat	µg/dm3	0.1	p.0,1	-	1	Eurofins	SFWA0-8
River	54.69582	18.43652	Puck Bay	Błądzikowski Potok	108/18/1200	2018-04-25	Triamiphos	µg/dm3	0.1	p.0,1	-	1	Eurofins	SFWA0-8
River	54.69582	18.43652	Puck Bay	Błądzikowski Potok	108/18/1200	2018-04-25	Triazofos	µg/dm3	0.1	p.0,1	-	1	Eurofins	SFWA0-8
River	54.69582	18.43652	Puck Bay	Błądzikowski Potok	108/18/1200	2018-04-25	Tribufos	µg/dm3	0.1	p.0,1	-	1	Eurofins	SFWA0-8
River	54.69582	18.43652	Puck Bay	Błądzikowski Potok	108/18/1200	2018-04-25	Trichloronat	µg/dm3	0.1	p.0,1	-	1	Eurofins	SFWA0-8
River	54.69582	18.43652	Puck Bay	Błądzikowski Potok	108/18/1200	2018-04-25	Tridiphane	µg/dm3	0.1	p.0,1	-	1	Eurofins	SFWA0-8
River	54.69582	18.43652	Puck Bay	Błądzikowski Potok	108/18/1200	2018-04-25	Trifloksystrobina	µg/dm3	0.1	p.0,1	-	1	Eurofins	SFWA0-8
River	54.69582	18.43652	Puck Bay	Błądzikowski Potok	108/18/1200	2018-04-25	Trifluralina	µg/dm3	0.1	p.0,1	-	1	Eurofins	SFWA0-8
River	54.69582	18.43652	Puck Bay	Błądzikowski Potok	108/18/1200	2018-04-25	Vamidothion	µg/dm3	0.1	p.0,1	-	1	Eurofins	SFWA0-8
River	54.69582	18.43652	Puck Bay	Błądzikowski Potok	108/18/1200	2018-04-25	Winklozolina	µg/dm3	0.1	p.0,1	-	1	Eurofins	SFWA0-8
River	54.63505	18.45612	Puck Bay	Kanał Łyski	108/18/1196	2018-04-25	2,4,5-T-Methylester	µg/dm3	0.1	p.0,1	-	1	Eurofins	SFWA0-8
River	54.63505	18.45612	Puck Bay	Kanał Łyski	108/18/1196	2018-04-25	2,4-D-Methylester	µg/dm3	0.1	p.0,1	-	1	Eurofins	SFWA0-8
River	54.63505	18.45612	Puck Bay	Kanał Łyski	108/18/1196	2018-04-25	Acetochlor	µg/dm3	0.1	p.0,1	-	1	Eurofins	SFWA0-8
River	54.63505	18.45612	Puck Bay	Kanał Łyski	108/18/1196	2018-04-25	Aclonifen	µg/dm3	0.1	p.0,1	-	1	Eurofins	SFWA0-8
River	54.63505	18.45612	Puck Bay	Kanał Łyski	108/18/1196	2018-04-25	Akrynatryna	µg/dm3	0.1	p.0,1	-	1	Eurofins	SFWA0-8
River	54.63505	18.45612	Puck Bay	Kanał Łyski	108/18/1196	2018-04-25	Alachlor	µg/dm3	0.1	p.0,1	-	1	Eurofins	SFWA0-8
River	54.63505	18.45612	Puck Bay	Kanał Łyski	108/18/1196	2018-04-25	Aldryna	µg/dm3	0.03	p.0,03	-	1	Eurofins	SFWA0-8
River	54.63505	18.45612	Puck Bay	Kanał Łyski	108/18/1196	2018-04-25	Aldryna+Dieldryna	µg/dm3	0.1	p.0,1	-	1	Eurofins	SFWA0-8
River	54.63505	18.45612	Puck Bay	Kanał Łyski	108/18/1196	2018-04-25	Alletryna	µg/dm3	0.1	p.0,1	-	1	Eurofins	SFWA0-8
River	54.63505	18.45612	Puck Bay	Kanał Łyski	108/18/1196	2018-04-25	Amidithion	µg/dm3	0.1	p.0,1	-	1	Eurofins	SFWA0-8
River	54.63505	18.45612	Puck Bay	Kanał Łyski	108/18/1196	2018-04-25	Antrachinon	µg/dm3	0.1	p.0,1	-	1	Eurofins	SFWA0-8
River	54.63505	18.45612	Puck Bay	Kanał Łyski	108/18/1196	2018-04-25	Atrazyna	µg/dm3	0.1	p.0,1	-	1	Eurofins	SFWA0-8
River	54.63505	18.45612	Puck Bay	Kanał Łyski	108/18/1196	2018-04-25	Azakonazol	µg/dm3	0.1	p.0,1	-	1	Eurofins	SFWA0-8
River	54.63505	18.45612	Puck Bay	Kanał Łyski	108/18/1196	2018-04-25	Azynofos etylowy	µg/dm3	0.1	p.0,1	-	1	Eurofins	SFWA0-8
River	54.63505	18.45612	Puck Bay	Kanał Łyski	108/18/1196	2018-04-25	Azynofos metylowy	µg/dm3	0.1	p.0,1	-	1	Eurofins	SFWA0-8
River	54.63505	18.45612	Puck Bay	Kanał Łyski	108/18/1196	2018-04-25	Azoksystrobina	µg/dm3	0.1	p.0,1	-	1	Eurofins	SFWA0-8
River	54.63505	18.45612	Puck Bay	Kanał Łyski	108/18/1196	2018-04-25	Benfluralin	µg/dm3	0.1	p.0,1	-	1	Eurofins	SFWA0-8
River	54.63505	18.45612	Puck Bay	Kanał Łyski	108/18/1196	2018-04-25	Benoxacor	µg/dm3	0.1	p.0,1	-	1	Eurofins	SFWA0-8
River	54.63505	18.45612	Puck Bay	Kanał Łyski	108/18/1196	2018-04-25	Benzoylprop-ethyl	µg/dm3	0.1	p.0,1	-	1	Eurofins	SFWA0-8
River	54.63505	18.45612	Puck Bay	Kanał Łyski	108/18/1196	2018-04-25	Biofenox	µg/dm3	0.1	p.0,1	-	1	Eurofins	SFWA0-8
River	54.63505	18.45612	Puck Bay	Kanał Łyski	108/18/1196	2018-04-25	Binapacryl	µg/dm3	0.1	p.0,1	-	1	Eurofins	SFWA0-8
River	54.63505	18.45612	Puck Bay	Kanał Łyski	108/18/1196	2018-04-25	Bifentryna	µg/dm3	0.1	p.0,1	-	1	Eurofins	SFWA0-8
River	54.63505	18.45612	Puck Bay	Kanał Łyski	108/18/1196	2018-04-25	Bitertanol	µg/dm3	0.1	p.0,1	-	1	Eurofins	SFWA0-8
River	54.63505	18.45612	Puck Bay	Kanał Łyski	108/18/1196	2018-04-25	Boskalid	µg/dm3	0.1	p.0,1	-	1	Eurofins	SFWA0-8
River	54.63505	18.45612	Puck Bay	Kanał Łyski	108/18/1196	2018-04-25	Bromofenvinphos	µg/dm3	0.1	p.0,1	-	1	Eurofins	SFWA0-8
River	54.63505	18.45612	Puck Bay	Kanał Łyski	108/18/1196	2018-04-25	Bromocyclen	µg/dm3	0.1	p.0,1	-	1	Eurofins	SFWA0-8
River	54.63505	18.45612	Puck Bay	Kanał Łyski	108/18/1196	2018-04-25	Bromofos metylowy	µg/dm3	0.1	p.0,1	-	1	Eurofins	SFWA0-8
River	54.63505	18.45612	Puck Bay	Kanał Łyski	108/18/1196	2018-04-25	Bromofos etylowy	µg/dm3	0.1	p.0,1	-	1	Eurofins	SFWA0-8
River	54.63505	18.45612	Puck Bay	Kanał Łyski	108/18/1196	2018-04-25	Bromopropylat	µg/dm3	0.1	p.0,1	-	1	Eurofins	SFWA0-8
River	54.63505	18.45612	Puck Bay	Kanał Łyski	108/18/1196	2018-04-25	Buprofezyna	µg/dm3	0.1	p.0,1	-	1	Eurofins	SFWA0-8
River	54.63505	18.45612	Puck Bay	Kanał Łyski	108/18/1196	2018-04-25	Butachlor	µg/dm3	0.1	p.0,1	-	1	Eurofins	SFWA0-8
River	54.63505	18.45612	Puck Bay	Kanał Łyski	108/18/1196	2018-04-25	Butamifos	µg/dm3	0.1	p.0,1	-	1	Eurofins	SFWA0-8
River	54.63505	18.45612	Puck Bay	Kanał Łyski	108/18/1196	2018-04-25	Butralin	µg/dm3	0.1	p.0,1	-	1	Eurofins	SFWA0-8
River	54.63505	18.45612	Puck Bay	Kanał Łyski	108/18/1196	2018-04-25	Kadusafos	µg/dm3	0.1	p.0,1	-	1	Eurofins	SFWA0-8
River	54.63505	18.45612	Puck Bay	Kanał Łyski	108/18/1196	2018-04-25	Kaptafol	µg/dm3	0.1	p.0,1	-	1	Eurofins	SFWA0-8
River	54.63505	18.45612	Puck Bay	Kanał Łyski	108/18/1196	2018-04-25	Kaptan	µg/dm3	0.1	p.0,1	-	1	Eurofins	SFWA0-8
River	54.63505	18.45612	Puck Bay	Kanał Łyski	108/18/1196	2018-04-25	Karbofenotion	µg/dm3	0.1	p.0,1	-	1	Eurofins	SFWA0-8
River	54.63505	18.45612	Puck Bay	Kanał Łyski	108/18/1196	2018-04-25	Carbophenothion-methyl	µg/dm3	0.1	p.0,1	-	1	Eurofins	SFWA0-8
River	54.63505	18.45612	Puck Bay	Kanał Łyski	108/18/1196	2018-04-25	Carfentrazone-ethyl	µg/dm3	0.1	p.0,1	-	1	Eurofins	SFWA0-8
River	54.63505	18.45612	Puck Bay	Kanał Łyski	108/18/1196	2018-04-25	Chinometionat	µg/dm3	0.1	p.0,1	-	1	Eurofins	SFWA0-8
River	54.63505	18.45612	Puck Bay	Kanał Łyski	108/18/1196	2018-04-25	Chlorbenzyd	µg/dm3	0.1	p.0,1	-	1	Eurofins	SFWA0-8
River	54.63505	18.45612	Puck Bay	Kanał Łyski	108/18/1196	2018-04-25	Chlordane (total)	µg/dm3	0.1	p.0,1	-	1	Eurofins	SFWA0-8
River	54.63505	18.45612	Puck Bay	Kanał Łyski	108/18/1196	2018-04-25	Chlordan,cis-	µg/dm3	0.1	p.0,1	-	1	Eurofins	SFWA0-8
River	54.63505	18.45612	Puck Bay	Kanał Łyski	108/18/1196	2018-04-25	Chlordan,oxy-	µg/dm3	0.1	p.0,1	-	1	Eurofins	SFWA0-8
River	54.63505	18.45612	Puck Bay	Kanał Łyski	108/18/1196	2018-04-25	Chlordan,gamma/trans-	µg/dm3	0.1	p.0,1	-	1	Eurofins	SFWA0-8
River	54.63505	18.45612	Puck Bay	Kanał Łyski	108/18/1196	2018-04-25	Chlordecon	µg/dm3	0.1	p.0,1	-	1	Eurofins	SFWA0-8
River	54.63505	18.45612	Puck Bay	Kanał Łyski	108/18/1196	2018-04-25	Chlorethoksyfos	µg/dm3	0.1	p.0,1	-	1	Eurofins	SFWA0-8
River	54.63505	18.45612	Puck Bay	Kanał Łyski	108/18/1196	2018-04-25	Chlorfenapyr	µg/dm3	0.1	p.0,1	-	1	Eurofins	SFWA0-8
River	54.63505	18.45612	Puck Bay	Kanał Łyski	108/18/1196	2018-04-25	Chlorfenprop-methyl	µg/dm3	0.1	p.0,1	-	1	Eurofins	SFWA0-8
River	54.63505	18.45612	Puck Bay	Kanał Łyski	108/18/1196	2018-04-25	Chlorfenson	µg/dm3	0.1	p.0,1	-	1	Eurofins	SFWA0-8
River	54.63505	18.45612	Puck Bay	Kanał Łyski	108/18/1196	2018-04-25	Chlorfenwinfos	µg/dm3	0.1	p.0,1	-	1	Eurofins	SFWA0-8
River	54.63505	18.45612	Puck Bay	Kanał Łyski	108/18/1196	2018-04-25	Chloridazon	µg/dm3	0.1	p.0,1	-	1	Eurofins	SFWA0-8
River	54.63505	18.45612	Puck Bay	Kanał Łyski	108/18/1196	2018-04-25	Chlormephos	µg/dm3	0.1	p.0,1	-	1	Eurofins	SFWA0-8
River	54.63505	18.45612	Puck Bay	Kanał Łyski	108/18/1196	2018-04-25	Chlorobenzylat	µg/dm3	0.1	p.0,1	-	1	Eurofins	SFWA0-8
River	54.63505	18.45612	Puck Bay	Kanał Łyski	108/18/1196	2018-04-25	Chloroneb	µg/dm3	0.1	p.0,1	-	1	Eurofins	SFWA0-8
River	54.63505	18.45612	Puck Bay	Kanał Łyski	108/18/1196	2018-04-25	Chloropropylat	µg/dm3	0.1	p.0,1	-	1	Eurofins	SFWA0-8
River	54.63505	18.45612	Puck Bay	Kanał Łyski	108/18/1196	2018-04-25	Chlorotalonil	µg/dm3	0.1	p.0,1	-	1	Eurofins	SFWA0-8
River	54.63505	18.45612	Puck Bay	Kanał Łyski	108/18/1196	2018-04-25	Chlorpiryfos etylowy	µg/dm3	0.1	p.0,1	-	1	Eurofins	SFWA0-8
River	54.63505	18.45612	Puck Bay	Kanał Łyski	108/18/1196	2018-04-25	Chlorpiryfos metylowy	µg/dm3	0.1	p.0,1	-	1	Eurofins	SFWA0-8
River	54.63505	18.45612	Puck Bay	Kanał Łyski	108/18/1196	2018-04-25	Chlorthal-dimethyl	µg/dm3	0.1	p.0,1	-	1	Eurofins	SFWA0-8
River	54.63505	18.45612	Puck Bay	Kanał Łyski	108/18/1196	2018-04-25	Chlorotion	µg/dm3	0.1	p.0,1	-	1	Eurofins	SFWA0-8
River	54.63505	18.45612	Puck Bay	Kanał Łyski	108/18/1196	2018-04-25	Chlortiofos	µg/dm3	0.1	p.0,1	-	1	Eurofins	SFWA0-8
River	54.63505	18.45612	Puck Bay	Kanał Łyski	108/18/1196	2018-04-25	Chlozolinate	µg/dm3	0.1	p.0,1	-	1	Eurofins	SFWA0-8
River	54.63505	18.45612	Puck Bay	Kanał Łyski	108/18/1196	2018-04-25	Cinidon-ethyl	µg/dm3	0.1	p.0,1	-	1	Eurofins	SFWA0-8
River	54.63505	18.45612	Puck Bay	Kanał Łyski	108/18/1196	2018-04-25	Clodinafop-propargyl	µg/dm3	0.1	p.0,1	-	1	Eurofins	SFWA0-8
River	54.63505	18.45612	Puck Bay	Kanał Łyski	108/18/1196	2018-04-25	Kumafos	µg/dm3	0.1	p.0,1	-	1	Eurofins	SFWA0-8
River	54.63505	18.45612	Puck Bay	Kanał Łyski	108/18/1196	2018-04-25	Crotoxyphos	µg/dm3	0.1	p.0,1	-	1	Eurofins	SFWA0-8
River	54.63505	18.45612	Puck Bay	Kanał Łyski	108/18/1196	2018-04-25	Cyjanofenfos	µg/dm3	0.1	p.0,1	-	1	Eurofins	SFWA0-8
River	54.63505	18.45612	Puck Bay	Kanał Łyski	108/18/1196	2018-04-25	Cyanophos	µg/dm3	0.1	p.0,1	-	1	Eurofins	SFWA0-8
River	54.63505	18.45612	Puck Bay	Kanał Łyski	108/18/1196	2018-04-25	Cyflutryna	µg/dm3	0.1	p.0,1	-	1	Eurofins	SFWA0-8
River	54.63505	18.45612	Puck Bay	Kanał Łyski	108/18/1196	2018-04-25	lambda-Cyhalotryna	µg/dm3	0.1	p.0,1	-	1	Eurofins	SFWA0-8
River	54.63505	18.45612	Puck Bay	Kanał Łyski	108/18/1196	2018-04-25	Cypermetryna	µg/dm3	0.1	p.0,1	-	1	Eurofins	SFWA0-8
River	54.63505	18.45612	Puck Bay	Kanał Łyski	108/18/1196	2018-04-25	Cyphenothrin	µg/dm3	0.1	p.0,1	-	1	Eurofins	SFWA0-8
River	54.63505	18.45612	Puck Bay	Kanał Łyski	108/18/1196	2018-04-25	Cyprokonazol	µg/dm3	0.1	p.0,1	-	1	Eurofins	SFWA0-8
River	54.63505	18.45612	Puck Bay	Kanał Łyski	108/18/1196	2018-04-25	DDD-o,p	µg/dm3	0.1	p.0,1	-	1	Eurofins	SFWA0-8
River	54.63505	18.45612	Puck Bay	Kanał Łyski	108/18/1196	2018-04-25	DDE-o,p	µg/dm3	0.1	p.0,1	-	1	Eurofins	SFWA0-8
River	54.63505	18.45612	Puck Bay	Kanał Łyski	108/18/1196	2018-04-25	DDT(p,p'-DDT+o,p'-DDT+p.p'-DDE+p,p'-DDD)	µg/dm3	0.1	p.0,1	-	1	Eurofins	SFWA0-8
River	54.63505	18.45612	Puck Bay	Kanał Łyski	108/18/1196	2018-04-25	Deltametryna	µg/dm3	0.1	p.0,1	-	1	Eurofins	SFWA0-8
River	54.63505	18.45612	Puck Bay	Kanał Łyski	108/18/1196	2018-04-25	Dialifos	µg/dm3	0.1	p.0,1	-	1	Eurofins	SFWA0-8
River	54.63505	18.45612	Puck Bay	Kanał Łyski	108/18/1196	2018-04-25	Di-allate	µg/dm3	0.1	p.0,1	-	1	Eurofins	SFWA0-8
River	54.63505	18.45612	Puck Bay	Kanał Łyski	108/18/1196	2018-04-25	Diazynon	µg/dm3	0.05	p.0,05	-	1	Eurofins	SFWA0-8
River	54.63505	18.45612	Puck Bay	Kanał Łyski	108/18/1196	2018-04-25	4,4-Dibromobenzophenone	µg/dm3	0.1	p.0,1	-	1	Eurofins	SFWA0-8
River	54.63505	18.45612	Puck Bay	Kanał Łyski	108/18/1196	2018-04-25	Dicapthon	µg/dm3	0.1	p.0,1	-	1	Eurofins	SFWA0-8
River	54.63505	18.45612	Puck Bay	Kanał Łyski	108/18/1196	2018-04-25	Dichlobenil	µg/dm3	0.1	p.0,1	-	1	Eurofins	SFWA0-8
River	54.63505	18.45612	Puck Bay	Kanał Łyski	108/18/1196	2018-04-25	Dichlofention	µg/dm3	0.1	p.0,1	-	1	Eurofins	SFWA0-8
River	54.63505	18.45612	Puck Bay	Kanał Łyski	108/18/1196	2018-04-25	Dichlofluanid	µg/dm3	0.1	p.0,1	-	1	Eurofins	SFWA0-8
River	54.63505	18.45612	Puck Bay	Kanał Łyski	108/18/1196	2018-04-25	Dichloran	µg/dm3	0.1	p.0,1	-	1	Eurofins	SFWA0-8
River	54.63505	18.45612	Puck Bay	Kanał Łyski	108/18/1196	2018-04-25	Dichlorfos	µg/dm3	0.1	p.0,1	-	1	Eurofins	SFWA0-8
River	54.63505	18.45612	Puck Bay	Kanał Łyski	108/18/1196	2018-04-25	Diclofop-methyl	µg/dm3	0.1	p.0,1	-	1	Eurofins	SFWA0-8
River	54.63505	18.45612	Puck Bay	Kanał Łyski	108/18/1196	2018-04-25	Dikofol (suma)	µg/dm3	0.1	p.0,1	-	1	Eurofins	SFWA0-8
River	54.63505	18.45612	Puck Bay	Kanał Łyski	108/18/1196	2018-04-25	Dicofol,o,p-	µg/dm3	0.1	p.0,1	-	1	Eurofins	SFWA0-8
River	54.63505	18.45612	Puck Bay	Kanał Łyski	108/18/1196	2018-04-25	Dicofol,p,p--	µg/dm3	0.1	p.0,1	-	1	Eurofins	SFWA0-8
River	54.63505	18.45612	Puck Bay	Kanał Łyski	108/18/1196	2018-04-25	Dicrotophos	µg/dm3	0.1	p.0,1	-	1	Eurofins	SFWA0-8
River	54.63505	18.45612	Puck Bay	Kanał Łyski	108/18/1196	2018-04-25	Dieldryna	µg/dm3	0.03	p.0,03	-	1	Eurofins	SFWA0-8
River	54.63505	18.45612	Puck Bay	Kanał Łyski	108/18/1196	2018-04-25	Dienochlor	µg/dm3	0.1	p.0,1	-	1	Eurofins	SFWA0-8
River	54.63505	18.45612	Puck Bay	Kanał Łyski	108/18/1196	2018-04-25	Difenokonazol	µg/dm3	0.1	p.0,1	-	1	Eurofins	SFWA0-8
River	54.63505	18.45612	Puck Bay	Kanał Łyski	108/18/1196	2018-04-25	Diflufenican	µg/dm3	0.1	p.0,1	-	1	Eurofins	SFWA0-8
River	54.63505	18.45612	Puck Bay	Kanał Łyski	108/18/1196	2018-04-25	Dimefox	µg/dm3	0.1	p.0,1	-	1	Eurofins	SFWA0-8
River	54.63505	18.45612	Puck Bay	Kanał Łyski	108/18/1196	2018-04-25	Dimetrachlor	µg/dm3	0.1	p.0,1	-	1	Eurofins	SFWA0-8
River	54.63505	18.45612	Puck Bay	Kanał Łyski	108/18/1196	2018-04-25	Dimethipine	µg/dm3	0.1	p.0,1	-	1	Eurofins	SFWA0-8
River	54.63505	18.45612	Puck Bay	Kanał Łyski	108/18/1196	2018-04-25	Dimetoat	µg/dm3	0.1	p.0,1	-	1	Eurofins	SFWA0-8
River	54.63505	18.45612	Puck Bay	Kanał Łyski	108/18/1196	2018-04-25	Dimetomorf	µg/dm3	0.1	p.0,1	-	1	Eurofins	SFWA0-8
River	54.63505	18.45612	Puck Bay	Kanał Łyski	108/18/1196	2018-04-25	Dinikonazol	µg/dm3	0.1	p.0,1	-	1	Eurofins	SFWA0-8
River	54.63505	18.45612	Puck Bay	Kanał Łyski	108/18/1196	2018-04-25	Dinitramine	µg/dm3	0.1	p.0,1	-	1	Eurofins	SFWA0-8
River	54.63505	18.45612	Puck Bay	Kanał Łyski	108/18/1196	2018-04-25	Dinobuton	µg/dm3	0.1	p.0,1	-	1	Eurofins	SFWA0-8
River	54.63505	18.45612	Puck Bay	Kanał Łyski	108/18/1196	2018-04-25	Disulfoton	µg/dm3	0.1	p.0,1	-	1	Eurofins	SFWA0-8
River	54.63505	18.45612	Puck Bay	Kanał Łyski	108/18/1196	2018-04-25	Disulfoton-sulfon	µg/dm3	0.1	p.0,1	-	1	Eurofins	SFWA0-8
River	54.63505	18.45612	Puck Bay	Kanał Łyski	108/18/1196	2018-04-25	Ditalimfos	µg/dm3	0.1	p.0,1	-	1	Eurofins	SFWA0-8
River	54.63505	18.45612	Puck Bay	Kanał Łyski	108/18/1196	2018-04-25	Edifenphos	µg/dm3	0.1	p.0,1	-	1	Eurofins	SFWA0-8
River	54.63505	18.45612	Puck Bay	Kanał Łyski	108/18/1196	2018-04-25	Endosulfan (suma izomerów)	µg/dm3	0.1	p.0,1	-	1	Eurofins	SFWA0-8
River	54.63505	18.45612	Puck Bay	Kanał Łyski	108/18/1196	2018-04-25	alfa-Endosulfan	µg/dm3	0.1	p.0,1	-	1	Eurofins	SFWA0-8
River	54.63505	18.45612	Puck Bay	Kanał Łyski	108/18/1196	2018-04-25	Siarczan endosulfanu	µg/dm3	0.1	p.0,1	-	1	Eurofins	SFWA0-8
River	54.63505	18.45612	Puck Bay	Kanał Łyski	108/18/1196	2018-04-25	beta-Endosulfan	µg/dm3	0.1	p.0,1	-	1	Eurofins	SFWA0-8
River	54.63505	18.45612	Puck Bay	Kanał Łyski	108/18/1196	2018-04-25	Endryna	µg/dm3	0.1	p.0,1	-	1	Eurofins	SFWA0-8
River	54.63505	18.45612	Puck Bay	Kanał Łyski	108/18/1196	2018-04-25	Ketoendrin-delta	µg/dm3	0.1	p.0,1	-	1	Eurofins	SFWA0-8
River	54.63505	18.45612	Puck Bay	Kanał Łyski	108/18/1196	2018-04-25	EPN	µg/dm3	0.1	p.0,1	-	1	Eurofins	SFWA0-8
River	54.63505	18.45612	Puck Bay	Kanał Łyski	108/18/1196	2018-04-25	Epoksykonazol	µg/dm3	0.1	p.0,1	-	1	Eurofins	SFWA0-8
River	54.63505	18.45612	Puck Bay	Kanał Łyski	108/18/1196	2018-04-25	Etaconazole	µg/dm3	0.1	p.0,1	-	1	Eurofins	SFWA0-8
River	54.63505	18.45612	Puck Bay	Kanał Łyski	108/18/1196	2018-04-25	Ethalfluralin	µg/dm3	0.1	p.0,1	-	1	Eurofins	SFWA0-8
River	54.63505	18.45612	Puck Bay	Kanał Łyski	108/18/1196	2018-04-25	Etion	µg/dm3	0.1	p.0,1	-	1	Eurofins	SFWA0-8
River	54.63505	18.45612	Puck Bay	Kanał Łyski	108/18/1196	2018-04-25	Ethiprol	µg/dm3	0.1	p.0,1	-	1	Eurofins	SFWA0-8
River	54.63505	18.45612	Puck Bay	Kanał Łyski	108/18/1196	2018-04-25	Etofumesat	µg/dm3	0.1	p.0,1	-	1	Eurofins	SFWA0-8
River	54.63505	18.45612	Puck Bay	Kanał Łyski	108/18/1196	2018-04-25	Etoprofos	µg/dm3	0.1	p.0,1	-	1	Eurofins	SFWA0-8
River	54.63505	18.45612	Puck Bay	Kanał Łyski	108/18/1196	2018-04-25	Etridiazole	µg/dm3	0.1	p.0,1	-	1	Eurofins	SFWA0-8
River	54.63505	18.45612	Puck Bay	Kanał Łyski	108/18/1196	2018-04-25	Etrimfos	µg/dm3	0.1	p.0,1	-	1	Eurofins	SFWA0-8
River	54.63505	18.45612	Puck Bay	Kanał Łyski	108/18/1196	2018-04-25	Famophos	µg/dm3	0.1	p.0,1	-	1	Eurofins	SFWA0-8
River	54.63505	18.45612	Puck Bay	Kanał Łyski	108/18/1196	2018-04-25	Famoksadon	µg/dm3	0.1	p.0,1	-	1	Eurofins	SFWA0-8
River	54.63505	18.45612	Puck Bay	Kanał Łyski	108/18/1196	2018-04-25	Fenamidon	µg/dm3	0.1	p.0,1	-	1	Eurofins	SFWA0-8
River	54.63505	18.45612	Puck Bay	Kanał Łyski	108/18/1196	2018-04-25	Fenamifos (suma izomerów)	µg/dm3	0.1	p.0,1	-	1	Eurofins	SFWA0-8
River	54.63505	18.45612	Puck Bay	Kanał Łyski	108/18/1196	2018-04-25	Fenarimol	µg/dm3	0.1	p.0,1	-	1	Eurofins	SFWA0-8
River	54.63505	18.45612	Puck Bay	Kanał Łyski	108/18/1196	2018-04-25	Fenbukonazol	µg/dm3	0.1	p.0,1	-	1	Eurofins	SFWA0-8
River	54.63505	18.45612	Puck Bay	Kanał Łyski	108/18/1196	2018-04-25	Fenchlorazole	µg/dm3	0.1	p.0,1	-	1	Eurofins	SFWA0-8
River	54.63505	18.45612	Puck Bay	Kanał Łyski	108/18/1196	2018-04-25	Fenchlorofos	µg/dm3	0.1	p.0,1	-	1	Eurofins	SFWA0-8
River	54.63505	18.45612	Puck Bay	Kanał Łyski	108/18/1196	2018-04-25	Fenfluthrine	µg/dm3	0.1	p.0,1	-	1	Eurofins	SFWA0-8
River	54.63505	18.45612	Puck Bay	Kanał Łyski	108/18/1196	2018-04-25	Fenheksamid	µg/dm3	0.1	p.0,1	-	1	Eurofins	SFWA0-8
River	54.63505	18.45612	Puck Bay	Kanał Łyski	108/18/1196	2018-04-25	Fenitrotion	µg/dm3	0.1	p.0,1	-	1	Eurofins	SFWA0-8
River	54.63505	18.45612	Puck Bay	Kanał Łyski	108/18/1196	2018-04-25	Fenoxaprop-ethyl	µg/dm3	0.1	p.0,1	-	1	Eurofins	SFWA0-8
River	54.63505	18.45612	Puck Bay	Kanał Łyski	108/18/1196	2018-04-25	Fenpiclonil	µg/dm3	0.1	p.0,1	-	1	Eurofins	SFWA0-8
River	54.63505	18.45612	Puck Bay	Kanał Łyski	108/18/1196	2018-04-25	Fenpropatryna	µg/dm3	0.1	p.0,1	-	1	Eurofins	SFWA0-8
River	54.63505	18.45612	Puck Bay	Kanał Łyski	108/18/1196	2018-04-25	Fenpropimorf	µg/dm3	0.1	p.0,1	-	1	Eurofins	SFWA0-8
River	54.63505	18.45612	Puck Bay	Kanał Łyski	108/18/1196	2018-04-25	Fenson	µg/dm3	0.1	p.0,1	-	1	Eurofins	SFWA0-8
River	54.63505	18.45612	Puck Bay	Kanał Łyski	108/18/1196	2018-04-25	Fensulfotion	µg/dm3	0.1	p.0,1	-	1	Eurofins	SFWA0-8
River	54.63505	18.45612	Puck Bay	Kanał Łyski	108/18/1196	2018-04-25	Fewalerat (suma izomer ów)	µg/dm3	0.1	p.0,1	-	1	Eurofins	SFWA0-8
River	54.63505	18.45612	Puck Bay	Kanał Łyski	108/18/1196	2018-04-25	Fenwalerat	µg/dm3	0.1	p.0,1	-	1	Eurofins	SFWA0-8
River	54.63505	18.45612	Puck Bay	Kanał Łyski	108/18/1196	2018-04-25	Fenvalerate(RS-/SR-Izomer)	µg/dm3	0.1	p.0,1	-	1	Eurofins	SFWA0-8
River	54.63505	18.45612	Puck Bay	Kanał Łyski	108/18/1196	2018-04-25	Fipronil	µg/dm3	0.1	p.0,1	-	1	Eurofins	SFWA0-8
River	54.63505	18.45612	Puck Bay	Kanał Łyski	108/18/1196	2018-04-25	Fipronil,desulfinyl-	µg/dm3	0.1	p.0,1	-	1	Eurofins	SFWA0-8
River	54.63505	18.45612	Puck Bay	Kanał Łyski	108/18/1196	2018-04-25	Fipranil+Sulfonmetab.MB46136(suma)	µg/dm3	0.1	p.0,1	-	1	Eurofins	SFWA0-8
River	54.63505	18.45612	Puck Bay	Kanał Łyski	108/18/1196	2018-04-25	Fipronil sulfid	µg/dm3	0.1	p.0,1	-	1	Eurofins	SFWA0-8
River	54.63505	18.45612	Puck Bay	Kanał Łyski	108/18/1196	2018-04-25	Fipronil sulfon	µg/dm3	0.1	p.0,1	-	1	Eurofins	SFWA0-8
River	54.63505	18.45612	Puck Bay	Kanał Łyski	108/18/1196	2018-04-25	Flamprop-isopropyl	µg/dm3	0.1	p.0,1	-	1	Eurofins	SFWA0-8
River	54.63505	18.45612	Puck Bay	Kanał Łyski	108/18/1196	2018-04-25	Flamprop-methyl	µg/dm3	0.1	p.0,1	-	1	Eurofins	SFWA0-8
River	54.63505	18.45612	Puck Bay	Kanał Łyski	108/18/1196	2018-04-25	Flonikamid	µg/dm3	0.1	p.0,1	-	1	Eurofins	SFWA0-8
River	54.63505	18.45612	Puck Bay	Kanał Łyski	108/18/1196	2018-04-25	Fluazifop-butyl	µg/dm3	0.1	p.0,1	-	1	Eurofins	SFWA0-8
River	54.63505	18.45612	Puck Bay	Kanał Łyski	108/18/1196	2018-04-25	Fluazinam	µg/dm3	0.1	p.0,1	-	1	Eurofins	SFWA0-8
River	54.63505	18.45612	Puck Bay	Kanał Łyski	108/18/1196	2018-04-25	Fluchloralina	µg/dm3	0.1	p.0,1	-	1	Eurofins	SFWA0-8
River	54.63505	18.45612	Puck Bay	Kanał Łyski	108/18/1196	2018-04-25	Flucytrynat	µg/dm3	0.1	p.0,1	-	1	Eurofins	SFWA0-8
River	54.63505	18.45612	Puck Bay	Kanał Łyski	108/18/1196	2018-04-25	Flufenoksuron	µg/dm3	0.1	p.0,1	-	1	Eurofins	SFWA0-8
River	54.63505	18.45612	Puck Bay	Kanał Łyski	108/18/1196	2018-04-25	Flumethrine	µg/dm3	0.1	p.0,1	-	1	Eurofins	SFWA0-8
River	54.63505	18.45612	Puck Bay	Kanał Łyski	108/18/1196	2018-04-25	Flumetralin	µg/dm3	0.1	p.0,1	-	1	Eurofins	SFWA0-8
River	54.63505	18.45612	Puck Bay	Kanał Łyski	108/18/1196	2018-04-25	Flupikolid	µg/dm3	0.1	p.0,1	-	1	Eurofins	SFWA0-8
River	54.63505	18.45612	Puck Bay	Kanał Łyski	108/18/1196	2018-04-25	Fluorodifen	µg/dm3	0.1	p.0,1	-	1	Eurofins	SFWA0-8
River	54.63505	18.45612	Puck Bay	Kanał Łyski	108/18/1196	2018-04-25	Fluotrimazole	µg/dm3	0.1	p.0,1	-	1	Eurofins	SFWA0-8
River	54.63505	18.45612	Puck Bay	Kanał Łyski	108/18/1196	2018-04-25	Fluchinkonazol	µg/dm3	0.1	p.0,1	-	1	Eurofins	SFWA0-8
River	54.63505	18.45612	Puck Bay	Kanał Łyski	108/18/1196	2018-04-25	Flurenol-butyl	µg/dm3	0.1	p.0,1	-	1	Eurofins	SFWA0-8
River	54.63505	18.45612	Puck Bay	Kanał Łyski	108/18/1196	2018-04-25	Flurochloridon	µg/dm3	0.1	p.0,1	-	1	Eurofins	SFWA0-8
River	54.63505	18.45612	Puck Bay	Kanał Łyski	108/18/1196	2018-04-25	Flurtamone	µg/dm3	0.05	p.0,05	-	1	Eurofins	SFWA0-8
River	54.63505	18.45612	Puck Bay	Kanał Łyski	108/18/1196	2018-04-25	Flusilazol	µg/dm3	0.1	p.0,1	-	1	Eurofins	SFWA0-8
River	54.63505	18.45612	Puck Bay	Kanał Łyski	108/18/1196	2018-04-25	Folpet	µg/dm3	0.1	p.0,1	-	1	Eurofins	SFWA0-8
River	54.63505	18.45612	Puck Bay	Kanał Łyski	108/18/1196	2018-04-25	Fonofos	µg/dm3	0.1	p.0,1	-	1	Eurofins	SFWA0-8
River	54.63505	18.45612	Puck Bay	Kanał Łyski	108/18/1196	2018-04-25	Formotion	µg/dm3	0.1	p.0,1	-	1	Eurofins	SFWA0-8
River	54.63505	18.45612	Puck Bay	Kanał Łyski	108/18/1196	2018-04-25	Genite	µg/dm3	0.1	p.0,1	-	1	Eurofins	SFWA0-8
River	54.63505	18.45612	Puck Bay	Kanał Łyski	108/18/1196	2018-04-25	Halfenprox	µg/dm3	0.1	p.0,1	-	1	Eurofins	SFWA0-8
River	54.63505	18.45612	Puck Bay	Kanał Łyski	108/18/1196	2018-04-25	Haloxyfop-Ethoxyethyl	µg/dm3	0.1	p.0,1	-	1	Eurofins	SFWA0-8
River	54.63505	18.45612	Puck Bay	Kanał Łyski	108/18/1196	2018-04-25	Haloxyfop-methyl	µg/dm3	0.1	p.0,1	-	1	Eurofins	SFWA0-8
River	54.63505	18.45612	Puck Bay	Kanał Łyski	108/18/1196	2018-04-25	HCH (sumaizomerów-bez lindan)	µg/dm3	0.1	p.0,1	-	1	Eurofins	SFWA0-8
River	54.63505	18.45612	Puck Bay	Kanał Łyski	108/18/1196	2018-04-25	Alfa-HCH	µg/dm3	0.05	p.0,05	-	1	Eurofins	SFWA0-8
River	54.63505	18.45612	Puck Bay	Kanał Łyski	108/18/1196	2018-04-25	Beta-HCH	µg/dm3	0.05	p.0,05	-	1	Eurofins	SFWA0-8
River	54.63505	18.45612	Puck Bay	Kanał Łyski	108/18/1196	2018-04-25	Delta-HCH	µg/dm3	0.05	p.0,05	-	1	Eurofins	SFWA0-8
River	54.63505	18.45612	Puck Bay	Kanał Łyski	108/18/1196	2018-04-25	Epsilon-HCH	µg/dm3	0.05	p.0,05	-	1	Eurofins	SFWA0-8
River	54.63505	18.45612	Puck Bay	Kanał Łyski	108/18/1196	2018-04-25	Lindan(gamma-HCH)	µg/dm3	0.1	p.0,1	-	1	Eurofins	SFWA0-8
River	54.63505	18.45612	Puck Bay	Kanał Łyski	108/18/1196	2018-04-25	Heptachlor	µg/dm3	0.03	p.0,03	-	1	Eurofins	SFWA0-8
River	54.63505	18.45612	Puck Bay	Kanał Łyski	108/18/1196	2018-04-25	Heptachlor(suma)	µg/dm3	0.03	p.0,03	-	1	Eurofins	SFWA0-8
River	54.63505	18.45612	Puck Bay	Kanał Łyski	108/18/1196	2018-04-25	Heptahlor-trans-epoksyd	µg/dm3	0.03	p.0,03	-	1	Eurofins	SFWA0-8
River	54.63505	18.45612	Puck Bay	Kanał Łyski	108/18/1196	2018-04-25	Heptahlor-cis-epoksyd	µg/dm3	0.03	p.0,03	-	1	Eurofins	SFWA0-8
River	54.63505	18.45612	Puck Bay	Kanał Łyski	108/18/1196	2018-04-25	Heptenofos	µg/dm3	0.1	p.0,1	-	1	Eurofins	SFWA0-8
River	54.63505	18.45612	Puck Bay	Kanał Łyski	108/18/1196	2018-04-25	Heksachlorobenzen(HCB)	µg/dm3	0.1	p.0,1	-	1	Eurofins	SFWA0-8
River	54.63505	18.45612	Puck Bay	Kanał Łyski	108/18/1196	2018-04-25	Heksakonazol	µg/dm3	0.1	p.0,1	-	1	Eurofins	SFWA0-8
River	54.63505	18.45612	Puck Bay	Kanał Łyski	108/18/1196	2018-04-25	Indanofan	µg/dm3	0.1	p.0,1	-	1	Eurofins	SFWA0-8
River	54.63505	18.45612	Puck Bay	Kanał Łyski	108/18/1196	2018-04-25	Indoksakarb	µg/dm3	0.1	p.0,1	-	1	Eurofins	SFWA0-8
River	54.63505	18.45612	Puck Bay	Kanał Łyski	108/18/1196	2018-04-25	Jodofenfos	µg/dm3	0.1	p.0,1	-	1	Eurofins	SFWA0-8
River	54.63505	18.45612	Puck Bay	Kanał Łyski	108/18/1196	2018-04-25	Ioxynil-Octanoate	µg/dm3	0.1	p.0,1	-	1	Eurofins	SFWA0-8
River	54.63505	18.45612	Puck Bay	Kanał Łyski	108/18/1196	2018-04-25	Iprobenfos	µg/dm3	0.1	p.0,1	-	1	Eurofins	SFWA0-8
River	54.63505	18.45612	Puck Bay	Kanał Łyski	108/18/1196	2018-04-25	Iprodion	µg/dm3	0.1	p.0,1	-	1	Eurofins	SFWA0-8
River	54.63505	18.45612	Puck Bay	Kanał Łyski	108/18/1196	2018-04-25	Isazophos	µg/dm3	0.1	p.0,1	-	1	Eurofins	SFWA0-8
River	54.63505	18.45612	Puck Bay	Kanał Łyski	108/18/1196	2018-04-25	Isobenzan	µg/dm3	0.1	p.0,1	-	1	Eurofins	SFWA0-8
River	54.63505	18.45612	Puck Bay	Kanał Łyski	108/18/1196	2018-04-25	Isocarbofos	µg/dm3	0.1	p.0,1	-	1	Eurofins	SFWA0-8
River	54.63505	18.45612	Puck Bay	Kanał Łyski	108/18/1196	2018-04-25	Izodryna	µg/dm3	0.1	p.0,1	-	1	Eurofins	SFWA0-8
River	54.63505	18.45612	Puck Bay	Kanał Łyski	108/18/1196	2018-04-25	Izofenfos	µg/dm3	0.1	p.0,1	-	1	Eurofins	SFWA0-8
River	54.63505	18.45612	Puck Bay	Kanał Łyski	108/18/1196	2018-04-25	Isofenphos-Methyl	µg/dm3	0.1	p.0,1	-	1	Eurofins	SFWA0-8
River	54.63505	18.45612	Puck Bay	Kanał Łyski	108/18/1196	2018-04-25	Isomethiozin	µg/dm3	0.1	p.0,1	-	1	Eurofins	SFWA0-8
River	54.63505	18.45612	Puck Bay	Kanał Łyski	108/18/1196	2018-04-25	Isopropalin	µg/dm3	0.1	p.0,1	-	1	Eurofins	SFWA0-8
River	54.63505	18.45612	Puck Bay	Kanał Łyski	108/18/1196	2018-04-25	Isoxadifen-ethyl	µg/dm3	0.1	p.0,1	-	1	Eurofins	SFWA0-8
River	54.63505	18.45612	Puck Bay	Kanał Łyski	108/18/1196	2018-04-25	Krezoksym-metylu	µg/dm3	0.1	p.0,1	-	1	Eurofins	SFWA0-8
River	54.63505	18.45612	Puck Bay	Kanał Łyski	108/18/1196	2018-04-25	Lactofen	µg/dm3	0.1	p.0,1	-	1	Eurofins	SFWA0-8
River	54.63505	18.45612	Puck Bay	Kanał Łyski	108/18/1196	2018-04-25	Leptophos	µg/dm3	0.1	p.0,1	-	1	Eurofins	SFWA0-8
River	54.63505	18.45612	Puck Bay	Kanał Łyski	108/18/1196	2018-04-25	Lufenuron	µg/dm3	0.1	p.0,1	-	1	Eurofins	SFWA0-8
River	54.63505	18.45612	Puck Bay	Kanał Łyski	108/18/1196	2018-04-25	Malaokson	µg/dm3	0.05	p.0,05	-	1	Eurofins	SFWA0-8
River	54.63505	18.45612	Puck Bay	Kanał Łyski	108/18/1196	2018-04-25	Malation	µg/dm3	0.1	p.0,1	-	1	Eurofins	SFWA0-8
River	54.63505	18.45612	Puck Bay	Kanał Łyski	108/18/1196	2018-04-25	Mekarbam	µg/dm3	0.1	p.0,1	-	1	Eurofins	SFWA0-8
River	54.63505	18.45612	Puck Bay	Kanał Łyski	108/18/1196	2018-04-25	Mephosfolan	µg/dm3	0.1	p.0,1	-	1	Eurofins	SFWA0-8
River	54.63505	18.45612	Puck Bay	Kanał Łyski	108/18/1196	2018-04-25	Merphos	µg/dm3	0.1	p.0,1	-	1	Eurofins	SFWA0-8
River	54.63505	18.45612	Puck Bay	Kanał Łyski	108/18/1196	2018-04-25	Metazachlor	µg/dm3	0.1	p.0,1	-	1	Eurofins	SFWA0-8
River	54.63505	18.45612	Puck Bay	Kanał Łyski	108/18/1196	2018-04-25	Metakrifos	µg/dm3	0.1	p.0,1	-	1	Eurofins	SFWA0-8
River	54.63505	18.45612	Puck Bay	Kanał Łyski	108/18/1196	2018-04-25	Metydation	µg/dm3	0.1	p.0,1	-	1	Eurofins	SFWA0-8
River	54.63505	18.45612	Puck Bay	Kanał Łyski	108/18/1196	2018-04-25	Metoksychlor	µg/dm3	0.1	p.0,1	-	1	Eurofins	SFWA0-8
River	54.63505	18.45612	Puck Bay	Kanał Łyski	108/18/1196	2018-04-25	Metolachlor	µg/dm3	0.1	p.0,1	-	1	Eurofins	SFWA0-8
River	54.63505	18.45612	Puck Bay	Kanał Łyski	108/18/1196	2018-04-25	Metrafenon	µg/dm3	0.1	p.0,1	-	1	Eurofins	SFWA0-8
River	54.63505	18.45612	Puck Bay	Kanał Łyski	108/18/1196	2018-04-25	Metribuzyn	µg/dm3	0.1	p.0,1	-	1	Eurofins	SFWA0-8
River	54.63505	18.45612	Puck Bay	Kanał Łyski	108/18/1196	2018-04-25	Mevinfos	µg/dm3	0.1	p.0,1	-	1	Eurofins	SFWA0-8
River	54.63505	18.45612	Puck Bay	Kanał Łyski	108/18/1196	2018-04-25	Mirex	µg/dm3	0.1	p.0,1	-	1	Eurofins	SFWA0-8
River	54.63505	18.45612	Puck Bay	Kanał Łyski	108/18/1196	2018-04-25	Molinate	µg/dm3	0.1	p.0,1	-	1	Eurofins	SFWA0-8
River	54.63505	18.45612	Puck Bay	Kanał Łyski	108/18/1196	2018-04-25	Myklobutanil	µg/dm3	0.1	p.0,1	-	1	Eurofins	SFWA0-8
River	54.63505	18.45612	Puck Bay	Kanał Łyski	108/18/1196	2018-04-25	Nitralin	µg/dm3	0.1	p.0,1	-	1	Eurofins	SFWA0-8
River	54.63505	18.45612	Puck Bay	Kanał Łyski	108/18/1196	2018-04-25	Nitrapyrin	µg/dm3	0.1	p.0,1	-	1	Eurofins	SFWA0-8
River	54.63505	18.45612	Puck Bay	Kanał Łyski	108/18/1196	2018-04-25	Nitrofen	µg/dm3	0.1	p.0,1	-	1	Eurofins	SFWA0-8
River	54.63505	18.45612	Puck Bay	Kanał Łyski	108/18/1196	2018-04-25	Nitrothal-isopropyl	µg/dm3	0.1	p.0,1	-	1	Eurofins	SFWA0-8
River	54.63505	18.45612	Puck Bay	Kanał Łyski	108/18/1196	2018-04-25	Norflurazon	µg/dm3	0.1	p.0,1	-	1	Eurofins	SFWA0-8
River	54.63505	18.45612	Puck Bay	Kanał Łyski	108/18/1196	2018-04-25	Nuarimol	µg/dm3	0.1	p.0,1	-	1	Eurofins	SFWA0-8
River	54.63505	18.45612	Puck Bay	Kanał Łyski	108/18/1196	2018-04-25	Ometoat	µg/dm3	0.1	p.0,1	-	1	Eurofins	SFWA0-8
River	54.63505	18.45612	Puck Bay	Kanał Łyski	108/18/1196	2018-04-25	Oxadiazon	µg/dm3	0.1	p.0,1	-	1	Eurofins	SFWA0-8
River	54.63505	18.45612	Puck Bay	Kanał Łyski	108/18/1196	2018-04-25	Oxydemeton-methyl	µg/dm3	0.1	p.0,1	-	1	Eurofins	SFWA0-8
River	54.63505	18.45612	Puck Bay	Kanał Łyski	108/18/1196	2018-04-25	Oksyfluoroten	µg/dm3	0.1	p.0,1	-	1	Eurofins	SFWA0-8
River	54.63505	18.45612	Puck Bay	Kanał Łyski	108/18/1196	2018-04-25	Paklobutrazol	µg/dm3	0.1	p.0,1	-	1	Eurofins	SFWA0-8
River	54.63505	18.45612	Puck Bay	Kanał Łyski	108/18/1196	2018-04-25	Paraoxon-ethyl	µg/dm3	0.1	p.0,1	-	1	Eurofins	SFWA0-8
River	54.63505	18.45612	Puck Bay	Kanał Łyski	108/18/1196	2018-04-25	Paraokson metylowy	µg/dm3	0.1	p.0,1	-	1	Eurofins	SFWA0-8
River	54.63505	18.45612	Puck Bay	Kanał Łyski	108/18/1196	2018-04-25	Paration	µg/dm3	0.1	p.0,1	-	1	Eurofins	SFWA0-8
River	54.63505	18.45612	Puck Bay	Kanał Łyski	108/18/1196	2018-04-25	Paration metylu	µg/dm3	0.1	p.0,1	-	1	Eurofins	SFWA0-8
River	54.63505	18.45612	Puck Bay	Kanał Łyski	108/18/1196	2018-04-25	Paration metylu/Paraokson metylu (suma)	µg/dm3	0.1	p.0,1	-	1	Eurofins	SFWA0-8
River	54.63505	18.45612	Puck Bay	Kanał Łyski	108/18/1196	2018-04-25	PCB IUPAC 101	µg/dm3	0.05	p.0,05	-	1	Eurofins	SFWA0-8
River	54.63505	18.45612	Puck Bay	Kanał Łyski	108/18/1196	2018-04-25	PCB 118	µg/dm3	0.05	p.0,05	-	1	Eurofins	SFWA0-8
River	54.63505	18.45612	Puck Bay	Kanał Łyski	108/18/1196	2018-04-25	PCB 138	µg/dm3	0.05	p.0,05	-	1	Eurofins	SFWA0-8
River	54.63505	18.45612	Puck Bay	Kanał Łyski	108/18/1196	2018-04-25	PCB 153	µg/dm3	0.05	p.0,05	-	1	Eurofins	SFWA0-8
River	54.63505	18.45612	Puck Bay	Kanał Łyski	108/18/1196	2018-04-25	PCB 180	µg/dm3	0.05	p.0,05	-	1	Eurofins	SFWA0-8
River	54.63505	18.45612	Puck Bay	Kanał Łyski	108/18/1196	2018-04-25	PCB 28	µg/dm3	0.05	p.0,05	-	1	Eurofins	SFWA0-8
River	54.63505	18.45612	Puck Bay	Kanał Łyski	108/18/1196	2018-04-25	PCB 52	µg/dm3	0.05	p.0,05	-	1	Eurofins	SFWA0-8
River	54.63505	18.45612	Puck Bay	Kanał Łyski	108/18/1196	2018-04-25	Penkonazol	µg/dm3	0.1	p.0,1	-	1	Eurofins	SFWA0-8
River	54.63505	18.45612	Puck Bay	Kanał Łyski	108/18/1196	2018-04-25	Pendimetalina	µg/dm3	0.1	p.0,1	-	1	Eurofins	SFWA0-8
River	54.63505	18.45612	Puck Bay	Kanał Łyski	108/18/1196	2018-04-25	Pentachloranisol	µg/dm3	0.1	p.0,1	-	1	Eurofins	SFWA0-8
River	54.63505	18.45612	Puck Bay	Kanał Łyski	108/18/1196	2018-04-25	Pentachloraniline	µg/dm3	0.1	p.0,1	-	1	Eurofins	SFWA0-8
River	54.63505	18.45612	Puck Bay	Kanał Łyski	108/18/1196	2018-04-25	Pentachlorobenzen	µg/dm3	0.1	p.0,1	-	1	Eurofins	SFWA0-8
River	54.63505	18.45612	Puck Bay	Kanał Łyski	108/18/1196	2018-04-25	Pentachlorothioanisole	µg/dm3	0.1	p.0,1	-	1	Eurofins	SFWA0-8
River	54.63505	18.45612	Puck Bay	Kanał Łyski	108/18/1196	2018-04-25	Permetryna	µg/dm3	0.1	p.0,1	-	1	Eurofins	SFWA0-8
River	54.63505	18.45612	Puck Bay	Kanał Łyski	108/18/1196	2018-04-25	Pertan	µg/dm3	0.1	p.0,1	-	1	Eurofins	SFWA0-8
River	54.63505	18.45612	Puck Bay	Kanał Łyski	108/18/1196	2018-04-25	Phenkapton	µg/dm3	0.1	p.0,1	-	1	Eurofins	SFWA0-8
River	54.63505	18.45612	Puck Bay	Kanał Łyski	108/18/1196	2018-04-25	Phenothrin	µg/dm3	0.1	p.0,1	-	1	Eurofins	SFWA0-8
River	54.63505	18.45612	Puck Bay	Kanał Łyski	108/18/1196	2018-04-25	Fentoat	µg/dm3	0.1	p.0,1	-	1	Eurofins	SFWA0-8
River	54.63505	18.45612	Puck Bay	Kanał Łyski	108/18/1196	2018-04-25	Fosalon	µg/dm3	0.1	p.0,1	-	1	Eurofins	SFWA0-8
River	54.63505	18.45612	Puck Bay	Kanał Łyski	108/18/1196	2018-04-25	Phosfolane	µg/dm3	0.1	p.0,1	-	1	Eurofins	SFWA0-8
River	54.63505	18.45612	Puck Bay	Kanał Łyski	108/18/1196	2018-04-25	Fosmet	µg/dm3	0.1	p.0,1	-	1	Eurofins	SFWA0-8
River	54.63505	18.45612	Puck Bay	Kanał Łyski	108/18/1196	2018-04-25	Picolinafen	µg/dm3	0.1	p.0,1	-	1	Eurofins	SFWA0-8
River	54.63505	18.45612	Puck Bay	Kanał Łyski	108/18/1196	2018-04-25	Pikoksystrobina	µg/dm3	0.1	p.0,1	-	1	Eurofins	SFWA0-8
River	54.63505	18.45612	Puck Bay	Kanał Łyski	108/18/1196	2018-04-25	Piperophos	µg/dm3	0.1	p.0,1	-	1	Eurofins	SFWA0-8
River	54.63505	18.45612	Puck Bay	Kanał Łyski	108/18/1196	2018-04-25	Pirymifos metylowy	µg/dm3	0.1	p.0,1	-	1	Eurofins	SFWA0-8
River	54.63505	18.45612	Puck Bay	Kanał Łyski	108/18/1196	2018-04-25	Pirymifos etylowy	µg/dm3	0.1	p.0,1	-	1	Eurofins	SFWA0-8
River	54.63505	18.45612	Puck Bay	Kanał Łyski	108/18/1196	2018-04-25	Plifenate	µg/dm3	0.1	p.0,1	-	1	Eurofins	SFWA0-8
River	54.63505	18.45612	Puck Bay	Kanał Łyski	108/18/1196	2018-04-25	Praletryna	µg/dm3	0.1	p.0,1	-	1	Eurofins	SFWA0-8
River	54.63505	18.45612	Puck Bay	Kanał Łyski	108/18/1196	2018-04-25	Procymidon	µg/dm3	0.1	p.0,1	-	1	Eurofins	SFWA0-8
River	54.63505	18.45612	Puck Bay	Kanał Łyski	108/18/1196	2018-04-25	Profenfos	µg/dm3	0.1	p.0,1	-	1	Eurofins	SFWA0-8
River	54.63505	18.45612	Puck Bay	Kanał Łyski	108/18/1196	2018-04-25	Profluralina	µg/dm3	0.1	p.0,1	-	1	Eurofins	SFWA0-8
River	54.63505	18.45612	Puck Bay	Kanał Łyski	108/18/1196	2018-04-25	Propachlor	µg/dm3	0.1	p.0,1	-	1	Eurofins	SFWA0-8
River	54.63505	18.45612	Puck Bay	Kanał Łyski	108/18/1196	2018-04-25	Propanil	µg/dm3	0.1	p.0,1	-	1	Eurofins	SFWA0-8
River	54.63505	18.45612	Puck Bay	Kanał Łyski	108/18/1196	2018-04-25	Propazyna	µg/dm3	0.1	p.0,1	-	1	Eurofins	SFWA0-8
River	54.63505	18.45612	Puck Bay	Kanał Łyski	108/18/1196	2018-04-25	Propetamfos	µg/dm3	0.1	p.0,1	-	1	Eurofins	SFWA0-8
River	54.63505	18.45612	Puck Bay	Kanał Łyski	108/18/1196	2018-04-25	Propikonazol	µg/dm3	0.1	p.0,1	-	1	Eurofins	SFWA0-8
River	54.63505	18.45612	Puck Bay	Kanał Łyski	108/18/1196	2018-04-25	Propyzamid	µg/dm3	0.1	p.0,1	-	1	Eurofins	SFWA0-8
River	54.63505	18.45612	Puck Bay	Kanał Łyski	108/18/1196	2018-04-25	Protiofos	µg/dm3	0.1	p.0,1	-	1	Eurofins	SFWA0-8
River	54.63505	18.45612	Puck Bay	Kanał Łyski	108/18/1196	2018-04-25	Prothoat	µg/dm3	0.1	p.0,1	-	1	Eurofins	SFWA0-8
River	54.63505	18.45612	Puck Bay	Kanał Łyski	108/18/1196	2018-04-25	Pyraclofos	µg/dm3	0.1	p.0,1	-	1	Eurofins	SFWA0-8
River	54.63505	18.45612	Puck Bay	Kanał Łyski	108/18/1196	2018-04-25	Pyraflufen-ethyl	µg/dm3	0.1	p.0,1	-	1	Eurofins	SFWA0-8
River	54.63505	18.45612	Puck Bay	Kanał Łyski	108/18/1196	2018-04-25	Pirazofos	µg/dm3	0.1	p.0,1	-	1	Eurofins	SFWA0-8
River	54.63505	18.45612	Puck Bay	Kanał Łyski	108/18/1196	2018-04-25	Pyretryny	µg/dm3	0.1	p.0,1	-	1	Eurofins	SFWA0-8
River	54.63505	18.45612	Puck Bay	Kanał Łyski	108/18/1196	2018-04-25	Pirydaben	µg/dm3	0.1	p.0,1	-	1	Eurofins	SFWA0-8
River	54.63505	18.45612	Puck Bay	Kanał Łyski	108/18/1196	2018-04-25	Pyridaphenthion	µg/dm3	0.1	p.0,1	-	1	Eurofins	SFWA0-8
River	54.63505	18.45612	Puck Bay	Kanał Łyski	108/18/1196	2018-04-25	Pyrifenox	µg/dm3	0.1	p.0,1	-	1	Eurofins	SFWA0-8
River	54.63505	18.45612	Puck Bay	Kanał Łyski	108/18/1196	2018-04-25	Pirimithate	µg/dm3	0.1	p.0,1	-	1	Eurofins	SFWA0-8
River	54.63505	18.45612	Puck Bay	Kanał Łyski	108/18/1196	2018-04-25	Chinalofos	µg/dm3	0.1	p.0,1	-	1	Eurofins	SFWA0-8
River	54.63505	18.45612	Puck Bay	Kanał Łyski	108/18/1196	2018-04-25	Chinoksyfen	µg/dm3	0.1	p.0,1	-	1	Eurofins	SFWA0-8
River	54.63505	18.45612	Puck Bay	Kanał Łyski	108/18/1196	2018-04-25	Kwintocen	µg/dm3	0.1	p.0,1	-	1	Eurofins	SFWA0-8
River	54.63505	18.45612	Puck Bay	Kanał Łyski	108/18/1196	2018-04-25	Quintozene (suma)	µg/dm3	0.1	p.0,1	-	1	Eurofins	SFWA0-8
River	54.63505	18.45612	Puck Bay	Kanał Łyski	108/18/1196	2018-04-25	Chizalofop etylowy	µg/dm3	0.1	p.0,1	-	1	Eurofins	SFWA0-8
River	54.63505	18.45612	Puck Bay	Kanał Łyski	108/18/1196	2018-04-25	Resmetryna	µg/dm3	0.1	p.0,1	-	1	Eurofins	SFWA0-8
River	54.63505	18.45612	Puck Bay	Kanał Łyski	108/18/1196	2018-04-25	S421 Octachlordipropyleter)	µg/dm3	0.1	p.0,1	-	1	Eurofins	SFWA0-8
River	54.63505	18.45612	Puck Bay	Kanał Łyski	108/18/1196	2018-04-25	Spiromesifen	µg/dm3	0.1	p.0,1	-	1	Eurofins	SFWA0-8
River	54.63505	18.45612	Puck Bay	Kanał Łyski	108/18/1196	2018-04-25	Sulfotep	µg/dm3	0.1	p.0,1	-	1	Eurofins	SFWA0-8
River	54.63505	18.45612	Puck Bay	Kanał Łyski	108/18/1196	2018-04-25	Sulprofos	µg/dm3	0.1	p.0,1	-	1	Eurofins	SFWA0-8
River	54.63505	18.45612	Puck Bay	Kanał Łyski	108/18/1196	2018-04-25	Swep	µg/dm3	0.1	p.0,1	-	1	Eurofins	SFWA0-8
River	54.63505	18.45612	Puck Bay	Kanał Łyski	108/18/1196	2018-04-25	tau-Fluvalinate	µg/dm3	0.1	p.0,1	-	1	Eurofins	SFWA0-8
River	54.63505	18.45612	Puck Bay	Kanał Łyski	108/18/1196	2018-04-25	Tebupirimfos	µg/dm3	0.1	p.0,1	-	1	Eurofins	SFWA0-8
River	54.63505	18.45612	Puck Bay	Kanał Łyski	108/18/1196	2018-04-25	Technazen	µg/dm3	0.1	p.0,1	-	1	Eurofins	SFWA0-8
River	54.63505	18.45612	Puck Bay	Kanał Łyski	108/18/1196	2018-04-25	Teflutryna	µg/dm3	0.1	p.0,1	-	1	Eurofins	SFWA0-8
River	54.63505	18.45612	Puck Bay	Kanał Łyski	108/18/1196	2018-04-25	Temephos	µg/dm3	0.1	p.0,1	-	1	Eurofins	SFWA0-8
River	54.63505	18.45612	Puck Bay	Kanał Łyski	108/18/1196	2018-04-25	Terbufos	µg/dm3	0.1	p.0,1	-	1	Eurofins	SFWA0-8
River	54.63505	18.45612	Puck Bay	Kanał Łyski	108/18/1196	2018-04-25	Tetrachlorwinfos	µg/dm3	0.1	p.0,1	-	1	Eurofins	SFWA0-8
River	54.63505	18.45612	Puck Bay	Kanał Łyski	108/18/1196	2018-04-25	Tetrakonazol	µg/dm3	0.1	p.0,1	-	1	Eurofins	SFWA0-8
River	54.63505	18.45612	Puck Bay	Kanał Łyski	108/18/1196	2018-04-25	Tetradifon	µg/dm3	0.1	p.0,1	-	1	Eurofins	SFWA0-8
River	54.63505	18.45612	Puck Bay	Kanał Łyski	108/18/1196	2018-04-25	Tetrametryna	µg/dm3	0.1	p.0,1	-	1	Eurofins	SFWA0-8
River	54.63505	18.45612	Puck Bay	Kanał Łyski	108/18/1196	2018-04-25	Tetrasul	µg/dm3	0.1	p.0,1	-	1	Eurofins	SFWA0-8
River	54.63505	18.45612	Puck Bay	Kanał Łyski	108/18/1196	2018-04-25	Tolklofos metylu	µg/dm3	0.1	p.0,1	-	1	Eurofins	SFWA0-8
River	54.63505	18.45612	Puck Bay	Kanał Łyski	108/18/1196	2018-04-25	Tolilofluanid	µg/dm3	0.1	p.0,1	-	1	Eurofins	SFWA0-8
River	54.63505	18.45612	Puck Bay	Kanał Łyski	108/18/1196	2018-04-25	Toxaphene Parlar 26	µg/dm3	0.05	p.0,05	-	1	Eurofins	SFWA0-8
River	54.63505	18.45612	Puck Bay	Kanał Łyski	108/18/1196	2018-04-25	Toxaphene Parlar 50	µg/dm3	0.05	p.0,05	-	1	Eurofins	SFWA0-8
River	54.63505	18.45612	Puck Bay	Kanał Łyski	108/18/1196	2018-04-25	Toxaphene Parlar 62	µg/dm3	0.05	p.0,05	-	1	Eurofins	SFWA0-8
River	54.63505	18.45612	Puck Bay	Kanał Łyski	108/18/1196	2018-04-25	Transfluthrin	µg/dm3	0.1	p.0,1	-	1	Eurofins	SFWA0-8
River	54.63505	18.45612	Puck Bay	Kanał Łyski	108/18/1196	2018-04-25	Triadimefon	µg/dm3	0.1	p.0,1	-	1	Eurofins	SFWA0-8
River	54.63505	18.45612	Puck Bay	Kanał Łyski	108/18/1196	2018-04-25	Triadimenol	µg/dm3	0.1	p.0,1	-	1	Eurofins	SFWA0-8
River	54.63505	18.45612	Puck Bay	Kanał Łyski	108/18/1196	2018-04-25	Triadimenol/Triadimefon(suma)	µg/dm3	0.1	p.0,1	-	1	Eurofins	SFWA0-8
River	54.63505	18.45612	Puck Bay	Kanał Łyski	108/18/1196	2018-04-25	Trialat	µg/dm3	0.1	p.0,1	-	1	Eurofins	SFWA0-8
River	54.63505	18.45612	Puck Bay	Kanał Łyski	108/18/1196	2018-04-25	Triamiphos	µg/dm3	0.1	p.0,1	-	1	Eurofins	SFWA0-8
River	54.63505	18.45612	Puck Bay	Kanał Łyski	108/18/1196	2018-04-25	Triazofos	µg/dm3	0.1	p.0,1	-	1	Eurofins	SFWA0-8
River	54.63505	18.45612	Puck Bay	Kanał Łyski	108/18/1196	2018-04-25	Tribufos	µg/dm3	0.1	p.0,1	-	1	Eurofins	SFWA0-8
River	54.63505	18.45612	Puck Bay	Kanał Łyski	108/18/1196	2018-04-25	Trichloronat	µg/dm3	0.1	p.0,1	-	1	Eurofins	SFWA0-8
River	54.63505	18.45612	Puck Bay	Kanał Łyski	108/18/1196	2018-04-25	Tridiphane	µg/dm3	0.1	p.0,1	-	1	Eurofins	SFWA0-8
River	54.63505	18.45612	Puck Bay	Kanał Łyski	108/18/1196	2018-04-25	Trifloksystrobina	µg/dm3	0.1	p.0,1	-	1	Eurofins	SFWA0-8
River	54.63505	18.45612	Puck Bay	Kanał Łyski	108/18/1196	2018-04-25	Trifluralina	µg/dm3	0.1	p.0,1	-	1	Eurofins	SFWA0-8
River	54.63505	18.45612	Puck Bay	Kanał Łyski	108/18/1196	2018-04-25	Vamidothion	µg/dm3	0.1	p.0,1	-	1	Eurofins	SFWA0-8
River	54.63505	18.45612	Puck Bay	Kanał Łyski	108/18/1196	2018-04-25	Winklozolina	µg/dm3	0.1	p.0,1	-	1	Eurofins	SFWA0-8
River	54.69582	18.43652	Puck Bay	Błądzikowski Potok	29/18/215	2018-01-30	2,4,5-T-Methylester	µg/dm3	0.1	p.0,1	-	1	Eurofins	SFWA0-8
River	54.69582	18.43652	Puck Bay	Błądzikowski Potok	29/18/215	2018-01-30	2,4-D-Methylester	µg/dm3	0.1	p.0,1	-	1	Eurofins	SFWA0-8
River	54.69582	18.43652	Puck Bay	Błądzikowski Potok	29/18/215	2018-01-30	Acetochlor	µg/dm3	0.1	p.0,1	-	1	Eurofins	SFWA0-8
River	54.69582	18.43652	Puck Bay	Błądzikowski Potok	29/18/215	2018-01-30	Aclonifen	µg/dm3	0.1	p.0,1	-	1	Eurofins	SFWA0-8
River	54.69582	18.43652	Puck Bay	Błądzikowski Potok	29/18/215	2018-01-30	Akrynatryna	µg/dm3	0.1	p.0,1	-	1	Eurofins	SFWA0-8
River	54.69582	18.43652	Puck Bay	Błądzikowski Potok	29/18/215	2018-01-30	Alachlor	µg/dm3	0.1	p.0,1	-	1	Eurofins	SFWA0-8
River	54.69582	18.43652	Puck Bay	Błądzikowski Potok	29/18/215	2018-01-30	Aldryna	µg/dm3	0.03	p.0,03	-	1	Eurofins	SFWA0-8
River	54.69582	18.43652	Puck Bay	Błądzikowski Potok	29/18/215	2018-01-30	Aldryna+Dieldryna	µg/dm3	0.1	p.0,1	-	1	Eurofins	SFWA0-8
River	54.69582	18.43652	Puck Bay	Błądzikowski Potok	29/18/215	2018-01-30	Alletryna	µg/dm3	0.1	p.0,1	-	1	Eurofins	SFWA0-8
River	54.69582	18.43652	Puck Bay	Błądzikowski Potok	29/18/215	2018-01-30	Amidithion	µg/dm3	0.1	p.0,1	-	1	Eurofins	SFWA0-8
River	54.69582	18.43652	Puck Bay	Błądzikowski Potok	29/18/215	2018-01-30	Antrachinon	µg/dm3	0.1	p.0,1	-	1	Eurofins	SFWA0-8
River	54.69582	18.43652	Puck Bay	Błądzikowski Potok	29/18/215	2018-01-30	Atrazyna	µg/dm3	0.1	p.0,1	-	1	Eurofins	SFWA0-8
River	54.69582	18.43652	Puck Bay	Błądzikowski Potok	29/18/215	2018-01-30	Azakonazol	µg/dm3	0.1	p.0,1	-	1	Eurofins	SFWA0-8
River	54.69582	18.43652	Puck Bay	Błądzikowski Potok	29/18/215	2018-01-30	Azynofos etylowy	µg/dm3	0.1	p.0,1	-	1	Eurofins	SFWA0-8
River	54.69582	18.43652	Puck Bay	Błądzikowski Potok	29/18/215	2018-01-30	Azynofos metylowy	µg/dm3	0.1	p.0,1	-	1	Eurofins	SFWA0-8
River	54.69582	18.43652	Puck Bay	Błądzikowski Potok	29/18/215	2018-01-30	Azoksystrobina	µg/dm3	0.1	p.0,1	-	1	Eurofins	SFWA0-8
River	54.69582	18.43652	Puck Bay	Błądzikowski Potok	29/18/215	2018-01-30	Benfluralin	µg/dm3	0.1	p.0,1	-	1	Eurofins	SFWA0-8
River	54.69582	18.43652	Puck Bay	Błądzikowski Potok	29/18/215	2018-01-30	Benoxacor	µg/dm3	0.1	p.0,1	-	1	Eurofins	SFWA0-8
River	54.69582	18.43652	Puck Bay	Błądzikowski Potok	29/18/215	2018-01-30	Benzoylprop-ethyl	µg/dm3	0.1	p.0,1	-	1	Eurofins	SFWA0-8
River	54.69582	18.43652	Puck Bay	Błądzikowski Potok	29/18/215	2018-01-30	Biofenox	µg/dm3	0.1	p.0,1	-	1	Eurofins	SFWA0-8
River	54.69582	18.43652	Puck Bay	Błądzikowski Potok	29/18/215	2018-01-30	Binapacryl	µg/dm3	0.1	p.0,1	-	1	Eurofins	SFWA0-8
River	54.69582	18.43652	Puck Bay	Błądzikowski Potok	29/18/215	2018-01-30	Bifentryna	µg/dm3	0.1	p.0,1	-	1	Eurofins	SFWA0-8
River	54.69582	18.43652	Puck Bay	Błądzikowski Potok	29/18/215	2018-01-30	Bitertanol	µg/dm3	0.1	p.0,1	-	1	Eurofins	SFWA0-8
River	54.69582	18.43652	Puck Bay	Błądzikowski Potok	29/18/215	2018-01-30	Boskalid	µg/dm3	0.1	p.0,1	-	1	Eurofins	SFWA0-8
River	54.69582	18.43652	Puck Bay	Błądzikowski Potok	29/18/215	2018-01-30	Bromofenvinphos	µg/dm3	0.1	p.0,1	-	1	Eurofins	SFWA0-8
River	54.69582	18.43652	Puck Bay	Błądzikowski Potok	29/18/215	2018-01-30	Bromocyclen	µg/dm3	0.1	p.0,1	-	1	Eurofins	SFWA0-8
River	54.69582	18.43652	Puck Bay	Błądzikowski Potok	29/18/215	2018-01-30	Bromofos metylowy	µg/dm3	0.1	p.0,1	-	1	Eurofins	SFWA0-8
River	54.69582	18.43652	Puck Bay	Błądzikowski Potok	29/18/215	2018-01-30	Bromofos etylowy	µg/dm3	0.1	p.0,1	-	1	Eurofins	SFWA0-8
River	54.69582	18.43652	Puck Bay	Błądzikowski Potok	29/18/215	2018-01-30	Bromopropylat	µg/dm3	0.1	p.0,1	-	1	Eurofins	SFWA0-8
River	54.69582	18.43652	Puck Bay	Błądzikowski Potok	29/18/215	2018-01-30	Buprofezyna	µg/dm3	0.1	p.0,1	-	1	Eurofins	SFWA0-8
River	54.69582	18.43652	Puck Bay	Błądzikowski Potok	29/18/215	2018-01-30	Butachlor	µg/dm3	0.1	p.0,1	-	1	Eurofins	SFWA0-8
River	54.69582	18.43652	Puck Bay	Błądzikowski Potok	29/18/215	2018-01-30	Butamifos	µg/dm3	0.1	p.0,1	-	1	Eurofins	SFWA0-8
River	54.69582	18.43652	Puck Bay	Błądzikowski Potok	29/18/215	2018-01-30	Butralin	µg/dm3	0.1	p.0,1	-	1	Eurofins	SFWA0-8
River	54.69582	18.43652	Puck Bay	Błądzikowski Potok	29/18/215	2018-01-30	Kadusafos	µg/dm3	0.1	p.0,1	-	1	Eurofins	SFWA0-8
River	54.69582	18.43652	Puck Bay	Błądzikowski Potok	29/18/215	2018-01-30	Kaptafol	µg/dm3	0.1	p.0,1	-	1	Eurofins	SFWA0-8
River	54.69582	18.43652	Puck Bay	Błądzikowski Potok	29/18/215	2018-01-30	Kaptan	µg/dm3	0.1	p.0,1	-	1	Eurofins	SFWA0-8
River	54.69582	18.43652	Puck Bay	Błądzikowski Potok	29/18/215	2018-01-30	Karbofenotion	µg/dm3	0.1	p.0,1	-	1	Eurofins	SFWA0-8
River	54.69582	18.43652	Puck Bay	Błądzikowski Potok	29/18/215	2018-01-30	Carbophenothion-methyl	µg/dm3	0.1	p.0,1	-	1	Eurofins	SFWA0-8
River	54.69582	18.43652	Puck Bay	Błądzikowski Potok	29/18/215	2018-01-30	Carfentrazone-ethyl	µg/dm3	0.1	p.0,1	-	1	Eurofins	SFWA0-8
River	54.69582	18.43652	Puck Bay	Błądzikowski Potok	29/18/215	2018-01-30	Chinometionat	µg/dm3	0.1	p.0,1	-	1	Eurofins	SFWA0-8
River	54.69582	18.43652	Puck Bay	Błądzikowski Potok	29/18/215	2018-01-30	Chlorbenzyd	µg/dm3	0.1	p.0,1	-	1	Eurofins	SFWA0-8
River	54.69582	18.43652	Puck Bay	Błądzikowski Potok	29/18/215	2018-01-30	Chlordane (total)	µg/dm3	0.1	p.0,1	-	1	Eurofins	SFWA0-8
River	54.69582	18.43652	Puck Bay	Błądzikowski Potok	29/18/215	2018-01-30	Chlordan,cis-	µg/dm3	0.1	p.0,1	-	1	Eurofins	SFWA0-8
River	54.69582	18.43652	Puck Bay	Błądzikowski Potok	29/18/215	2018-01-30	Chlordan,oxy-	µg/dm3	0.1	p.0,1	-	1	Eurofins	SFWA0-8
River	54.69582	18.43652	Puck Bay	Błądzikowski Potok	29/18/215	2018-01-30	Chlordan,gamma/trans-	µg/dm3	0.1	p.0,1	-	1	Eurofins	SFWA0-8
River	54.69582	18.43652	Puck Bay	Błądzikowski Potok	29/18/215	2018-01-30	Chlordecon	µg/dm3	0.1	p.0,1	-	1	Eurofins	SFWA0-8
River	54.69582	18.43652	Puck Bay	Błądzikowski Potok	29/18/215	2018-01-30	Chlorethoksyfos	µg/dm3	0.1	p.0,1	-	1	Eurofins	SFWA0-8
River	54.69582	18.43652	Puck Bay	Błądzikowski Potok	29/18/215	2018-01-30	Chlorfenapyr	µg/dm3	0.1	p.0,1	-	1	Eurofins	SFWA0-8
River	54.69582	18.43652	Puck Bay	Błądzikowski Potok	29/18/215	2018-01-30	Chlorfenprop-methyl	µg/dm3	0.1	p.0,1	-	1	Eurofins	SFWA0-8
River	54.69582	18.43652	Puck Bay	Błądzikowski Potok	29/18/215	2018-01-30	Chlorfenson	µg/dm3	0.1	p.0,1	-	1	Eurofins	SFWA0-8
River	54.69582	18.43652	Puck Bay	Błądzikowski Potok	29/18/215	2018-01-30	Chlorfenwinfos	µg/dm3	0.1	p.0,1	-	1	Eurofins	SFWA0-8
River	54.69582	18.43652	Puck Bay	Błądzikowski Potok	29/18/215	2018-01-30	Chloridazon	µg/dm3	0.1	p.0,1	-	1	Eurofins	SFWA0-8
River	54.69582	18.43652	Puck Bay	Błądzikowski Potok	29/18/215	2018-01-30	Chlormephos	µg/dm3	0.1	p.0,1	-	1	Eurofins	SFWA0-8
River	54.69582	18.43652	Puck Bay	Błądzikowski Potok	29/18/215	2018-01-30	Chlorobenzylat	µg/dm3	0.1	p.0,1	-	1	Eurofins	SFWA0-8
River	54.69582	18.43652	Puck Bay	Błądzikowski Potok	29/18/215	2018-01-30	Chloroneb	µg/dm3	0.1	p.0,1	-	1	Eurofins	SFWA0-8
River	54.69582	18.43652	Puck Bay	Błądzikowski Potok	29/18/215	2018-01-30	Chloropropylat	µg/dm3	0.1	p.0,1	-	1	Eurofins	SFWA0-8
River	54.69582	18.43652	Puck Bay	Błądzikowski Potok	29/18/215	2018-01-30	Chlorotalonil	µg/dm3	0.1	p.0,1	-	1	Eurofins	SFWA0-8
River	54.69582	18.43652	Puck Bay	Błądzikowski Potok	29/18/215	2018-01-30	Chlorpiryfos etylowy	µg/dm3	0.1	p.0,1	-	1	Eurofins	SFWA0-8
River	54.69582	18.43652	Puck Bay	Błądzikowski Potok	29/18/215	2018-01-30	Chlorpiryfos metylowy	µg/dm3	0.1	p.0,1	-	1	Eurofins	SFWA0-8
River	54.69582	18.43652	Puck Bay	Błądzikowski Potok	29/18/215	2018-01-30	Chlorthal-dimethyl	µg/dm3	0.1	p.0,1	-	1	Eurofins	SFWA0-8
River	54.69582	18.43652	Puck Bay	Błądzikowski Potok	29/18/215	2018-01-30	Chlorotion	µg/dm3	0.1	p.0,1	-	1	Eurofins	SFWA0-8
River	54.69582	18.43652	Puck Bay	Błądzikowski Potok	29/18/215	2018-01-30	Chlortiofos	µg/dm3	0.1	p.0,1	-	1	Eurofins	SFWA0-8
River	54.69582	18.43652	Puck Bay	Błądzikowski Potok	29/18/215	2018-01-30	Chlozolinate	µg/dm3	0.1	p.0,1	-	1	Eurofins	SFWA0-8
River	54.69582	18.43652	Puck Bay	Błądzikowski Potok	29/18/215	2018-01-30	Cinidon-ethyl	µg/dm3	0.1	p.0,1	-	1	Eurofins	SFWA0-8
River	54.69582	18.43652	Puck Bay	Błądzikowski Potok	29/18/215	2018-01-30	Clodinafop-propargyl	µg/dm3	0.1	p.0,1	-	1	Eurofins	SFWA0-8
River	54.69582	18.43652	Puck Bay	Błądzikowski Potok	29/18/215	2018-01-30	Kumafos	µg/dm3	0.1	p.0,1	-	1	Eurofins	SFWA0-8
River	54.69582	18.43652	Puck Bay	Błądzikowski Potok	29/18/215	2018-01-30	Crotoxyphos	µg/dm3	0.1	p.0,1	-	1	Eurofins	SFWA0-8
River	54.69582	18.43652	Puck Bay	Błądzikowski Potok	29/18/215	2018-01-30	Cyjanofenfos	µg/dm3	0.1	p.0,1	-	1	Eurofins	SFWA0-8
River	54.69582	18.43652	Puck Bay	Błądzikowski Potok	29/18/215	2018-01-30	Cyanophos	µg/dm3	0.1	p.0,1	-	1	Eurofins	SFWA0-8
River	54.69582	18.43652	Puck Bay	Błądzikowski Potok	29/18/215	2018-01-30	Cyflutryna	µg/dm3	0.1	p.0,1	-	1	Eurofins	SFWA0-8
River	54.69582	18.43652	Puck Bay	Błądzikowski Potok	29/18/215	2018-01-30	lambda-Cyhalotryna	µg/dm3	0.1	p.0,1	-	1	Eurofins	SFWA0-8
River	54.69582	18.43652	Puck Bay	Błądzikowski Potok	29/18/215	2018-01-30	Cypermetryna	µg/dm3	0.1	p.0,1	-	1	Eurofins	SFWA0-8
River	54.69582	18.43652	Puck Bay	Błądzikowski Potok	29/18/215	2018-01-30	Cyphenothrin	µg/dm3	0.1	p.0,1	-	1	Eurofins	SFWA0-8
River	54.69582	18.43652	Puck Bay	Błądzikowski Potok	29/18/215	2018-01-30	Cyprokonazol	µg/dm3	0.1	p.0,1	-	1	Eurofins	SFWA0-8
River	54.69582	18.43652	Puck Bay	Błądzikowski Potok	29/18/215	2018-01-30	DDD-o,p	µg/dm3	0.1	p.0,1	-	1	Eurofins	SFWA0-8
River	54.69582	18.43652	Puck Bay	Błądzikowski Potok	29/18/215	2018-01-30	DDE-o,p	µg/dm3	0.1	p.0,1	-	1	Eurofins	SFWA0-8
River	54.69582	18.43652	Puck Bay	Błądzikowski Potok	29/18/215	2018-01-30	DDT(p,p'-DDT+o,p'-DDT+p.p'-DDE+p,p'-DDD)	µg/dm3	0.1	p.0,1	-	1	Eurofins	SFWA0-8
River	54.69582	18.43652	Puck Bay	Błądzikowski Potok	29/18/215	2018-01-30	Deltametryna	µg/dm3	0.1	p.0,1	-	1	Eurofins	SFWA0-8
River	54.69582	18.43652	Puck Bay	Błądzikowski Potok	29/18/215	2018-01-30	Dialifos	µg/dm3	0.1	p.0,1	-	1	Eurofins	SFWA0-8
River	54.69582	18.43652	Puck Bay	Błądzikowski Potok	29/18/215	2018-01-30	Di-allate	µg/dm3	0.1	p.0,1	-	1	Eurofins	SFWA0-8
River	54.69582	18.43652	Puck Bay	Błądzikowski Potok	29/18/215	2018-01-30	Diazynon	µg/dm3	0.05	p.0,05	-	1	Eurofins	SFWA0-8
River	54.69582	18.43652	Puck Bay	Błądzikowski Potok	29/18/215	2018-01-30	4,4-Dibromobenzophenone	µg/dm3	0.1	p.0,1	-	1	Eurofins	SFWA0-8
River	54.69582	18.43652	Puck Bay	Błądzikowski Potok	29/18/215	2018-01-30	Dicapthon	µg/dm3	0.1	p.0,1	-	1	Eurofins	SFWA0-8
River	54.69582	18.43652	Puck Bay	Błądzikowski Potok	29/18/215	2018-01-30	Dichlobenil	µg/dm3	0.1	p.0,1	-	1	Eurofins	SFWA0-8
River	54.69582	18.43652	Puck Bay	Błądzikowski Potok	29/18/215	2018-01-30	Dichlofention	µg/dm3	0.1	p.0,1	-	1	Eurofins	SFWA0-8
River	54.69582	18.43652	Puck Bay	Błądzikowski Potok	29/18/215	2018-01-30	Dichlofluanid	µg/dm3	0.1	p.0,1	-	1	Eurofins	SFWA0-8
River	54.69582	18.43652	Puck Bay	Błądzikowski Potok	29/18/215	2018-01-30	Dichloran	µg/dm3	0.1	p.0,1	-	1	Eurofins	SFWA0-8
River	54.69582	18.43652	Puck Bay	Błądzikowski Potok	29/18/215	2018-01-30	Dichlorfos	µg/dm3	0.1	p.0,1	-	1	Eurofins	SFWA0-8
River	54.69582	18.43652	Puck Bay	Błądzikowski Potok	29/18/215	2018-01-30	Diclofop-methyl	µg/dm3	0.1	p.0,1	-	1	Eurofins	SFWA0-8
River	54.69582	18.43652	Puck Bay	Błądzikowski Potok	29/18/215	2018-01-30	Dikofol (suma)	µg/dm3	0.1	p.0,1	-	1	Eurofins	SFWA0-8
River	54.69582	18.43652	Puck Bay	Błądzikowski Potok	29/18/215	2018-01-30	Dicofol,o,p-	µg/dm3	0.1	p.0,1	-	1	Eurofins	SFWA0-8
River	54.69582	18.43652	Puck Bay	Błądzikowski Potok	29/18/215	2018-01-30	Dicofol,p,p--	µg/dm3	0.1	p.0,1	-	1	Eurofins	SFWA0-8
River	54.69582	18.43652	Puck Bay	Błądzikowski Potok	29/18/215	2018-01-30	Dicrotophos	µg/dm3	0.1	p.0,1	-	1	Eurofins	SFWA0-8
River	54.69582	18.43652	Puck Bay	Błądzikowski Potok	29/18/215	2018-01-30	Dieldryna	µg/dm3	0.03	p.0,03	-	1	Eurofins	SFWA0-8
River	54.69582	18.43652	Puck Bay	Błądzikowski Potok	29/18/215	2018-01-30	Dienochlor	µg/dm3	0.1	p.0,1	-	1	Eurofins	SFWA0-8
River	54.69582	18.43652	Puck Bay	Błądzikowski Potok	29/18/215	2018-01-30	Difenokonazol	µg/dm3	0.1	p.0,1	-	1	Eurofins	SFWA0-8
River	54.69582	18.43652	Puck Bay	Błądzikowski Potok	29/18/215	2018-01-30	Diflufenican	µg/dm3	0.1	p.0,1	-	1	Eurofins	SFWA0-8
River	54.69582	18.43652	Puck Bay	Błądzikowski Potok	29/18/215	2018-01-30	Dimefox	µg/dm3	0.1	p.0,1	-	1	Eurofins	SFWA0-8
River	54.69582	18.43652	Puck Bay	Błądzikowski Potok	29/18/215	2018-01-30	Dimetrachlor	µg/dm3	0.1	p.0,1	-	1	Eurofins	SFWA0-8
River	54.69582	18.43652	Puck Bay	Błądzikowski Potok	29/18/215	2018-01-30	Dimethipine	µg/dm3	0.1	p.0,1	-	1	Eurofins	SFWA0-8
River	54.69582	18.43652	Puck Bay	Błądzikowski Potok	29/18/215	2018-01-30	Dimetoat	µg/dm3	0.1	p.0,1	-	1	Eurofins	SFWA0-8
River	54.69582	18.43652	Puck Bay	Błądzikowski Potok	29/18/215	2018-01-30	Dimetomorf	µg/dm3	0.1	p.0,1	-	1	Eurofins	SFWA0-8
River	54.69582	18.43652	Puck Bay	Błądzikowski Potok	29/18/215	2018-01-30	Dinikonazol	µg/dm3	0.1	p.0,1	-	1	Eurofins	SFWA0-8
River	54.69582	18.43652	Puck Bay	Błądzikowski Potok	29/18/215	2018-01-30	Dinitramine	µg/dm3	0.1	p.0,1	-	1	Eurofins	SFWA0-8
River	54.69582	18.43652	Puck Bay	Błądzikowski Potok	29/18/215	2018-01-30	Dinobuton	µg/dm3	0.1	p.0,1	-	1	Eurofins	SFWA0-8
River	54.69582	18.43652	Puck Bay	Błądzikowski Potok	29/18/215	2018-01-30	Disulfoton	µg/dm3	0.1	p.0,1	-	1	Eurofins	SFWA0-8
River	54.69582	18.43652	Puck Bay	Błądzikowski Potok	29/18/215	2018-01-30	Disulfoton-sulfon	µg/dm3	0.1	p.0,1	-	1	Eurofins	SFWA0-8
River	54.69582	18.43652	Puck Bay	Błądzikowski Potok	29/18/215	2018-01-30	Ditalimfos	µg/dm3	0.1	p.0,1	-	1	Eurofins	SFWA0-8
River	54.69582	18.43652	Puck Bay	Błądzikowski Potok	29/18/215	2018-01-30	Edifenphos	µg/dm3	0.1	p.0,1	-	1	Eurofins	SFWA0-8
River	54.69582	18.43652	Puck Bay	Błądzikowski Potok	29/18/215	2018-01-30	Endosulfan (suma izomerów)	µg/dm3	0.1	p.0,1	-	1	Eurofins	SFWA0-8
River	54.69582	18.43652	Puck Bay	Błądzikowski Potok	29/18/215	2018-01-30	alfa-Endosulfan	µg/dm3	0.1	p.0,1	-	1	Eurofins	SFWA0-8
River	54.69582	18.43652	Puck Bay	Błądzikowski Potok	29/18/215	2018-01-30	Siarczan endosulfanu	µg/dm3	0.1	p.0,1	-	1	Eurofins	SFWA0-8
River	54.69582	18.43652	Puck Bay	Błądzikowski Potok	29/18/215	2018-01-30	beta-Endosulfan	µg/dm3	0.1	p.0,1	-	1	Eurofins	SFWA0-8
River	54.69582	18.43652	Puck Bay	Błądzikowski Potok	29/18/215	2018-01-30	Endryna	µg/dm3	0.1	p.0,1	-	1	Eurofins	SFWA0-8
River	54.69582	18.43652	Puck Bay	Błądzikowski Potok	29/18/215	2018-01-30	Ketoendrin-delta	µg/dm3	0.1	p.0,1	-	1	Eurofins	SFWA0-8
River	54.69582	18.43652	Puck Bay	Błądzikowski Potok	29/18/215	2018-01-30	EPN	µg/dm3	0.1	p.0,1	-	1	Eurofins	SFWA0-8
River	54.69582	18.43652	Puck Bay	Błądzikowski Potok	29/18/215	2018-01-30	Epoksykonazol	µg/dm3	0.1	p.0,1	-	1	Eurofins	SFWA0-8
River	54.69582	18.43652	Puck Bay	Błądzikowski Potok	29/18/215	2018-01-30	Etaconazole	µg/dm3	0.1	p.0,1	-	1	Eurofins	SFWA0-8
River	54.69582	18.43652	Puck Bay	Błądzikowski Potok	29/18/215	2018-01-30	Ethalfluralin	µg/dm3	0.1	p.0,1	-	1	Eurofins	SFWA0-8
River	54.69582	18.43652	Puck Bay	Błądzikowski Potok	29/18/215	2018-01-30	Etion	µg/dm3	0.1	p.0,1	-	1	Eurofins	SFWA0-8
River	54.69582	18.43652	Puck Bay	Błądzikowski Potok	29/18/215	2018-01-30	Ethiprol	µg/dm3	0.1	p.0,1	-	1	Eurofins	SFWA0-8
River	54.69582	18.43652	Puck Bay	Błądzikowski Potok	29/18/215	2018-01-30	Etofumesat	µg/dm3	0.1	p.0,1	-	1	Eurofins	SFWA0-8
River	54.69582	18.43652	Puck Bay	Błądzikowski Potok	29/18/215	2018-01-30	Etoprofos	µg/dm3	0.1	p.0,1	-	1	Eurofins	SFWA0-8
River	54.69582	18.43652	Puck Bay	Błądzikowski Potok	29/18/215	2018-01-30	Etridiazole	µg/dm3	0.1	p.0,1	-	1	Eurofins	SFWA0-8
River	54.69582	18.43652	Puck Bay	Błądzikowski Potok	29/18/215	2018-01-30	Etrimfos	µg/dm3	0.1	p.0,1	-	1	Eurofins	SFWA0-8
River	54.69582	18.43652	Puck Bay	Błądzikowski Potok	29/18/215	2018-01-30	Famophos	µg/dm3	0.1	p.0,1	-	1	Eurofins	SFWA0-8
River	54.69582	18.43652	Puck Bay	Błądzikowski Potok	29/18/215	2018-01-30	Famoksadon	µg/dm3	0.1	p.0,1	-	1	Eurofins	SFWA0-8
River	54.69582	18.43652	Puck Bay	Błądzikowski Potok	29/18/215	2018-01-30	Fenamidon	µg/dm3	0.1	p.0,1	-	1	Eurofins	SFWA0-8
River	54.69582	18.43652	Puck Bay	Błądzikowski Potok	29/18/215	2018-01-30	Fenamifos (suma izomerów)	µg/dm3	0.1	p.0,1	-	1	Eurofins	SFWA0-8
River	54.69582	18.43652	Puck Bay	Błądzikowski Potok	29/18/215	2018-01-30	Fenarimol	µg/dm3	0.1	p.0,1	-	1	Eurofins	SFWA0-8
River	54.69582	18.43652	Puck Bay	Błądzikowski Potok	29/18/215	2018-01-30	Fenbukonazol	µg/dm3	0.1	p.0,1	-	1	Eurofins	SFWA0-8
River	54.69582	18.43652	Puck Bay	Błądzikowski Potok	29/18/215	2018-01-30	Fenchlorazole	µg/dm3	0.1	p.0,1	-	1	Eurofins	SFWA0-8
River	54.69582	18.43652	Puck Bay	Błądzikowski Potok	29/18/215	2018-01-30	Fenchlorofos	µg/dm3	0.1	p.0,1	-	1	Eurofins	SFWA0-8
River	54.69582	18.43652	Puck Bay	Błądzikowski Potok	29/18/215	2018-01-30	Fenfluthrine	µg/dm3	0.1	p.0,1	-	1	Eurofins	SFWA0-8
River	54.69582	18.43652	Puck Bay	Błądzikowski Potok	29/18/215	2018-01-30	Fenheksamid	µg/dm3	0.1	p.0,1	-	1	Eurofins	SFWA0-8
River	54.69582	18.43652	Puck Bay	Błądzikowski Potok	29/18/215	2018-01-30	Fenitrotion	µg/dm3	0.1	p.0,1	-	1	Eurofins	SFWA0-8
River	54.69582	18.43652	Puck Bay	Błądzikowski Potok	29/18/215	2018-01-30	Fenoxaprop-ethyl	µg/dm3	0.1	p.0,1	-	1	Eurofins	SFWA0-8
River	54.69582	18.43652	Puck Bay	Błądzikowski Potok	29/18/215	2018-01-30	Fenpiclonil	µg/dm3	0.1	p.0,1	-	1	Eurofins	SFWA0-8
River	54.69582	18.43652	Puck Bay	Błądzikowski Potok	29/18/215	2018-01-30	Fenpropatryna	µg/dm3	0.1	p.0,1	-	1	Eurofins	SFWA0-8
River	54.69582	18.43652	Puck Bay	Błądzikowski Potok	29/18/215	2018-01-30	Fenpropimorf	µg/dm3	0.1	p.0,1	-	1	Eurofins	SFWA0-8
River	54.69582	18.43652	Puck Bay	Błądzikowski Potok	29/18/215	2018-01-30	Fenson	µg/dm3	0.1	p.0,1	-	1	Eurofins	SFWA0-8
River	54.69582	18.43652	Puck Bay	Błądzikowski Potok	29/18/215	2018-01-30	Fensulfotion	µg/dm3	0.1	p.0,1	-	1	Eurofins	SFWA0-8
River	54.69582	18.43652	Puck Bay	Błądzikowski Potok	29/18/215	2018-01-30	Fewalerat (suma izomer ów)	µg/dm3	0.1	p.0,1	-	1	Eurofins	SFWA0-8
River	54.69582	18.43652	Puck Bay	Błądzikowski Potok	29/18/215	2018-01-30	Fenwalerat	µg/dm3	0.1	p.0,1	-	1	Eurofins	SFWA0-8
River	54.69582	18.43652	Puck Bay	Błądzikowski Potok	29/18/215	2018-01-30	Fenvalerate(RS-/SR-Izomer)	µg/dm3	0.1	p.0,1	-	1	Eurofins	SFWA0-8
River	54.69582	18.43652	Puck Bay	Błądzikowski Potok	29/18/215	2018-01-30	Fipronil	µg/dm3	0.1	p.0,1	-	1	Eurofins	SFWA0-8
River	54.69582	18.43652	Puck Bay	Błądzikowski Potok	29/18/215	2018-01-30	Fipronil,desulfinyl-	µg/dm3	0.1	p.0,1	-	1	Eurofins	SFWA0-8
River	54.69582	18.43652	Puck Bay	Błądzikowski Potok	29/18/215	2018-01-30	Fipranil+Sulfonmetab.MB46136(suma)	µg/dm3	0.1	p.0,1	-	1	Eurofins	SFWA0-8
River	54.69582	18.43652	Puck Bay	Błądzikowski Potok	29/18/215	2018-01-30	Fipronil sulfid	µg/dm3	0.1	p.0,1	-	1	Eurofins	SFWA0-8
River	54.69582	18.43652	Puck Bay	Błądzikowski Potok	29/18/215	2018-01-30	Fipronil sulfon	µg/dm3	0.1	p.0,1	-	1	Eurofins	SFWA0-8
River	54.69582	18.43652	Puck Bay	Błądzikowski Potok	29/18/215	2018-01-30	Flamprop-isopropyl	µg/dm3	0.1	p.0,1	-	1	Eurofins	SFWA0-8
River	54.69582	18.43652	Puck Bay	Błądzikowski Potok	29/18/215	2018-01-30	Flamprop-methyl	µg/dm3	0.1	p.0,1	-	1	Eurofins	SFWA0-8
River	54.69582	18.43652	Puck Bay	Błądzikowski Potok	29/18/215	2018-01-30	Flonikamid	µg/dm3	0.1	p.0,1	-	1	Eurofins	SFWA0-8
River	54.69582	18.43652	Puck Bay	Błądzikowski Potok	29/18/215	2018-01-30	Fluazifop-butyl	µg/dm3	0.1	p.0,1	-	1	Eurofins	SFWA0-8
River	54.69582	18.43652	Puck Bay	Błądzikowski Potok	29/18/215	2018-01-30	Fluazinam	µg/dm3	0.1	p.0,1	-	1	Eurofins	SFWA0-8
River	54.69582	18.43652	Puck Bay	Błądzikowski Potok	29/18/215	2018-01-30	Fluchloralina	µg/dm3	0.1	p.0,1	-	1	Eurofins	SFWA0-8
River	54.69582	18.43652	Puck Bay	Błądzikowski Potok	29/18/215	2018-01-30	Flucytrynat	µg/dm3	0.1	p.0,1	-	1	Eurofins	SFWA0-8
River	54.69582	18.43652	Puck Bay	Błądzikowski Potok	29/18/215	2018-01-30	Flufenoksuron	µg/dm3	0.1	p.0,1	-	1	Eurofins	SFWA0-8
River	54.69582	18.43652	Puck Bay	Błądzikowski Potok	29/18/215	2018-01-30	Flumethrine	µg/dm3	0.1	p.0,1	-	1	Eurofins	SFWA0-8
River	54.69582	18.43652	Puck Bay	Błądzikowski Potok	29/18/215	2018-01-30	Flumetralin	µg/dm3	0.1	p.0,1	-	1	Eurofins	SFWA0-8
River	54.69582	18.43652	Puck Bay	Błądzikowski Potok	29/18/215	2018-01-30	Flupikolid	µg/dm3	0.1	p.0,1	-	1	Eurofins	SFWA0-8
River	54.69582	18.43652	Puck Bay	Błądzikowski Potok	29/18/215	2018-01-30	Fluorodifen	µg/dm3	0.1	p.0,1	-	1	Eurofins	SFWA0-8
River	54.69582	18.43652	Puck Bay	Błądzikowski Potok	29/18/215	2018-01-30	Fluotrimazole	µg/dm3	0.1	p.0,1	-	1	Eurofins	SFWA0-8
River	54.69582	18.43652	Puck Bay	Błądzikowski Potok	29/18/215	2018-01-30	Fluchinkonazol	µg/dm3	0.1	p.0,1	-	1	Eurofins	SFWA0-8
River	54.69582	18.43652	Puck Bay	Błądzikowski Potok	29/18/215	2018-01-30	Flurenol-butyl	µg/dm3	0.1	p.0,1	-	1	Eurofins	SFWA0-8
River	54.69582	18.43652	Puck Bay	Błądzikowski Potok	29/18/215	2018-01-30	Flurochloridon	µg/dm3	0.1	p.0,1	-	1	Eurofins	SFWA0-8
River	54.69582	18.43652	Puck Bay	Błądzikowski Potok	29/18/215	2018-01-30	Flurtamone	µg/dm3	0.05	p.0,05	-	1	Eurofins	SFWA0-8
River	54.69582	18.43652	Puck Bay	Błądzikowski Potok	29/18/215	2018-01-30	Flusilazol	µg/dm3	0.1	p.0,1	-	1	Eurofins	SFWA0-8
River	54.69582	18.43652	Puck Bay	Błądzikowski Potok	29/18/215	2018-01-30	Folpet	µg/dm3	0.1	p.0,1	-	1	Eurofins	SFWA0-8
River	54.69582	18.43652	Puck Bay	Błądzikowski Potok	29/18/215	2018-01-30	Fonofos	µg/dm3	0.1	p.0,1	-	1	Eurofins	SFWA0-8
River	54.69582	18.43652	Puck Bay	Błądzikowski Potok	29/18/215	2018-01-30	Formotion	µg/dm3	0.1	p.0,1	-	1	Eurofins	SFWA0-8
River	54.69582	18.43652	Puck Bay	Błądzikowski Potok	29/18/215	2018-01-30	Genite	µg/dm3	0.1	p.0,1	-	1	Eurofins	SFWA0-8
River	54.69582	18.43652	Puck Bay	Błądzikowski Potok	29/18/215	2018-01-30	Halfenprox	µg/dm3	0.1	p.0,1	-	1	Eurofins	SFWA0-8
River	54.69582	18.43652	Puck Bay	Błądzikowski Potok	29/18/215	2018-01-30	Haloxyfop-Ethoxyethyl	µg/dm3	0.1	p.0,1	-	1	Eurofins	SFWA0-8
River	54.69582	18.43652	Puck Bay	Błądzikowski Potok	29/18/215	2018-01-30	Haloxyfop-methyl	µg/dm3	0.1	p.0,1	-	1	Eurofins	SFWA0-8
River	54.69582	18.43652	Puck Bay	Błądzikowski Potok	29/18/215	2018-01-30	HCH (sumaizomerów-bez lindan)	µg/dm3	0.1	p.0,1	-	1	Eurofins	SFWA0-8
River	54.69582	18.43652	Puck Bay	Błądzikowski Potok	29/18/215	2018-01-30	Alfa-HCH	µg/dm3	0.05	p.0,05	-	1	Eurofins	SFWA0-8
River	54.69582	18.43652	Puck Bay	Błądzikowski Potok	29/18/215	2018-01-30	Beta-HCH	µg/dm3	0.05	p.0,05	-	1	Eurofins	SFWA0-8
River	54.69582	18.43652	Puck Bay	Błądzikowski Potok	29/18/215	2018-01-30	Delta-HCH	µg/dm3	0.05	p.0,05	-	1	Eurofins	SFWA0-8
River	54.69582	18.43652	Puck Bay	Błądzikowski Potok	29/18/215	2018-01-30	Epsilon-HCH	µg/dm3	0.05	p.0,05	-	1	Eurofins	SFWA0-8
River	54.69582	18.43652	Puck Bay	Błądzikowski Potok	29/18/215	2018-01-30	Lindan(gamma-HCH)	µg/dm3	0.1	p.0,1	-	1	Eurofins	SFWA0-8
River	54.69582	18.43652	Puck Bay	Błądzikowski Potok	29/18/215	2018-01-30	Heptachlor	µg/dm3	0.03	p.0,03	-	1	Eurofins	SFWA0-8
River	54.69582	18.43652	Puck Bay	Błądzikowski Potok	29/18/215	2018-01-30	Heptachlor(suma)	µg/dm3	0.03	p.0,03	-	1	Eurofins	SFWA0-8
River	54.69582	18.43652	Puck Bay	Błądzikowski Potok	29/18/215	2018-01-30	Heptahlor-trans-epoksyd	µg/dm3	0.03	p.0,03	-	1	Eurofins	SFWA0-8
River	54.69582	18.43652	Puck Bay	Błądzikowski Potok	29/18/215	2018-01-30	Heptahlor-cis-epoksyd	µg/dm3	0.03	p.0,03	-	1	Eurofins	SFWA0-8
River	54.69582	18.43652	Puck Bay	Błądzikowski Potok	29/18/215	2018-01-30	Heptenofos	µg/dm3	0.1	p.0,1	-	1	Eurofins	SFWA0-8
River	54.69582	18.43652	Puck Bay	Błądzikowski Potok	29/18/215	2018-01-30	Heksachlorobenzen(HCB)	µg/dm3	0.1	p.0,1	-	1	Eurofins	SFWA0-8
River	54.69582	18.43652	Puck Bay	Błądzikowski Potok	29/18/215	2018-01-30	Heksakonazol	µg/dm3	0.1	p.0,1	-	1	Eurofins	SFWA0-8
River	54.69582	18.43652	Puck Bay	Błądzikowski Potok	29/18/215	2018-01-30	Indanofan	µg/dm3	0.1	p.0,1	-	1	Eurofins	SFWA0-8
River	54.69582	18.43652	Puck Bay	Błądzikowski Potok	29/18/215	2018-01-30	Indoksakarb	µg/dm3	0.1	p.0,1	-	1	Eurofins	SFWA0-8
River	54.69582	18.43652	Puck Bay	Błądzikowski Potok	29/18/215	2018-01-30	Jodofenfos	µg/dm3	0.1	p.0,1	-	1	Eurofins	SFWA0-8
River	54.69582	18.43652	Puck Bay	Błądzikowski Potok	29/18/215	2018-01-30	Ioxynil-Octanoate	µg/dm3	0.1	p.0,1	-	1	Eurofins	SFWA0-8
River	54.69582	18.43652	Puck Bay	Błądzikowski Potok	29/18/215	2018-01-30	Iprobenfos	µg/dm3	0.1	p.0,1	-	1	Eurofins	SFWA0-8
River	54.69582	18.43652	Puck Bay	Błądzikowski Potok	29/18/215	2018-01-30	Iprodion	µg/dm3	0.1	p.0,1	-	1	Eurofins	SFWA0-8
River	54.69582	18.43652	Puck Bay	Błądzikowski Potok	29/18/215	2018-01-30	Isazophos	µg/dm3	0.1	p.0,1	-	1	Eurofins	SFWA0-8
River	54.69582	18.43652	Puck Bay	Błądzikowski Potok	29/18/215	2018-01-30	Isobenzan	µg/dm3	0.1	p.0,1	-	1	Eurofins	SFWA0-8
River	54.69582	18.43652	Puck Bay	Błądzikowski Potok	29/18/215	2018-01-30	Isocarbofos	µg/dm3	0.1	p.0,1	-	1	Eurofins	SFWA0-8
River	54.69582	18.43652	Puck Bay	Błądzikowski Potok	29/18/215	2018-01-30	Izodryna	µg/dm3	0.1	p.0,1	-	1	Eurofins	SFWA0-8
River	54.69582	18.43652	Puck Bay	Błądzikowski Potok	29/18/215	2018-01-30	Izofenfos	µg/dm3	0.1	p.0,1	-	1	Eurofins	SFWA0-8
River	54.69582	18.43652	Puck Bay	Błądzikowski Potok	29/18/215	2018-01-30	Isofenphos-Methyl	µg/dm3	0.1	p.0,1	-	1	Eurofins	SFWA0-8
River	54.69582	18.43652	Puck Bay	Błądzikowski Potok	29/18/215	2018-01-30	Isomethiozin	µg/dm3	0.1	p.0,1	-	1	Eurofins	SFWA0-8
River	54.69582	18.43652	Puck Bay	Błądzikowski Potok	29/18/215	2018-01-30	Isopropalin	µg/dm3	0.1	p.0,1	-	1	Eurofins	SFWA0-8
River	54.69582	18.43652	Puck Bay	Błądzikowski Potok	29/18/215	2018-01-30	Isoxadifen-ethyl	µg/dm3	0.1	p.0,1	-	1	Eurofins	SFWA0-8
River	54.69582	18.43652	Puck Bay	Błądzikowski Potok	29/18/215	2018-01-30	Krezoksym-metylu	µg/dm3	0.1	p.0,1	-	1	Eurofins	SFWA0-8
River	54.69582	18.43652	Puck Bay	Błądzikowski Potok	29/18/215	2018-01-30	Lactofen	µg/dm3	0.1	p.0,1	-	1	Eurofins	SFWA0-8
River	54.69582	18.43652	Puck Bay	Błądzikowski Potok	29/18/215	2018-01-30	Leptophos	µg/dm3	0.1	p.0,1	-	1	Eurofins	SFWA0-8
River	54.69582	18.43652	Puck Bay	Błądzikowski Potok	29/18/215	2018-01-30	Lufenuron	µg/dm3	0.1	p.0,1	-	1	Eurofins	SFWA0-8
River	54.69582	18.43652	Puck Bay	Błądzikowski Potok	29/18/215	2018-01-30	Malaokson	µg/dm3	0.05	p.0,05	-	1	Eurofins	SFWA0-8
River	54.69582	18.43652	Puck Bay	Błądzikowski Potok	29/18/215	2018-01-30	Malation	µg/dm3	0.1	p.0,1	-	1	Eurofins	SFWA0-8
River	54.69582	18.43652	Puck Bay	Błądzikowski Potok	29/18/215	2018-01-30	Mekarbam	µg/dm3	0.1	p.0,1	-	1	Eurofins	SFWA0-8
River	54.69582	18.43652	Puck Bay	Błądzikowski Potok	29/18/215	2018-01-30	Mephosfolan	µg/dm3	0.1	p.0,1	-	1	Eurofins	SFWA0-8
River	54.69582	18.43652	Puck Bay	Błądzikowski Potok	29/18/215	2018-01-30	Merphos	µg/dm3	0.1	p.0,1	-	1	Eurofins	SFWA0-8
River	54.69582	18.43652	Puck Bay	Błądzikowski Potok	29/18/215	2018-01-30	Metazachlor	µg/dm3	0.1	p.0,1	-	1	Eurofins	SFWA0-8
River	54.69582	18.43652	Puck Bay	Błądzikowski Potok	29/18/215	2018-01-30	Metakrifos	µg/dm3	0.1	p.0,1	-	1	Eurofins	SFWA0-8
River	54.69582	18.43652	Puck Bay	Błądzikowski Potok	29/18/215	2018-01-30	Metydation	µg/dm3	0.1	p.0,1	-	1	Eurofins	SFWA0-8
River	54.69582	18.43652	Puck Bay	Błądzikowski Potok	29/18/215	2018-01-30	Metoksychlor	µg/dm3	0.1	p.0,1	-	1	Eurofins	SFWA0-8
River	54.69582	18.43652	Puck Bay	Błądzikowski Potok	29/18/215	2018-01-30	Metolachlor	µg/dm3	0.1	p.0,1	-	1	Eurofins	SFWA0-8
River	54.69582	18.43652	Puck Bay	Błądzikowski Potok	29/18/215	2018-01-30	Metrafenon	µg/dm3	0.1	p.0,1	-	1	Eurofins	SFWA0-8
River	54.69582	18.43652	Puck Bay	Błądzikowski Potok	29/18/215	2018-01-30	Metribuzyn	µg/dm3	0.1	p.0,1	-	1	Eurofins	SFWA0-8
River	54.69582	18.43652	Puck Bay	Błądzikowski Potok	29/18/215	2018-01-30	Mevinfos	µg/dm3	0.1	p.0,1	-	1	Eurofins	SFWA0-8
River	54.69582	18.43652	Puck Bay	Błądzikowski Potok	29/18/215	2018-01-30	Mirex	µg/dm3	0.1	p.0,1	-	1	Eurofins	SFWA0-8
River	54.69582	18.43652	Puck Bay	Błądzikowski Potok	29/18/215	2018-01-30	Molinate	µg/dm3	0.1	p.0,1	-	1	Eurofins	SFWA0-8
River	54.69582	18.43652	Puck Bay	Błądzikowski Potok	29/18/215	2018-01-30	Myklobutanil	µg/dm3	0.1	p.0,1	-	1	Eurofins	SFWA0-8
River	54.69582	18.43652	Puck Bay	Błądzikowski Potok	29/18/215	2018-01-30	Nitralin	µg/dm3	0.1	p.0,1	-	1	Eurofins	SFWA0-8
River	54.69582	18.43652	Puck Bay	Błądzikowski Potok	29/18/215	2018-01-30	Nitrapyrin	µg/dm3	0.1	p.0,1	-	1	Eurofins	SFWA0-8
River	54.69582	18.43652	Puck Bay	Błądzikowski Potok	29/18/215	2018-01-30	Nitrofen	µg/dm3	0.1	p.0,1	-	1	Eurofins	SFWA0-8
River	54.69582	18.43652	Puck Bay	Błądzikowski Potok	29/18/215	2018-01-30	Nitrothal-isopropyl	µg/dm3	0.1	p.0,1	-	1	Eurofins	SFWA0-8
River	54.69582	18.43652	Puck Bay	Błądzikowski Potok	29/18/215	2018-01-30	Norflurazon	µg/dm3	0.1	p.0,1	-	1	Eurofins	SFWA0-8
River	54.69582	18.43652	Puck Bay	Błądzikowski Potok	29/18/215	2018-01-30	Nuarimol	µg/dm3	0.1	p.0,1	-	1	Eurofins	SFWA0-8
River	54.69582	18.43652	Puck Bay	Błądzikowski Potok	29/18/215	2018-01-30	Ometoat	µg/dm3	0.1	p.0,1	-	1	Eurofins	SFWA0-8
River	54.69582	18.43652	Puck Bay	Błądzikowski Potok	29/18/215	2018-01-30	Oxadiazon	µg/dm3	0.1	p.0,1	-	1	Eurofins	SFWA0-8
River	54.69582	18.43652	Puck Bay	Błądzikowski Potok	29/18/215	2018-01-30	Oxydemeton-methyl	µg/dm3	0.1	p.0,1	-	1	Eurofins	SFWA0-8
River	54.69582	18.43652	Puck Bay	Błądzikowski Potok	29/18/215	2018-01-30	Oksyfluoroten	µg/dm3	0.1	p.0,1	-	1	Eurofins	SFWA0-8
River	54.69582	18.43652	Puck Bay	Błądzikowski Potok	29/18/215	2018-01-30	Paklobutrazol	µg/dm3	0.1	p.0,1	-	1	Eurofins	SFWA0-8
River	54.69582	18.43652	Puck Bay	Błądzikowski Potok	29/18/215	2018-01-30	Paraoxon-ethyl	µg/dm3	0.1	p.0,1	-	1	Eurofins	SFWA0-8
River	54.69582	18.43652	Puck Bay	Błądzikowski Potok	29/18/215	2018-01-30	Paraokson metylowy	µg/dm3	0.1	p.0,1	-	1	Eurofins	SFWA0-8
River	54.69582	18.43652	Puck Bay	Błądzikowski Potok	29/18/215	2018-01-30	Paration	µg/dm3	0.1	p.0,1	-	1	Eurofins	SFWA0-8
River	54.69582	18.43652	Puck Bay	Błądzikowski Potok	29/18/215	2018-01-30	Paration metylu	µg/dm3	0.1	p.0,1	-	1	Eurofins	SFWA0-8
River	54.69582	18.43652	Puck Bay	Błądzikowski Potok	29/18/215	2018-01-30	Paration metylu/Paraokson metylu (suma)	µg/dm3	0.1	p.0,1	-	1	Eurofins	SFWA0-8
River	54.69582	18.43652	Puck Bay	Błądzikowski Potok	29/18/215	2018-01-30	PCB IUPAC 101	µg/dm3	0.05	p.0,05	-	1	Eurofins	SFWA0-8
River	54.69582	18.43652	Puck Bay	Błądzikowski Potok	29/18/215	2018-01-30	PCB 118	µg/dm3	0.05	p.0,05	-	1	Eurofins	SFWA0-8
River	54.69582	18.43652	Puck Bay	Błądzikowski Potok	29/18/215	2018-01-30	PCB 138	µg/dm3	0.05	p.0,05	-	1	Eurofins	SFWA0-8
River	54.69582	18.43652	Puck Bay	Błądzikowski Potok	29/18/215	2018-01-30	PCB 153	µg/dm3	0.05	p.0,05	-	1	Eurofins	SFWA0-8
River	54.69582	18.43652	Puck Bay	Błądzikowski Potok	29/18/215	2018-01-30	PCB 180	µg/dm3	0.05	p.0,05	-	1	Eurofins	SFWA0-8
River	54.69582	18.43652	Puck Bay	Błądzikowski Potok	29/18/215	2018-01-30	PCB 28	µg/dm3	0.05	p.0,05	-	1	Eurofins	SFWA0-8
River	54.69582	18.43652	Puck Bay	Błądzikowski Potok	29/18/215	2018-01-30	PCB 52	µg/dm3	0.05	p.0,05	-	1	Eurofins	SFWA0-8
River	54.69582	18.43652	Puck Bay	Błądzikowski Potok	29/18/215	2018-01-30	Penkonazol	µg/dm3	0.1	p.0,1	-	1	Eurofins	SFWA0-8
River	54.69582	18.43652	Puck Bay	Błądzikowski Potok	29/18/215	2018-01-30	Pendimetalina	µg/dm3	0.1	p.0,1	-	1	Eurofins	SFWA0-8
River	54.69582	18.43652	Puck Bay	Błądzikowski Potok	29/18/215	2018-01-30	Pentachloranisol	µg/dm3	0.1	p.0,1	-	1	Eurofins	SFWA0-8
River	54.69582	18.43652	Puck Bay	Błądzikowski Potok	29/18/215	2018-01-30	Pentachloraniline	µg/dm3	0.1	p.0,1	-	1	Eurofins	SFWA0-8
River	54.69582	18.43652	Puck Bay	Błądzikowski Potok	29/18/215	2018-01-30	Pentachlorobenzen	µg/dm3	0.1	p.0,1	-	1	Eurofins	SFWA0-8
River	54.69582	18.43652	Puck Bay	Błądzikowski Potok	29/18/215	2018-01-30	Pentachlorothioanisole	µg/dm3	0.1	p.0,1	-	1	Eurofins	SFWA0-8
River	54.69582	18.43652	Puck Bay	Błądzikowski Potok	29/18/215	2018-01-30	Permetryna	µg/dm3	0.1	p.0,1	-	1	Eurofins	SFWA0-8
River	54.69582	18.43652	Puck Bay	Błądzikowski Potok	29/18/215	2018-01-30	Pertan	µg/dm3	0.1	p.0,1	-	1	Eurofins	SFWA0-8
River	54.69582	18.43652	Puck Bay	Błądzikowski Potok	29/18/215	2018-01-30	Phenkapton	µg/dm3	0.1	p.0,1	-	1	Eurofins	SFWA0-8
River	54.69582	18.43652	Puck Bay	Błądzikowski Potok	29/18/215	2018-01-30	Phenothrin	µg/dm3	0.1	p.0,1	-	1	Eurofins	SFWA0-8
River	54.69582	18.43652	Puck Bay	Błądzikowski Potok	29/18/215	2018-01-30	Fentoat	µg/dm3	0.1	p.0,1	-	1	Eurofins	SFWA0-8
River	54.69582	18.43652	Puck Bay	Błądzikowski Potok	29/18/215	2018-01-30	Fosalon	µg/dm3	0.1	p.0,1	-	1	Eurofins	SFWA0-8
River	54.69582	18.43652	Puck Bay	Błądzikowski Potok	29/18/215	2018-01-30	Phosfolane	µg/dm3	0.1	p.0,1	-	1	Eurofins	SFWA0-8
River	54.69582	18.43652	Puck Bay	Błądzikowski Potok	29/18/215	2018-01-30	Fosmet	µg/dm3	0.1	p.0,1	-	1	Eurofins	SFWA0-8
River	54.69582	18.43652	Puck Bay	Błądzikowski Potok	29/18/215	2018-01-30	Picolinafen	µg/dm3	0.1	p.0,1	-	1	Eurofins	SFWA0-8
River	54.69582	18.43652	Puck Bay	Błądzikowski Potok	29/18/215	2018-01-30	Pikoksystrobina	µg/dm3	0.1	p.0,1	-	1	Eurofins	SFWA0-8
River	54.69582	18.43652	Puck Bay	Błądzikowski Potok	29/18/215	2018-01-30	Piperophos	µg/dm3	0.1	p.0,1	-	1	Eurofins	SFWA0-8
River	54.69582	18.43652	Puck Bay	Błądzikowski Potok	29/18/215	2018-01-30	Pirymifos metylowy	µg/dm3	0.1	p.0,1	-	1	Eurofins	SFWA0-8
River	54.69582	18.43652	Puck Bay	Błądzikowski Potok	29/18/215	2018-01-30	Pirymifos etylowy	µg/dm3	0.1	p.0,1	-	1	Eurofins	SFWA0-8
River	54.69582	18.43652	Puck Bay	Błądzikowski Potok	29/18/215	2018-01-30	Plifenate	µg/dm3	0.1	p.0,1	-	1	Eurofins	SFWA0-8
River	54.69582	18.43652	Puck Bay	Błądzikowski Potok	29/18/215	2018-01-30	Praletryna	µg/dm3	0.1	p.0,1	-	1	Eurofins	SFWA0-8
River	54.69582	18.43652	Puck Bay	Błądzikowski Potok	29/18/215	2018-01-30	Procymidon	µg/dm3	0.1	p.0,1	-	1	Eurofins	SFWA0-8
River	54.69582	18.43652	Puck Bay	Błądzikowski Potok	29/18/215	2018-01-30	Profenfos	µg/dm3	0.1	p.0,1	-	1	Eurofins	SFWA0-8
River	54.69582	18.43652	Puck Bay	Błądzikowski Potok	29/18/215	2018-01-30	Profluralina	µg/dm3	0.1	p.0,1	-	1	Eurofins	SFWA0-8
River	54.69582	18.43652	Puck Bay	Błądzikowski Potok	29/18/215	2018-01-30	Propachlor	µg/dm3	0.1	p.0,1	-	1	Eurofins	SFWA0-8
River	54.69582	18.43652	Puck Bay	Błądzikowski Potok	29/18/215	2018-01-30	Propanil	µg/dm3	0.1	p.0,1	-	1	Eurofins	SFWA0-8
River	54.69582	18.43652	Puck Bay	Błądzikowski Potok	29/18/215	2018-01-30	Propazyna	µg/dm3	0.1	p.0,1	-	1	Eurofins	SFWA0-8
River	54.69582	18.43652	Puck Bay	Błądzikowski Potok	29/18/215	2018-01-30	Propetamfos	µg/dm3	0.1	p.0,1	-	1	Eurofins	SFWA0-8
River	54.69582	18.43652	Puck Bay	Błądzikowski Potok	29/18/215	2018-01-30	Propikonazol	µg/dm3	0.1	p.0,1	-	1	Eurofins	SFWA0-8
River	54.69582	18.43652	Puck Bay	Błądzikowski Potok	29/18/215	2018-01-30	Propyzamid	µg/dm3	0.1	p.0,1	-	1	Eurofins	SFWA0-8
River	54.69582	18.43652	Puck Bay	Błądzikowski Potok	29/18/215	2018-01-30	Protiofos	µg/dm3	0.1	p.0,1	-	1	Eurofins	SFWA0-8
River	54.69582	18.43652	Puck Bay	Błądzikowski Potok	29/18/215	2018-01-30	Prothoat	µg/dm3	0.1	p.0,1	-	1	Eurofins	SFWA0-8
River	54.69582	18.43652	Puck Bay	Błądzikowski Potok	29/18/215	2018-01-30	Pyraclofos	µg/dm3	0.1	p.0,1	-	1	Eurofins	SFWA0-8
River	54.69582	18.43652	Puck Bay	Błądzikowski Potok	29/18/215	2018-01-30	Pyraflufen-ethyl	µg/dm3	0.1	p.0,1	-	1	Eurofins	SFWA0-8
River	54.69582	18.43652	Puck Bay	Błądzikowski Potok	29/18/215	2018-01-30	Pirazofos	µg/dm3	0.1	p.0,1	-	1	Eurofins	SFWA0-8
River	54.69582	18.43652	Puck Bay	Błądzikowski Potok	29/18/215	2018-01-30	Pyretryny	µg/dm3	0.1	p.0,1	-	1	Eurofins	SFWA0-8
River	54.69582	18.43652	Puck Bay	Błądzikowski Potok	29/18/215	2018-01-30	Pirydaben	µg/dm3	0.1	p.0,1	-	1	Eurofins	SFWA0-8
River	54.69582	18.43652	Puck Bay	Błądzikowski Potok	29/18/215	2018-01-30	Pyridaphenthion	µg/dm3	0.1	p.0,1	-	1	Eurofins	SFWA0-8
River	54.69582	18.43652	Puck Bay	Błądzikowski Potok	29/18/215	2018-01-30	Pyrifenox	µg/dm3	0.1	p.0,1	-	1	Eurofins	SFWA0-8
River	54.69582	18.43652	Puck Bay	Błądzikowski Potok	29/18/215	2018-01-30	Pirimithate	µg/dm3	0.1	p.0,1	-	1	Eurofins	SFWA0-8
River	54.69582	18.43652	Puck Bay	Błądzikowski Potok	29/18/215	2018-01-30	Chinalofos	µg/dm3	0.1	p.0,1	-	1	Eurofins	SFWA0-8
River	54.69582	18.43652	Puck Bay	Błądzikowski Potok	29/18/215	2018-01-30	Chinoksyfen	µg/dm3	0.1	p.0,1	-	1	Eurofins	SFWA0-8
River	54.69582	18.43652	Puck Bay	Błądzikowski Potok	29/18/215	2018-01-30	Kwintocen	µg/dm3	0.1	p.0,1	-	1	Eurofins	SFWA0-8
River	54.69582	18.43652	Puck Bay	Błądzikowski Potok	29/18/215	2018-01-30	Quintozene (suma)	µg/dm3	0.1	p.0,1	-	1	Eurofins	SFWA0-8
River	54.69582	18.43652	Puck Bay	Błądzikowski Potok	29/18/215	2018-01-30	Chizalofop etylowy	µg/dm3	0.1	p.0,1	-	1	Eurofins	SFWA0-8
River	54.69582	18.43652	Puck Bay	Błądzikowski Potok	29/18/215	2018-01-30	Resmetryna	µg/dm3	0.1	p.0,1	-	1	Eurofins	SFWA0-8
River	54.69582	18.43652	Puck Bay	Błądzikowski Potok	29/18/215	2018-01-30	S421 Octachlordipropyleter)	µg/dm3	0.1	p.0,1	-	1	Eurofins	SFWA0-8
River	54.69582	18.43652	Puck Bay	Błądzikowski Potok	29/18/215	2018-01-30	Spiromesifen	µg/dm3	0.1	p.0,1	-	1	Eurofins	SFWA0-8
River	54.69582	18.43652	Puck Bay	Błądzikowski Potok	29/18/215	2018-01-30	Sulfotep	µg/dm3	0.1	p.0,1	-	1	Eurofins	SFWA0-8
River	54.69582	18.43652	Puck Bay	Błądzikowski Potok	29/18/215	2018-01-30	Sulprofos	µg/dm3	0.1	p.0,1	-	1	Eurofins	SFWA0-8
River	54.69582	18.43652	Puck Bay	Błądzikowski Potok	29/18/215	2018-01-30	Swep	µg/dm3	0.1	p.0,1	-	1	Eurofins	SFWA0-8
River	54.69582	18.43652	Puck Bay	Błądzikowski Potok	29/18/215	2018-01-30	tau-Fluvalinate	µg/dm3	0.1	p.0,1	-	1	Eurofins	SFWA0-8
River	54.69582	18.43652	Puck Bay	Błądzikowski Potok	29/18/215	2018-01-30	Tebupirimfos	µg/dm3	0.1	p.0,1	-	1	Eurofins	SFWA0-8
River	54.69582	18.43652	Puck Bay	Błądzikowski Potok	29/18/215	2018-01-30	Technazen	µg/dm3	0.1	p.0,1	-	1	Eurofins	SFWA0-8
River	54.69582	18.43652	Puck Bay	Błądzikowski Potok	29/18/215	2018-01-30	Teflutryna	µg/dm3	0.1	p.0,1	-	1	Eurofins	SFWA0-8
River	54.69582	18.43652	Puck Bay	Błądzikowski Potok	29/18/215	2018-01-30	Temephos	µg/dm3	0.1	p.0,1	-	1	Eurofins	SFWA0-8
River	54.69582	18.43652	Puck Bay	Błądzikowski Potok	29/18/215	2018-01-30	Terbufos	µg/dm3	0.1	p.0,1	-	1	Eurofins	SFWA0-8
River	54.69582	18.43652	Puck Bay	Błądzikowski Potok	29/18/215	2018-01-30	Tetrachlorwinfos	µg/dm3	0.1	p.0,1	-	1	Eurofins	SFWA0-8
River	54.69582	18.43652	Puck Bay	Błądzikowski Potok	29/18/215	2018-01-30	Tetrakonazol	µg/dm3	0.1	p.0,1	-	1	Eurofins	SFWA0-8
River	54.69582	18.43652	Puck Bay	Błądzikowski Potok	29/18/215	2018-01-30	Tetradifon	µg/dm3	0.1	p.0,1	-	1	Eurofins	SFWA0-8
River	54.69582	18.43652	Puck Bay	Błądzikowski Potok	29/18/215	2018-01-30	Tetrametryna	µg/dm3	0.1	p.0,1	-	1	Eurofins	SFWA0-8
River	54.69582	18.43652	Puck Bay	Błądzikowski Potok	29/18/215	2018-01-30	Tetrasul	µg/dm3	0.1	p.0,1	-	1	Eurofins	SFWA0-8
River	54.69582	18.43652	Puck Bay	Błądzikowski Potok	29/18/215	2018-01-30	Tolklofos metylu	µg/dm3	0.1	p.0,1	-	1	Eurofins	SFWA0-8
River	54.69582	18.43652	Puck Bay	Błądzikowski Potok	29/18/215	2018-01-30	Tolilofluanid	µg/dm3	0.1	p.0,1	-	1	Eurofins	SFWA0-8
River	54.69582	18.43652	Puck Bay	Błądzikowski Potok	29/18/215	2018-01-30	Toxaphene Parlar 26	µg/dm3	0.05	p.0,05	-	1	Eurofins	SFWA0-8
River	54.69582	18.43652	Puck Bay	Błądzikowski Potok	29/18/215	2018-01-30	Toxaphene Parlar 50	µg/dm3	0.05	p.0,05	-	1	Eurofins	SFWA0-8
River	54.69582	18.43652	Puck Bay	Błądzikowski Potok	29/18/215	2018-01-30	Toxaphene Parlar 62	µg/dm3	0.05	p.0,05	-	1	Eurofins	SFWA0-8
River	54.69582	18.43652	Puck Bay	Błądzikowski Potok	29/18/215	2018-01-30	Transfluthrin	µg/dm3	0.1	p.0,1	-	1	Eurofins	SFWA0-8
River	54.69582	18.43652	Puck Bay	Błądzikowski Potok	29/18/215	2018-01-30	Triadimefon	µg/dm3	0.1	p.0,1	-	1	Eurofins	SFWA0-8
River	54.69582	18.43652	Puck Bay	Błądzikowski Potok	29/18/215	2018-01-30	Triadimenol	µg/dm3	0.1	p.0,1	-	1	Eurofins	SFWA0-8
River	54.69582	18.43652	Puck Bay	Błądzikowski Potok	29/18/215	2018-01-30	Triadimenol/Triadimefon(suma)	µg/dm3	0.1	p.0,1	-	1	Eurofins	SFWA0-8
River	54.69582	18.43652	Puck Bay	Błądzikowski Potok	29/18/215	2018-01-30	Trialat	µg/dm3	0.1	p.0,1	-	1	Eurofins	SFWA0-8
River	54.69582	18.43652	Puck Bay	Błądzikowski Potok	29/18/215	2018-01-30	Triamiphos	µg/dm3	0.1	p.0,1	-	1	Eurofins	SFWA0-8
River	54.69582	18.43652	Puck Bay	Błądzikowski Potok	29/18/215	2018-01-30	Triazofos	µg/dm3	0.1	p.0,1	-	1	Eurofins	SFWA0-8
River	54.69582	18.43652	Puck Bay	Błądzikowski Potok	29/18/215	2018-01-30	Tribufos	µg/dm3	0.1	p.0,1	-	1	Eurofins	SFWA0-8
River	54.69582	18.43652	Puck Bay	Błądzikowski Potok	29/18/215	2018-01-30	Trichloronat	µg/dm3	0.1	p.0,1	-	1	Eurofins	SFWA0-8
River	54.69582	18.43652	Puck Bay	Błądzikowski Potok	29/18/215	2018-01-30	Tridiphane	µg/dm3	0.1	p.0,1	-	1	Eurofins	SFWA0-8
River	54.69582	18.43652	Puck Bay	Błądzikowski Potok	29/18/215	2018-01-30	Trifloksystrobina	µg/dm3	0.1	p.0,1	-	1	Eurofins	SFWA0-8
River	54.69582	18.43652	Puck Bay	Błądzikowski Potok	29/18/215	2018-01-30	Trifluralina	µg/dm3	0.1	p.0,1	-	1	Eurofins	SFWA0-8
River	54.69582	18.43652	Puck Bay	Błądzikowski Potok	29/18/215	2018-01-30	Vamidothion	µg/dm3	0.1	p.0,1	-	1	Eurofins	SFWA0-8
River	54.69582	18.43652	Puck Bay	Błądzikowski Potok	29/18/215	2018-01-30	Winklozolina	µg/dm3	0.1	p.0,1	-	1	Eurofins	SFWA0-8
River	54.63505	18.45612	Puck Bay	Kanał Łyski	155/18/1506	2018-06-13	α - HCH	µg/dm3	0.002	p.0,002	-	1	M. Wojtkiewicz	PN-EN 16693:2015-12
River	54.63505	18.45612	Puck Bay	Kanał Łyski	155/18/1506	2018-06-13	β - HCH	µg/dm3	0.002	p.0,002	-	1	M. Wojtkiewicz	PN-EN 16693:2015-12
River	54.63505	18.45612	Puck Bay	Kanał Łyski	155/18/1506	2018-06-13	γ - HCH	µg/dm3	0.002	p.0,002	-	1	M. Wojtkiewicz	PN-EN 16693:2015-12
River	54.63505	18.45612	Puck Bay	Kanał Łyski	155/18/1506	2018-06-13	δ - HCH	µg/dm3	0.002	p.0,002	-	1	M. Wojtkiewicz	PN-EN 16693:2015-12
River	54.63505	18.45612	Puck Bay	Kanał Łyski	155/18/1506	2018-06-13	Aldryna	µg/dm3	0.005	p.0,005	-	1	M. Wojtkiewicz	PN-EN 16693:2015-12
River	54.63505	18.45612	Puck Bay	Kanał Łyski	155/18/1506	2018-06-13	Izodryna	µg/dm3	0.005	p.0,005	-	1	M. Wojtkiewicz	PN-EN 16693:2015-12
River	54.63505	18.45612	Puck Bay	Kanał Łyski	155/18/1506	2018-06-13	Dieldryna	µg/dm3	0.005	p.0,005	-	1	M. Wojtkiewicz	PN-EN 16693:2015-12
River	54.63505	18.45612	Puck Bay	Kanał Łyski	155/18/1506	2018-06-13	Endryna	µg/dm3	0.005	p.0,005	-	1	M. Wojtkiewicz	PN-EN 16693:2015-12
River	54.63505	18.45612	Puck Bay	Kanał Łyski	155/18/1506	2018-06-13	DDE	µg/dm3	0.01	p.0,01	-	1	M. Wojtkiewicz	PN-EN 16693:2015-12
River	54.63505	18.45612	Puck Bay	Kanał Łyski	155/18/1506	2018-06-13	DDD	µg/dm3	0.01	p.0,01	-	1	M. Wojtkiewicz	PN-EN 16693:2015-12
River	54.63505	18.45612	Puck Bay	Kanał Łyski	155/18/1506	2018-06-13	DDT	µg/dm3	0.01	p.0,01	-	1	M. Wojtkiewicz	PN-EN 16693:2015-12
River	54.64303	18.45959	Puck Bay	Reda	155/18/1507	2018-06-13	α - HCH	µg/dm3	0.002	p.0,002	-	1	M. Wojtkiewicz	PN-EN 16693:2015-12
River	54.64303	18.45959	Puck Bay	Reda	155/18/1507	2018-06-13	β - HCH	µg/dm3	0.002	p.0,002	-	1	M. Wojtkiewicz	PN-EN 16693:2015-12
River	54.64303	18.45959	Puck Bay	Reda	155/18/1507	2018-06-13	γ - HCH	µg/dm3	0.002	p.0,002	-	1	M. Wojtkiewicz	PN-EN 16693:2015-12
River	54.64303	18.45959	Puck Bay	Reda	155/18/1507	2018-06-13	δ - HCH	µg/dm3	0.002	p.0,002	-	1	M. Wojtkiewicz	PN-EN 16693:2015-12
River	54.64303	18.45959	Puck Bay	Reda	155/18/1507	2018-06-13	Aldryna	µg/dm3	0.005	p.0,005	-	1	M. Wojtkiewicz	PN-EN 16693:2015-12
River	54.64303	18.45959	Puck Bay	Reda	155/18/1507	2018-06-13	Izodryna	µg/dm3	0.005	p.0,005	-	1	M. Wojtkiewicz	PN-EN 16693:2015-12
River	54.64303	18.45959	Puck Bay	Reda	155/18/1507	2018-06-13	Dieldryna	µg/dm3	0.005	p.0,005	-	1	M. Wojtkiewicz	PN-EN 16693:2015-12
River	54.64303	18.45959	Puck Bay	Reda	155/18/1507	2018-06-13	Endryna	µg/dm3	0.005	p.0,005	-	1	M. Wojtkiewicz	PN-EN 16693:2015-12
River	54.64303	18.45959	Puck Bay	Reda	155/18/1507	2018-06-13	DDE	µg/dm3	0.01	p.0,01	-	1	M. Wojtkiewicz	PN-EN 16693:2015-12
River	54.64303	18.45959	Puck Bay	Reda	155/18/1507	2018-06-13	DDD	µg/dm3	0.01	p.0,01	-	1	M. Wojtkiewicz	PN-EN 16693:2015-12
River	54.64303	18.45959	Puck Bay	Reda	155/18/1507	2018-06-13	DDT	µg/dm3	0.01	p.0,01	-	1	M. Wojtkiewicz	PN-EN 16693:2015-12
River	54.654966	18.455741	Puck Bay	Mrzezino	155/18/1508	2018-06-13	α - HCH	µg/dm3	0.002	p.0,002	-	1	M. Wojtkiewicz	PN-EN 16693:2015-12
River	54.654966	18.455741	Puck Bay	Mrzezino	155/18/1508	2018-06-13	β - HCH	µg/dm3	0.002	p.0,002	-	1	M. Wojtkiewicz	PN-EN 16693:2015-12
River	54.654966	18.455741	Puck Bay	Mrzezino	155/18/1508	2018-06-13	γ - HCH	µg/dm3	0.002	p.0,002	-	1	M. Wojtkiewicz	PN-EN 16693:2015-12
River	54.654966	18.455741	Puck Bay	Mrzezino	155/18/1508	2018-06-13	δ - HCH	µg/dm3	0.002	p.0,002	-	1	M. Wojtkiewicz	PN-EN 16693:2015-12
River	54.654966	18.455741	Puck Bay	Mrzezino	155/18/1508	2018-06-13	Aldryna	µg/dm3	0.005	p.0,005	-	1	M. Wojtkiewicz	PN-EN 16693:2015-12
River	54.654966	18.455741	Puck Bay	Mrzezino	155/18/1508	2018-06-13	Izodryna	µg/dm3	0.005	p.0,005	-	1	M. Wojtkiewicz	PN-EN 16693:2015-12
River	54.654966	18.455741	Puck Bay	Mrzezino	155/18/1508	2018-06-13	Dieldryna	µg/dm3	0.005	p.0,005	-	1	M. Wojtkiewicz	PN-EN 16693:2015-12
River	54.654966	18.455741	Puck Bay	Mrzezino	155/18/1508	2018-06-13	Endryna	µg/dm3	0.005	p.0,005	-	1	M. Wojtkiewicz	PN-EN 16693:2015-12
River	54.654966	18.455741	Puck Bay	Mrzezino	155/18/1508	2018-06-13	DDE	µg/dm3	0.01	p.0,01	-	1	M. Wojtkiewicz	PN-EN 16693:2015-12
River	54.654966	18.455741	Puck Bay	Mrzezino	155/18/1508	2018-06-13	DDD	µg/dm3	0.01	p.0,01	-	1	M. Wojtkiewicz	PN-EN 16693:2015-12
River	54.654966	18.455741	Puck Bay	Mrzezino	155/18/1508	2018-06-13	DDT	µg/dm3	0.01	p.0,01	-	1	M. Wojtkiewicz	PN-EN 16693:2015-12
River	54.66441	18.45897	Puck Bay	Gizdepka	155/18/1509	2018-06-13	α - HCH	µg/dm3	0.002	p.0,002	-	1	M. Wojtkiewicz	PN-EN 16693:2015-12
River	54.66441	18.45897	Puck Bay	Gizdepka	155/18/1509	2018-06-13	β - HCH	µg/dm3	0.002	p.0,002	-	1	M. Wojtkiewicz	PN-EN 16693:2015-12
River	54.66441	18.45897	Puck Bay	Gizdepka	155/18/1509	2018-06-13	γ - HCH	µg/dm3	0.002	p.0,002	-	1	M. Wojtkiewicz	PN-EN 16693:2015-12
River	54.66441	18.45897	Puck Bay	Gizdepka	155/18/1509	2018-06-13	δ - HCH	µg/dm3	0.002	p.0,002	-	1	M. Wojtkiewicz	PN-EN 16693:2015-12
River	54.66441	18.45897	Puck Bay	Gizdepka	155/18/1509	2018-06-13	Aldryna	µg/dm3	0.005	p.0,005	-	1	M. Wojtkiewicz	PN-EN 16693:2015-12
River	54.66441	18.45897	Puck Bay	Gizdepka	155/18/1509	2018-06-13	Izodryna	µg/dm3	0.005	p.0,005	-	1	M. Wojtkiewicz	PN-EN 16693:2015-12
River	54.66441	18.45897	Puck Bay	Gizdepka	155/18/1509	2018-06-13	Dieldryna	µg/dm3	0.005	p.0,005	-	1	M. Wojtkiewicz	PN-EN 16693:2015-12
River	54.66441	18.45897	Puck Bay	Gizdepka	155/18/1509	2018-06-13	Endryna	µg/dm3	0.005	p.0,005	-	1	M. Wojtkiewicz	PN-EN 16693:2015-12
River	54.66441	18.45897	Puck Bay	Gizdepka	155/18/1509	2018-06-13	DDE	µg/dm3	0.01	p.0,01	-	1	M. Wojtkiewicz	PN-EN 16693:2015-12
River	54.66441	18.45897	Puck Bay	Gizdepka	155/18/1509	2018-06-13	DDD	µg/dm3	0.01	p.0,01	-	1	M. Wojtkiewicz	PN-EN 16693:2015-12
River	54.66441	18.45897	Puck Bay	Gizdepka	155/18/1509	2018-06-13	DDT	µg/dm3	0.01	p.0,01	-	1	M. Wojtkiewicz	PN-EN 16693:2015-12
River	54.69582	18.43652	Puck Bay	Błądzikowski Potok	155/18/1510	2018-06-13	α - HCH	µg/dm3	0.002	p.0,002	-	1	M. Wojtkiewicz	PN-EN 16693:2015-12
River	54.69582	18.43652	Puck Bay	Błądzikowski Potok	155/18/1510	2018-06-13	β - HCH	µg/dm3	0.002	p.0,002	-	1	M. Wojtkiewicz	PN-EN 16693:2015-12
River	54.69582	18.43652	Puck Bay	Błądzikowski Potok	155/18/1510	2018-06-13	γ - HCH	µg/dm3	0.002	p.0,002	-	1	M. Wojtkiewicz	PN-EN 16693:2015-12
River	54.69582	18.43652	Puck Bay	Błądzikowski Potok	155/18/1510	2018-06-13	δ - HCH	µg/dm3	0.002	p.0,002	-	1	M. Wojtkiewicz	PN-EN 16693:2015-12
River	54.69582	18.43652	Puck Bay	Błądzikowski Potok	155/18/1510	2018-06-13	Aldryna	µg/dm3	0.005	p.0,005	-	1	M. Wojtkiewicz	PN-EN 16693:2015-12
River	54.69582	18.43652	Puck Bay	Błądzikowski Potok	155/18/1510	2018-06-13	Izodryna	µg/dm3	0.005	p.0,005	-	1	M. Wojtkiewicz	PN-EN 16693:2015-12
River	54.69582	18.43652	Puck Bay	Błądzikowski Potok	155/18/1510	2018-06-13	Dieldryna	µg/dm3	0.005	p.0,005	-	1	M. Wojtkiewicz	PN-EN 16693:2015-12
River	54.69582	18.43652	Puck Bay	Błądzikowski Potok	155/18/1510	2018-06-13	Endryna	µg/dm3	0.005	p.0,005	-	1	M. Wojtkiewicz	PN-EN 16693:2015-12
River	54.69582	18.43652	Puck Bay	Błądzikowski Potok	155/18/1510	2018-06-13	DDE	µg/dm3	0.01	p.0,01	-	1	M. Wojtkiewicz	PN-EN 16693:2015-12
River	54.69582	18.43652	Puck Bay	Błądzikowski Potok	155/18/1510	2018-06-13	DDD	µg/dm3	0.01	p.0,01	-	1	M. Wojtkiewicz	PN-EN 16693:2015-12
River	54.69582	18.43652	Puck Bay	Błądzikowski Potok	155/18/1510	2018-06-13	DDT	µg/dm3	0.01	p.0,01	-	1	M. Wojtkiewicz	PN-EN 16693:2015-12
River	54.72772	18.3931	Puck Bay	Płutnica	155/18/1511	2018-06-13	α - HCH	µg/dm3	0.002	p.0,002	-	1	M. Wojtkiewicz	PN-EN 16693:2015-12
River	54.72772	18.3931	Puck Bay	Płutnica	155/18/1511	2018-06-13	β - HCH	µg/dm3	0.002	p.0,002	-	1	M. Wojtkiewicz	PN-EN 16693:2015-12
River	54.72772	18.3931	Puck Bay	Płutnica	155/18/1511	2018-06-13	γ - HCH	µg/dm3	0.002	p.0,002	-	1	M. Wojtkiewicz	PN-EN 16693:2015-12
River	54.72772	18.3931	Puck Bay	Płutnica	155/18/1511	2018-06-13	δ - HCH	µg/dm3	0.002	p.0,002	-	1	M. Wojtkiewicz	PN-EN 16693:2015-12
River	54.72772	18.3931	Puck Bay	Płutnica	155/18/1511	2018-06-13	Aldryna	µg/dm3	0.005	p.0,005	-	1	M. Wojtkiewicz	PN-EN 16693:2015-12
River	54.72772	18.3931	Puck Bay	Płutnica	155/18/1511	2018-06-13	Izodryna	µg/dm3	0.005	p.0,005	-	1	M. Wojtkiewicz	PN-EN 16693:2015-12
River	54.72772	18.3931	Puck Bay	Płutnica	155/18/1511	2018-06-13	Dieldryna	µg/dm3	0.005	p.0,005	-	1	M. Wojtkiewicz	PN-EN 16693:2015-12
River	54.72772	18.3931	Puck Bay	Płutnica	155/18/1511	2018-06-13	Endryna	µg/dm3	0.005	p.0,005	-	1	M. Wojtkiewicz	PN-EN 16693:2015-12
River	54.72772	18.3931	Puck Bay	Płutnica	155/18/1511	2018-06-13	DDE	µg/dm3	0.01	p.0,01	-	1	M. Wojtkiewicz	PN-EN 16693:2015-12
River	54.72772	18.3931	Puck Bay	Płutnica	155/18/1511	2018-06-13	DDD	µg/dm3	0.01	p.0,01	-	1	M. Wojtkiewicz	PN-EN 16693:2015-12
River	54.72772	18.3931	Puck Bay	Płutnica	155/18/1511	2018-06-13	DDT	µg/dm3	0.01	p.0,01	-	1	M. Wojtkiewicz	PN-EN 16693:2015-12
River	54.72911	18.35889	Płutnica	Kanał Młyński	155/18/1512	2018-06-13	α - HCH	µg/dm3	0.002	p.0,002	-	1	M. Wojtkiewicz	PN-EN 16693:2015-12
River	54.72911	18.35889	Płutnica	Kanał Młyński	155/18/1512	2018-06-13	β - HCH	µg/dm3	0.002	p.0,002	-	1	M. Wojtkiewicz	PN-EN 16693:2015-12
River	54.72911	18.35889	Płutnica	Kanał Młyński	155/18/1512	2018-06-13	γ - HCH	µg/dm3	0.002	p.0,002	-	1	M. Wojtkiewicz	PN-EN 16693:2015-12
River	54.72911	18.35889	Płutnica	Kanał Młyński	155/18/1512	2018-06-13	δ - HCH	µg/dm3	0.002	p.0,002	-	1	M. Wojtkiewicz	PN-EN 16693:2015-12
River	54.72911	18.35889	Płutnica	Kanał Młyński	155/18/1512	2018-06-13	Aldryna	µg/dm3	0.005	p.0,005	-	1	M. Wojtkiewicz	PN-EN 16693:2015-12
River	54.72911	18.35889	Płutnica	Kanał Młyński	155/18/1512	2018-06-13	Izodryna	µg/dm3	0.005	p.0,005	-	1	M. Wojtkiewicz	PN-EN 16693:2015-12
River	54.72911	18.35889	Płutnica	Kanał Młyński	155/18/1512	2018-06-13	Dieldryna	µg/dm3	0.005	p.0,005	-	1	M. Wojtkiewicz	PN-EN 16693:2015-12
River	54.72911	18.35889	Płutnica	Kanał Młyński	155/18/1512	2018-06-13	Endryna	µg/dm3	0.005	p.0,005	-	1	M. Wojtkiewicz	PN-EN 16693:2015-12
River	54.72911	18.35889	Płutnica	Kanał Młyński	155/18/1512	2018-06-13	DDE	µg/dm3	0.01	p.0,01	-	1	M. Wojtkiewicz	PN-EN 16693:2015-12
River	54.72911	18.35889	Płutnica	Kanał Młyński	155/18/1512	2018-06-13	DDD	µg/dm3	0.01	p.0,01	-	1	M. Wojtkiewicz	PN-EN 16693:2015-12
River	54.72911	18.35889	Płutnica	Kanał Młyński	155/18/1512	2018-06-13	DDT	µg/dm3	0.01	p.0,01	-	1	M. Wojtkiewicz	PN-EN 16693:2015-12
River	54.610430	18.361767	Puck Bay	Reda w Redzie	155/18/1513	2018-06-13	α - HCH	µg/dm3	0.002	p.0,002	-	1	M. Wojtkiewicz	PN-EN 16693:2015-12
River	54.610430	18.361767	Puck Bay	Reda w Redzie	155/18/1513	2018-06-13	β - HCH	µg/dm3	0.002	p.0,002	-	1	M. Wojtkiewicz	PN-EN 16693:2015-12
River	54.610430	18.361767	Puck Bay	Reda w Redzie	155/18/1513	2018-06-13	γ - HCH	µg/dm3	0.002	p.0,002	-	1	M. Wojtkiewicz	PN-EN 16693:2015-12
River	54.610430	18.361767	Puck Bay	Reda w Redzie	155/18/1513	2018-06-13	δ - HCH	µg/dm3	0.002	p.0,002	-	1	M. Wojtkiewicz	PN-EN 16693:2015-12
River	54.610430	18.361767	Puck Bay	Reda w Redzie	155/18/1513	2018-06-13	Aldryna	µg/dm3	0.005	p.0,005	-	1	M. Wojtkiewicz	PN-EN 16693:2015-12
River	54.610430	18.361767	Puck Bay	Reda w Redzie	155/18/1513	2018-06-13	Izodryna	µg/dm3	0.005	p.0,005	-	1	M. Wojtkiewicz	PN-EN 16693:2015-12
River	54.610430	18.361767	Puck Bay	Reda w Redzie	155/18/1513	2018-06-13	Dieldryna	µg/dm3	0.005	p.0,005	-	1	M. Wojtkiewicz	PN-EN 16693:2015-12
River	54.610430	18.361767	Puck Bay	Reda w Redzie	155/18/1513	2018-06-13	Endryna	µg/dm3	0.005	p.0,005	-	1	M. Wojtkiewicz	PN-EN 16693:2015-12
River	54.610430	18.361767	Puck Bay	Reda w Redzie	155/18/1513	2018-06-13	DDE	µg/dm3	0.01	p.0,01	-	1	M. Wojtkiewicz	PN-EN 16693:2015-12
River	54.610430	18.361767	Puck Bay	Reda w Redzie	155/18/1513	2018-06-13	DDD	µg/dm3	0.01	p.0,01	-	1	M. Wojtkiewicz	PN-EN 16693:2015-12
River	54.610430	18.361767	Puck Bay	Reda w Redzie	155/18/1513	2018-06-13	DDT	µg/dm3	0.01	p.0,01	-	1	M. Wojtkiewicz	PN-EN 16693:2015-12
River	54.66441	18.45897	Puck Bay	Gizdepka	168/18/1572	2018-06-22	α - HCH	µg/dm3	0.002	p.0,002	-	1	M. Wojtkiewicz	PN-EN 16693:2015-12
River	54.66441	18.45897	Puck Bay	Gizdepka	168/18/1572	2018-06-22	β - HCH	µg/dm3	0.002	p.0,002	-	1	M. Wojtkiewicz	PN-EN 16693:2015-12
River	54.66441	18.45897	Puck Bay	Gizdepka	168/18/1572	2018-06-22	γ - HCH	µg/dm3	0.002	p.0,002	-	1	M. Wojtkiewicz	PN-EN 16693:2015-12
River	54.66441	18.45897	Puck Bay	Gizdepka	168/18/1572	2018-06-22	δ - HCH	µg/dm3	0.002	p.0,002	-	1	M. Wojtkiewicz	PN-EN 16693:2015-12
River	54.66441	18.45897	Puck Bay	Gizdepka	168/18/1572	2018-06-22	Aldryna	µg/dm3	0.005	p.0,005	-	1	M. Wojtkiewicz	PN-EN 16693:2015-12
River	54.66441	18.45897	Puck Bay	Gizdepka	168/18/1572	2018-06-22	Izodryna	µg/dm3	0.005	p.0,005	-	1	M. Wojtkiewicz	PN-EN 16693:2015-12
River	54.66441	18.45897	Puck Bay	Gizdepka	168/18/1572	2018-06-22	Dieldryna	µg/dm3	0.005	p.0,005	-	1	M. Wojtkiewicz	PN-EN 16693:2015-12
River	54.66441	18.45897	Puck Bay	Gizdepka	168/18/1572	2018-06-22	Endryna	µg/dm3	0.005	p.0,005	-	1	M. Wojtkiewicz	PN-EN 16693:2015-12
River	54.66441	18.45897	Puck Bay	Gizdepka	168/18/1572	2018-06-22	DDE	µg/dm3	0.01	p.0,01	-	1	M. Wojtkiewicz	PN-EN 16693:2015-12
River	54.66441	18.45897	Puck Bay	Gizdepka	168/18/1572	2018-06-22	DDD	µg/dm3	0.01	p.0,01	-	1	M. Wojtkiewicz	PN-EN 16693:2015-12
River	54.66441	18.45897	Puck Bay	Gizdepka	168/18/1572	2018-06-22	DDT	µg/dm3	0.01	p.0,01	-	1	M. Wojtkiewicz	PN-EN 16693:2015-12
River	54.66441	18.45897	Puck Bay	Gizdepka	168/18/1572	2018-06-22	2,4,5-T-Methylester	µg/dm3	0.1	p.0,1	-	1	Eurofins	SFWA0-8
River	54.66441	18.45897	Puck Bay	Gizdepka	168/18/1572	2018-06-22	2,4-D-Methylester	µg/dm3	0.1	p.0,1	-	1	Eurofins	SFWA0-8
River	54.66441	18.45897	Puck Bay	Gizdepka	168/18/1572	2018-06-22	Acetochlor	µg/dm3	0.1	p.0,1	-	1	Eurofins	SFWA0-8
River	54.66441	18.45897	Puck Bay	Gizdepka	168/18/1572	2018-06-22	Aclonifen	µg/dm3	0.1	p.0,1	-	1	Eurofins	SFWA0-8
River	54.66441	18.45897	Puck Bay	Gizdepka	168/18/1572	2018-06-22	Akrynatryna	µg/dm3	0.1	p.0,1	-	1	Eurofins	SFWA0-8
River	54.66441	18.45897	Puck Bay	Gizdepka	168/18/1572	2018-06-22	Alachlor	µg/dm3	0.1	p.0,1	-	1	Eurofins	SFWA0-8
River	54.66441	18.45897	Puck Bay	Gizdepka	168/18/1572	2018-06-22	Aldryna	µg/dm3	0.03	p.0,03	-	1	Eurofins	SFWA0-8
River	54.66441	18.45897	Puck Bay	Gizdepka	168/18/1572	2018-06-22	Aldryna+Dieldryna	µg/dm3	0.1	p.0,1	-	1	Eurofins	SFWA0-8
River	54.66441	18.45897	Puck Bay	Gizdepka	168/18/1572	2018-06-22	Alletryna	µg/dm3	0.1	p.0,1	-	1	Eurofins	SFWA0-8
River	54.66441	18.45897	Puck Bay	Gizdepka	168/18/1572	2018-06-22	Amidithion	µg/dm3	0.1	p.0,1	-	1	Eurofins	SFWA0-8
River	54.66441	18.45897	Puck Bay	Gizdepka	168/18/1572	2018-06-22	Antrachinon	µg/dm3	0.1	p.0,1	-	1	Eurofins	SFWA0-8
River	54.66441	18.45897	Puck Bay	Gizdepka	168/18/1572	2018-06-22	Atrazyna	µg/dm3	0.1	p.0,1	-	1	Eurofins	SFWA0-8
River	54.66441	18.45897	Puck Bay	Gizdepka	168/18/1572	2018-06-22	Azakonazol	µg/dm3	0.1	p.0,1	-	1	Eurofins	SFWA0-8
River	54.66441	18.45897	Puck Bay	Gizdepka	168/18/1572	2018-06-22	Azynofos etylowy	µg/dm3	0.1	p.0,1	-	1	Eurofins	SFWA0-8
River	54.66441	18.45897	Puck Bay	Gizdepka	168/18/1572	2018-06-22	Azynofos metylowy	µg/dm3	0.1	p.0,1	-	1	Eurofins	SFWA0-8
River	54.66441	18.45897	Puck Bay	Gizdepka	168/18/1572	2018-06-22	Azoksystrobina	µg/dm3	0.1	p.0,1	-	1	Eurofins	SFWA0-8
River	54.66441	18.45897	Puck Bay	Gizdepka	168/18/1572	2018-06-22	Benfluralin	µg/dm3	0.1	p.0,1	-	1	Eurofins	SFWA0-8
River	54.66441	18.45897	Puck Bay	Gizdepka	168/18/1572	2018-06-22	Benoxacor	µg/dm3	0.1	p.0,1	-	1	Eurofins	SFWA0-8
River	54.66441	18.45897	Puck Bay	Gizdepka	168/18/1572	2018-06-22	Benzoylprop-ethyl	µg/dm3	0.1	p.0,1	-	1	Eurofins	SFWA0-8
River	54.66441	18.45897	Puck Bay	Gizdepka	168/18/1572	2018-06-22	Biofenox	µg/dm3	0.1	p.0,1	-	1	Eurofins	SFWA0-8
River	54.66441	18.45897	Puck Bay	Gizdepka	168/18/1572	2018-06-22	Binapacryl	µg/dm3	0.1	p.0,1	-	1	Eurofins	SFWA0-8
River	54.66441	18.45897	Puck Bay	Gizdepka	168/18/1572	2018-06-22	Bifentryna	µg/dm3	0.1	p.0,1	-	1	Eurofins	SFWA0-8
River	54.66441	18.45897	Puck Bay	Gizdepka	168/18/1572	2018-06-22	Bitertanol	µg/dm3	0.1	p.0,1	-	1	Eurofins	SFWA0-8
River	54.66441	18.45897	Puck Bay	Gizdepka	168/18/1572	2018-06-22	Boskalid	µg/dm3	0.1	p.0,1	-	1	Eurofins	SFWA0-8
River	54.66441	18.45897	Puck Bay	Gizdepka	168/18/1572	2018-06-22	Bromofenvinphos	µg/dm3	0.1	p.0,1	-	1	Eurofins	SFWA0-8
River	54.66441	18.45897	Puck Bay	Gizdepka	168/18/1572	2018-06-22	Bromocyclen	µg/dm3	0.1	p.0,1	-	1	Eurofins	SFWA0-8
River	54.66441	18.45897	Puck Bay	Gizdepka	168/18/1572	2018-06-22	Bromofos metylowy	µg/dm3	0.1	p.0,1	-	1	Eurofins	SFWA0-8
River	54.66441	18.45897	Puck Bay	Gizdepka	168/18/1572	2018-06-22	Bromofos etylowy	µg/dm3	0.1	p.0,1	-	1	Eurofins	SFWA0-8
River	54.66441	18.45897	Puck Bay	Gizdepka	168/18/1572	2018-06-22	Bromopropylat	µg/dm3	0.1	p.0,1	-	1	Eurofins	SFWA0-8
River	54.66441	18.45897	Puck Bay	Gizdepka	168/18/1572	2018-06-22	Buprofezyna	µg/dm3	0.1	p.0,1	-	1	Eurofins	SFWA0-8
River	54.66441	18.45897	Puck Bay	Gizdepka	168/18/1572	2018-06-22	Butachlor	µg/dm3	0.1	p.0,1	-	1	Eurofins	SFWA0-8
River	54.66441	18.45897	Puck Bay	Gizdepka	168/18/1572	2018-06-22	Butamifos	µg/dm3	0.1	p.0,1	-	1	Eurofins	SFWA0-8
River	54.66441	18.45897	Puck Bay	Gizdepka	168/18/1572	2018-06-22	Butralin	µg/dm3	0.1	p.0,1	-	1	Eurofins	SFWA0-8
River	54.66441	18.45897	Puck Bay	Gizdepka	168/18/1572	2018-06-22	Kadusafos	µg/dm3	0.1	p.0,1	-	1	Eurofins	SFWA0-8
River	54.66441	18.45897	Puck Bay	Gizdepka	168/18/1572	2018-06-22	Kaptafol	µg/dm3	0.1	p.0,1	-	1	Eurofins	SFWA0-8
River	54.66441	18.45897	Puck Bay	Gizdepka	168/18/1572	2018-06-22	Kaptan	µg/dm3	0.1	p.0,1	-	1	Eurofins	SFWA0-8
River	54.66441	18.45897	Puck Bay	Gizdepka	168/18/1572	2018-06-22	Karbofenotion	µg/dm3	0.1	p.0,1	-	1	Eurofins	SFWA0-8
River	54.66441	18.45897	Puck Bay	Gizdepka	168/18/1572	2018-06-22	Carbophenothion-methyl	µg/dm3	0.1	p.0,1	-	1	Eurofins	SFWA0-8
River	54.66441	18.45897	Puck Bay	Gizdepka	168/18/1572	2018-06-22	Carfentrazone-ethyl	µg/dm3	0.1	p.0,1	-	1	Eurofins	SFWA0-8
River	54.66441	18.45897	Puck Bay	Gizdepka	168/18/1572	2018-06-22	Chinometionat	µg/dm3	0.1	p.0,1	-	1	Eurofins	SFWA0-8
River	54.66441	18.45897	Puck Bay	Gizdepka	168/18/1572	2018-06-22	Chlorbenzyd	µg/dm3	0.1	p.0,1	-	1	Eurofins	SFWA0-8
River	54.66441	18.45897	Puck Bay	Gizdepka	168/18/1572	2018-06-22	Chlordane (total)	µg/dm3	0.1	p.0,1	-	1	Eurofins	SFWA0-8
River	54.66441	18.45897	Puck Bay	Gizdepka	168/18/1572	2018-06-22	Chlordan,cis-	µg/dm3	0.1	p.0,1	-	1	Eurofins	SFWA0-8
River	54.66441	18.45897	Puck Bay	Gizdepka	168/18/1572	2018-06-22	Chlordan,oxy-	µg/dm3	0.1	p.0,1	-	1	Eurofins	SFWA0-8
River	54.66441	18.45897	Puck Bay	Gizdepka	168/18/1572	2018-06-22	Chlordan,gamma/trans-	µg/dm3	0.1	p.0,1	-	1	Eurofins	SFWA0-8
River	54.66441	18.45897	Puck Bay	Gizdepka	168/18/1572	2018-06-22	Chlordecon	µg/dm3	0.1	p.0,1	-	1	Eurofins	SFWA0-8
River	54.66441	18.45897	Puck Bay	Gizdepka	168/18/1572	2018-06-22	Chlorethoksyfos	µg/dm3	0.1	p.0,1	-	1	Eurofins	SFWA0-8
River	54.66441	18.45897	Puck Bay	Gizdepka	168/18/1572	2018-06-22	Chlorfenapyr	µg/dm3	0.1	p.0,1	-	1	Eurofins	SFWA0-8
River	54.66441	18.45897	Puck Bay	Gizdepka	168/18/1572	2018-06-22	Chlorfenprop-methyl	µg/dm3	0.1	p.0,1	-	1	Eurofins	SFWA0-8
River	54.66441	18.45897	Puck Bay	Gizdepka	168/18/1572	2018-06-22	Chlorfenson	µg/dm3	0.1	p.0,1	-	1	Eurofins	SFWA0-8
River	54.66441	18.45897	Puck Bay	Gizdepka	168/18/1572	2018-06-22	Chlorfenwinfos	µg/dm3	0.1	p.0,1	-	1	Eurofins	SFWA0-8
River	54.66441	18.45897	Puck Bay	Gizdepka	168/18/1572	2018-06-22	Chloridazon	µg/dm3	0.1	p.0,1	-	1	Eurofins	SFWA0-8
River	54.66441	18.45897	Puck Bay	Gizdepka	168/18/1572	2018-06-22	Chlormephos	µg/dm3	0.1	p.0,1	-	1	Eurofins	SFWA0-8
River	54.66441	18.45897	Puck Bay	Gizdepka	168/18/1572	2018-06-22	Chlorobenzylat	µg/dm3	0.1	p.0,1	-	1	Eurofins	SFWA0-8
River	54.66441	18.45897	Puck Bay	Gizdepka	168/18/1572	2018-06-22	Chloroneb	µg/dm3	0.1	p.0,1	-	1	Eurofins	SFWA0-8
River	54.66441	18.45897	Puck Bay	Gizdepka	168/18/1572	2018-06-22	Chloropropylat	µg/dm3	0.1	p.0,1	-	1	Eurofins	SFWA0-8
River	54.66441	18.45897	Puck Bay	Gizdepka	168/18/1572	2018-06-22	Chlorotalonil	µg/dm3	0.1	p.0,1	-	1	Eurofins	SFWA0-8
River	54.66441	18.45897	Puck Bay	Gizdepka	168/18/1572	2018-06-22	Chlorpiryfos etylowy	µg/dm3	0.1	p.0,1	-	1	Eurofins	SFWA0-8
River	54.66441	18.45897	Puck Bay	Gizdepka	168/18/1572	2018-06-22	Chlorpiryfos metylowy	µg/dm3	0.1	p.0,1	-	1	Eurofins	SFWA0-8
River	54.66441	18.45897	Puck Bay	Gizdepka	168/18/1572	2018-06-22	Chlorthal-dimethyl	µg/dm3	0.1	p.0,1	-	1	Eurofins	SFWA0-8
River	54.66441	18.45897	Puck Bay	Gizdepka	168/18/1572	2018-06-22	Chlorotion	µg/dm3	0.1	p.0,1	-	1	Eurofins	SFWA0-8
River	54.66441	18.45897	Puck Bay	Gizdepka	168/18/1572	2018-06-22	Chlortiofos	µg/dm3	0.1	p.0,1	-	1	Eurofins	SFWA0-8
River	54.66441	18.45897	Puck Bay	Gizdepka	168/18/1572	2018-06-22	Chlozolinate	µg/dm3	0.1	p.0,1	-	1	Eurofins	SFWA0-8
River	54.66441	18.45897	Puck Bay	Gizdepka	168/18/1572	2018-06-22	Cinidon-ethyl	µg/dm3	0.1	p.0,1	-	1	Eurofins	SFWA0-8
River	54.66441	18.45897	Puck Bay	Gizdepka	168/18/1572	2018-06-22	Clodinafop-propargyl	µg/dm3	0.1	p.0,1	-	1	Eurofins	SFWA0-8
River	54.66441	18.45897	Puck Bay	Gizdepka	168/18/1572	2018-06-22	Kumafos	µg/dm3	0.1	p.0,1	-	1	Eurofins	SFWA0-8
River	54.66441	18.45897	Puck Bay	Gizdepka	168/18/1572	2018-06-22	Crotoxyphos	µg/dm3	0.1	p.0,1	-	1	Eurofins	SFWA0-8
River	54.66441	18.45897	Puck Bay	Gizdepka	168/18/1572	2018-06-22	Cyjanofenfos	µg/dm3	0.1	p.0,1	-	1	Eurofins	SFWA0-8
River	54.66441	18.45897	Puck Bay	Gizdepka	168/18/1572	2018-06-22	Cyanophos	µg/dm3	0.1	p.0,1	-	1	Eurofins	SFWA0-8
River	54.66441	18.45897	Puck Bay	Gizdepka	168/18/1572	2018-06-22	Cyflutryna	µg/dm3	0.1	p.0,1	-	1	Eurofins	SFWA0-8
River	54.66441	18.45897	Puck Bay	Gizdepka	168/18/1572	2018-06-22	lambda-Cyhalotryna	µg/dm3	0.1	p.0,1	-	1	Eurofins	SFWA0-8
River	54.66441	18.45897	Puck Bay	Gizdepka	168/18/1572	2018-06-22	Cypermetryna	µg/dm3	0.1	p.0,1	-	1	Eurofins	SFWA0-8
River	54.66441	18.45897	Puck Bay	Gizdepka	168/18/1572	2018-06-22	Cyphenothrin	µg/dm3	0.1	p.0,1	-	1	Eurofins	SFWA0-8
River	54.66441	18.45897	Puck Bay	Gizdepka	168/18/1572	2018-06-22	Cyprokonazol	µg/dm3	0.1	p.0,1	-	1	Eurofins	SFWA0-8
River	54.66441	18.45897	Puck Bay	Gizdepka	168/18/1572	2018-06-22	DDD-o,p	µg/dm3	0.1	p.0,1	-	1	Eurofins	SFWA0-8
River	54.66441	18.45897	Puck Bay	Gizdepka	168/18/1572	2018-06-22	DDE-o,p	µg/dm3	0.1	p.0,1	-	1	Eurofins	SFWA0-8
River	54.66441	18.45897	Puck Bay	Gizdepka	168/18/1572	2018-06-22	DDT(p,p'-DDT+o,p'-DDT+p.p'-DDE+p,p'-DDD)	µg/dm3	0.1	p.0,1	-	1	Eurofins	SFWA0-8
River	54.66441	18.45897	Puck Bay	Gizdepka	168/18/1572	2018-06-22	Deltametryna	µg/dm3	0.1	p.0,1	-	1	Eurofins	SFWA0-8
River	54.66441	18.45897	Puck Bay	Gizdepka	168/18/1572	2018-06-22	Dialifos	µg/dm3	0.1	p.0,1	-	1	Eurofins	SFWA0-8
River	54.66441	18.45897	Puck Bay	Gizdepka	168/18/1572	2018-06-22	Di-allate	µg/dm3	0.1	p.0,1	-	1	Eurofins	SFWA0-8
River	54.66441	18.45897	Puck Bay	Gizdepka	168/18/1572	2018-06-22	Diazynon	µg/dm3	0.05	p.0,05	-	1	Eurofins	SFWA0-8
River	54.66441	18.45897	Puck Bay	Gizdepka	168/18/1572	2018-06-22	4,4-Dibromobenzophenone	µg/dm3	0.1	p.0,1	-	1	Eurofins	SFWA0-8
River	54.66441	18.45897	Puck Bay	Gizdepka	168/18/1572	2018-06-22	Dicapthon	µg/dm3	0.1	p.0,1	-	1	Eurofins	SFWA0-8
River	54.66441	18.45897	Puck Bay	Gizdepka	168/18/1572	2018-06-22	Dichlobenil	µg/dm3	0.1	p.0,1	-	1	Eurofins	SFWA0-8
River	54.66441	18.45897	Puck Bay	Gizdepka	168/18/1572	2018-06-22	Dichlofention	µg/dm3	0.1	p.0,1	-	1	Eurofins	SFWA0-8
River	54.66441	18.45897	Puck Bay	Gizdepka	168/18/1572	2018-06-22	Dichlofluanid	µg/dm3	0.1	p.0,1	-	1	Eurofins	SFWA0-8
River	54.66441	18.45897	Puck Bay	Gizdepka	168/18/1572	2018-06-22	Dichloran	µg/dm3	0.1	p.0,1	-	1	Eurofins	SFWA0-8
River	54.66441	18.45897	Puck Bay	Gizdepka	168/18/1572	2018-06-22	Dichlorfos	µg/dm3	0.1	p.0,1	-	1	Eurofins	SFWA0-8
River	54.66441	18.45897	Puck Bay	Gizdepka	168/18/1572	2018-06-22	Diclofop-methyl	µg/dm3	0.1	p.0,1	-	1	Eurofins	SFWA0-8
River	54.66441	18.45897	Puck Bay	Gizdepka	168/18/1572	2018-06-22	Dikofol (suma)	µg/dm3	0.1	p.0,1	-	1	Eurofins	SFWA0-8
River	54.66441	18.45897	Puck Bay	Gizdepka	168/18/1572	2018-06-22	Dicofol,o,p-	µg/dm3	0.1	p.0,1	-	1	Eurofins	SFWA0-8
River	54.66441	18.45897	Puck Bay	Gizdepka	168/18/1572	2018-06-22	Dicofol,p,p--	µg/dm3	0.1	p.0,1	-	1	Eurofins	SFWA0-8
River	54.66441	18.45897	Puck Bay	Gizdepka	168/18/1572	2018-06-22	Dicrotophos	µg/dm3	0.1	p.0,1	-	1	Eurofins	SFWA0-8
River	54.66441	18.45897	Puck Bay	Gizdepka	168/18/1572	2018-06-22	Dieldryna	µg/dm3	0.03	p.0,03	-	1	Eurofins	SFWA0-8
River	54.66441	18.45897	Puck Bay	Gizdepka	168/18/1572	2018-06-22	Dienochlor	µg/dm3	0.1	p.0,1	-	1	Eurofins	SFWA0-8
River	54.66441	18.45897	Puck Bay	Gizdepka	168/18/1572	2018-06-22	Difenokonazol	µg/dm3	0.1	p.0,1	-	1	Eurofins	SFWA0-8
River	54.66441	18.45897	Puck Bay	Gizdepka	168/18/1572	2018-06-22	Diflufenican	µg/dm3	0.1	p.0,1	-	1	Eurofins	SFWA0-8
River	54.66441	18.45897	Puck Bay	Gizdepka	168/18/1572	2018-06-22	Dimefox	µg/dm3	0.1	p.0,1	-	1	Eurofins	SFWA0-8
River	54.66441	18.45897	Puck Bay	Gizdepka	168/18/1572	2018-06-22	Dimetrachlor	µg/dm3	0.1	p.0,1	-	1	Eurofins	SFWA0-8
River	54.66441	18.45897	Puck Bay	Gizdepka	168/18/1572	2018-06-22	Dimethipine	µg/dm3	0.1	p.0,1	-	1	Eurofins	SFWA0-8
River	54.66441	18.45897	Puck Bay	Gizdepka	168/18/1572	2018-06-22	Dimetoat	µg/dm3	0.1	p.0,1	-	1	Eurofins	SFWA0-8
River	54.66441	18.45897	Puck Bay	Gizdepka	168/18/1572	2018-06-22	Dimetomorf	µg/dm3	0.1	p.0,1	-	1	Eurofins	SFWA0-8
River	54.66441	18.45897	Puck Bay	Gizdepka	168/18/1572	2018-06-22	Dinikonazol	µg/dm3	0.1	p.0,1	-	1	Eurofins	SFWA0-8
River	54.66441	18.45897	Puck Bay	Gizdepka	168/18/1572	2018-06-22	Dinitramine	µg/dm3	0.1	p.0,1	-	1	Eurofins	SFWA0-8
River	54.66441	18.45897	Puck Bay	Gizdepka	168/18/1572	2018-06-22	Dinobuton	µg/dm3	0.1	p.0,1	-	1	Eurofins	SFWA0-8
River	54.66441	18.45897	Puck Bay	Gizdepka	168/18/1572	2018-06-22	Disulfoton	µg/dm3	0.1	p.0,1	-	1	Eurofins	SFWA0-8
River	54.66441	18.45897	Puck Bay	Gizdepka	168/18/1572	2018-06-22	Disulfoton-sulfon	µg/dm3	0.1	p.0,1	-	1	Eurofins	SFWA0-8
River	54.66441	18.45897	Puck Bay	Gizdepka	168/18/1572	2018-06-22	Ditalimfos	µg/dm3	0.1	p.0,1	-	1	Eurofins	SFWA0-8
River	54.66441	18.45897	Puck Bay	Gizdepka	168/18/1572	2018-06-22	Edifenphos	µg/dm3	0.1	p.0,1	-	1	Eurofins	SFWA0-8
River	54.66441	18.45897	Puck Bay	Gizdepka	168/18/1572	2018-06-22	Endosulfan (suma izomerów)	µg/dm3	0.1	p.0,1	-	1	Eurofins	SFWA0-8
River	54.66441	18.45897	Puck Bay	Gizdepka	168/18/1572	2018-06-22	alfa-Endosulfan	µg/dm3	0.1	p.0,1	-	1	Eurofins	SFWA0-8
River	54.66441	18.45897	Puck Bay	Gizdepka	168/18/1572	2018-06-22	Siarczan endosulfanu	µg/dm3	0.1	p.0,1	-	1	Eurofins	SFWA0-8
River	54.66441	18.45897	Puck Bay	Gizdepka	168/18/1572	2018-06-22	beta-Endosulfan	µg/dm3	0.1	p.0,1	-	1	Eurofins	SFWA0-8
River	54.66441	18.45897	Puck Bay	Gizdepka	168/18/1572	2018-06-22	Endryna	µg/dm3	0.1	p.0,1	-	1	Eurofins	SFWA0-8
River	54.66441	18.45897	Puck Bay	Gizdepka	168/18/1572	2018-06-22	Ketoendrin-delta	µg/dm3	0.1	p.0,1	-	1	Eurofins	SFWA0-8
River	54.66441	18.45897	Puck Bay	Gizdepka	168/18/1572	2018-06-22	EPN	µg/dm3	0.1	p.0,1	-	1	Eurofins	SFWA0-8
River	54.66441	18.45897	Puck Bay	Gizdepka	168/18/1572	2018-06-22	Epoksykonazol	µg/dm3	0.1	p.0,1	-	1	Eurofins	SFWA0-8
River	54.66441	18.45897	Puck Bay	Gizdepka	168/18/1572	2018-06-22	Etaconazole	µg/dm3	0.1	p.0,1	-	1	Eurofins	SFWA0-8
River	54.66441	18.45897	Puck Bay	Gizdepka	168/18/1572	2018-06-22	Ethalfluralin	µg/dm3	0.1	p.0,1	-	1	Eurofins	SFWA0-8
River	54.66441	18.45897	Puck Bay	Gizdepka	168/18/1572	2018-06-22	Etion	µg/dm3	0.1	p.0,1	-	1	Eurofins	SFWA0-8
River	54.66441	18.45897	Puck Bay	Gizdepka	168/18/1572	2018-06-22	Ethiprol	µg/dm3	0.1	p.0,1	-	1	Eurofins	SFWA0-8
River	54.66441	18.45897	Puck Bay	Gizdepka	168/18/1572	2018-06-22	Etofumesat	µg/dm3	0.1	p.0,1	-	1	Eurofins	SFWA0-8
River	54.66441	18.45897	Puck Bay	Gizdepka	168/18/1572	2018-06-22	Etoprofos	µg/dm3	0.1	p.0,1	-	1	Eurofins	SFWA0-8
River	54.66441	18.45897	Puck Bay	Gizdepka	168/18/1572	2018-06-22	Etridiazole	µg/dm3	0.1	p.0,1	-	1	Eurofins	SFWA0-8
River	54.66441	18.45897	Puck Bay	Gizdepka	168/18/1572	2018-06-22	Etrimfos	µg/dm3	0.1	p.0,1	-	1	Eurofins	SFWA0-8
River	54.66441	18.45897	Puck Bay	Gizdepka	168/18/1572	2018-06-22	Famophos	µg/dm3	0.1	p.0,1	-	1	Eurofins	SFWA0-8
River	54.66441	18.45897	Puck Bay	Gizdepka	168/18/1572	2018-06-22	Famoksadon	µg/dm3	0.1	p.0,1	-	1	Eurofins	SFWA0-8
River	54.66441	18.45897	Puck Bay	Gizdepka	168/18/1572	2018-06-22	Fenamidon	µg/dm3	0.1	p.0,1	-	1	Eurofins	SFWA0-8
River	54.66441	18.45897	Puck Bay	Gizdepka	168/18/1572	2018-06-22	Fenamifos (suma izomerów)	µg/dm3	0.1	p.0,1	-	1	Eurofins	SFWA0-8
River	54.66441	18.45897	Puck Bay	Gizdepka	168/18/1572	2018-06-22	Fenarimol	µg/dm3	0.1	p.0,1	-	1	Eurofins	SFWA0-8
River	54.66441	18.45897	Puck Bay	Gizdepka	168/18/1572	2018-06-22	Fenbukonazol	µg/dm3	0.1	p.0,1	-	1	Eurofins	SFWA0-8
River	54.66441	18.45897	Puck Bay	Gizdepka	168/18/1572	2018-06-22	Fenchlorazole	µg/dm3	0.1	p.0,1	-	1	Eurofins	SFWA0-8
River	54.66441	18.45897	Puck Bay	Gizdepka	168/18/1572	2018-06-22	Fenchlorofos	µg/dm3	0.1	p.0,1	-	1	Eurofins	SFWA0-8
River	54.66441	18.45897	Puck Bay	Gizdepka	168/18/1572	2018-06-22	Fenfluthrine	µg/dm3	0.1	p.0,1	-	1	Eurofins	SFWA0-8
River	54.66441	18.45897	Puck Bay	Gizdepka	168/18/1572	2018-06-22	Fenheksamid	µg/dm3	0.1	p.0,1	-	1	Eurofins	SFWA0-8
River	54.66441	18.45897	Puck Bay	Gizdepka	168/18/1572	2018-06-22	Fenitrotion	µg/dm3	0.1	p.0,1	-	1	Eurofins	SFWA0-8
River	54.66441	18.45897	Puck Bay	Gizdepka	168/18/1572	2018-06-22	Fenoxaprop-ethyl	µg/dm3	0.1	p.0,1	-	1	Eurofins	SFWA0-8
River	54.66441	18.45897	Puck Bay	Gizdepka	168/18/1572	2018-06-22	Fenpiclonil	µg/dm3	0.1	p.0,1	-	1	Eurofins	SFWA0-8
River	54.66441	18.45897	Puck Bay	Gizdepka	168/18/1572	2018-06-22	Fenpropatryna	µg/dm3	0.1	p.0,1	-	1	Eurofins	SFWA0-8
River	54.66441	18.45897	Puck Bay	Gizdepka	168/18/1572	2018-06-22	Fenpropimorf	µg/dm3	0.1	p.0,1	-	1	Eurofins	SFWA0-8
River	54.66441	18.45897	Puck Bay	Gizdepka	168/18/1572	2018-06-22	Fenson	µg/dm3	0.1	p.0,1	-	1	Eurofins	SFWA0-8
River	54.66441	18.45897	Puck Bay	Gizdepka	168/18/1572	2018-06-22	Fensulfotion	µg/dm3	0.1	p.0,1	-	1	Eurofins	SFWA0-8
River	54.66441	18.45897	Puck Bay	Gizdepka	168/18/1572	2018-06-22	Fewalerat (suma izomer ów)	µg/dm3	0.1	p.0,1	-	1	Eurofins	SFWA0-8
River	54.66441	18.45897	Puck Bay	Gizdepka	168/18/1572	2018-06-22	Fenwalerat	µg/dm3	0.1	p.0,1	-	1	Eurofins	SFWA0-8
River	54.66441	18.45897	Puck Bay	Gizdepka	168/18/1572	2018-06-22	Fenvalerate(RS-/SR-Izomer)	µg/dm3	0.1	p.0,1	-	1	Eurofins	SFWA0-8
River	54.66441	18.45897	Puck Bay	Gizdepka	168/18/1572	2018-06-22	Fipronil	µg/dm3	0.1	p.0,1	-	1	Eurofins	SFWA0-8
River	54.66441	18.45897	Puck Bay	Gizdepka	168/18/1572	2018-06-22	Fipronil,desulfinyl-	µg/dm3	0.1	p.0,1	-	1	Eurofins	SFWA0-8
River	54.66441	18.45897	Puck Bay	Gizdepka	168/18/1572	2018-06-22	Fipranil+Sulfonmetab.MB46136(suma)	µg/dm3	0.1	p.0,1	-	1	Eurofins	SFWA0-8
River	54.66441	18.45897	Puck Bay	Gizdepka	168/18/1572	2018-06-22	Fipronil sulfid	µg/dm3	0.1	p.0,1	-	1	Eurofins	SFWA0-8
River	54.66441	18.45897	Puck Bay	Gizdepka	168/18/1572	2018-06-22	Fipronil sulfon	µg/dm3	0.1	p.0,1	-	1	Eurofins	SFWA0-8
River	54.66441	18.45897	Puck Bay	Gizdepka	168/18/1572	2018-06-22	Flamprop-isopropyl	µg/dm3	0.1	p.0,1	-	1	Eurofins	SFWA0-8
River	54.66441	18.45897	Puck Bay	Gizdepka	168/18/1572	2018-06-22	Flamprop-methyl	µg/dm3	0.1	p.0,1	-	1	Eurofins	SFWA0-8
River	54.66441	18.45897	Puck Bay	Gizdepka	168/18/1572	2018-06-22	Flonikamid	µg/dm3	0.1	p.0,1	-	1	Eurofins	SFWA0-8
River	54.66441	18.45897	Puck Bay	Gizdepka	168/18/1572	2018-06-22	Fluazifop-butyl	µg/dm3	0.1	p.0,1	-	1	Eurofins	SFWA0-8
River	54.66441	18.45897	Puck Bay	Gizdepka	168/18/1572	2018-06-22	Fluazinam	µg/dm3	0.1	p.0,1	-	1	Eurofins	SFWA0-8
River	54.66441	18.45897	Puck Bay	Gizdepka	168/18/1572	2018-06-22	Fluchloralina	µg/dm3	0.1	p.0,1	-	1	Eurofins	SFWA0-8
River	54.66441	18.45897	Puck Bay	Gizdepka	168/18/1572	2018-06-22	Flucytrynat	µg/dm3	0.1	p.0,1	-	1	Eurofins	SFWA0-8
River	54.66441	18.45897	Puck Bay	Gizdepka	168/18/1572	2018-06-22	Flufenoksuron	µg/dm3	0.1	p.0,1	-	1	Eurofins	SFWA0-8
River	54.66441	18.45897	Puck Bay	Gizdepka	168/18/1572	2018-06-22	Flumethrine	µg/dm3	0.1	p.0,1	-	1	Eurofins	SFWA0-8
River	54.66441	18.45897	Puck Bay	Gizdepka	168/18/1572	2018-06-22	Flumetralin	µg/dm3	0.1	p.0,1	-	1	Eurofins	SFWA0-8
River	54.66441	18.45897	Puck Bay	Gizdepka	168/18/1572	2018-06-22	Flupikolid	µg/dm3	0.1	p.0,1	-	1	Eurofins	SFWA0-8
River	54.66441	18.45897	Puck Bay	Gizdepka	168/18/1572	2018-06-22	Fluorodifen	µg/dm3	0.1	p.0,1	-	1	Eurofins	SFWA0-8
River	54.66441	18.45897	Puck Bay	Gizdepka	168/18/1572	2018-06-22	Fluotrimazole	µg/dm3	0.1	p.0,1	-	1	Eurofins	SFWA0-8
River	54.66441	18.45897	Puck Bay	Gizdepka	168/18/1572	2018-06-22	Fluchinkonazol	µg/dm3	0.1	p.0,1	-	1	Eurofins	SFWA0-8
River	54.66441	18.45897	Puck Bay	Gizdepka	168/18/1572	2018-06-22	Flurenol-butyl	µg/dm3	0.1	p.0,1	-	1	Eurofins	SFWA0-8
River	54.66441	18.45897	Puck Bay	Gizdepka	168/18/1572	2018-06-22	Flurochloridon	µg/dm3	0.1	p.0,1	-	1	Eurofins	SFWA0-8
River	54.66441	18.45897	Puck Bay	Gizdepka	168/18/1572	2018-06-22	Flurtamone	µg/dm3	0.05	p.0,05	-	1	Eurofins	SFWA0-8
River	54.66441	18.45897	Puck Bay	Gizdepka	168/18/1572	2018-06-22	Flusilazol	µg/dm3	0.1	p.0,1	-	1	Eurofins	SFWA0-8
River	54.66441	18.45897	Puck Bay	Gizdepka	168/18/1572	2018-06-22	Folpet	µg/dm3	0.1	p.0,1	-	1	Eurofins	SFWA0-8
River	54.66441	18.45897	Puck Bay	Gizdepka	168/18/1572	2018-06-22	Fonofos	µg/dm3	0.1	p.0,1	-	1	Eurofins	SFWA0-8
River	54.66441	18.45897	Puck Bay	Gizdepka	168/18/1572	2018-06-22	Formotion	µg/dm3	0.1	p.0,1	-	1	Eurofins	SFWA0-8
River	54.66441	18.45897	Puck Bay	Gizdepka	168/18/1572	2018-06-22	Genite	µg/dm3	0.1	p.0,1	-	1	Eurofins	SFWA0-8
River	54.66441	18.45897	Puck Bay	Gizdepka	168/18/1572	2018-06-22	Halfenprox	µg/dm3	0.1	p.0,1	-	1	Eurofins	SFWA0-8
River	54.66441	18.45897	Puck Bay	Gizdepka	168/18/1572	2018-06-22	Haloxyfop-Ethoxyethyl	µg/dm3	0.1	p.0,1	-	1	Eurofins	SFWA0-8
River	54.66441	18.45897	Puck Bay	Gizdepka	168/18/1572	2018-06-22	Haloxyfop-methyl	µg/dm3	0.1	p.0,1	-	1	Eurofins	SFWA0-8
River	54.66441	18.45897	Puck Bay	Gizdepka	168/18/1572	2018-06-22	HCH (sumaizomerów-bez lindan)	µg/dm3	0.1	p.0,1	-	1	Eurofins	SFWA0-8
River	54.66441	18.45897	Puck Bay	Gizdepka	168/18/1572	2018-06-22	Alfa-HCH	µg/dm3	0.05	p.0,05	-	1	Eurofins	SFWA0-8
River	54.66441	18.45897	Puck Bay	Gizdepka	168/18/1572	2018-06-22	Beta-HCH	µg/dm3	0.05	p.0,05	-	1	Eurofins	SFWA0-8
River	54.66441	18.45897	Puck Bay	Gizdepka	168/18/1572	2018-06-22	Delta-HCH	µg/dm3	0.05	p.0,05	-	1	Eurofins	SFWA0-8
River	54.66441	18.45897	Puck Bay	Gizdepka	168/18/1572	2018-06-22	Epsilon-HCH	µg/dm3	0.05	p.0,05	-	1	Eurofins	SFWA0-8
River	54.66441	18.45897	Puck Bay	Gizdepka	168/18/1572	2018-06-22	Lindan(gamma-HCH)	µg/dm3	0.1	p.0,1	-	1	Eurofins	SFWA0-8
River	54.66441	18.45897	Puck Bay	Gizdepka	168/18/1572	2018-06-22	Heptachlor	µg/dm3	0.03	p.0,03	-	1	Eurofins	SFWA0-8
River	54.66441	18.45897	Puck Bay	Gizdepka	168/18/1572	2018-06-22	Heptachlor(suma)	µg/dm3	0.03	p.0,03	-	1	Eurofins	SFWA0-8
River	54.66441	18.45897	Puck Bay	Gizdepka	168/18/1572	2018-06-22	Heptahlor-trans-epoksyd	µg/dm3	0.03	p.0,03	-	1	Eurofins	SFWA0-8
River	54.66441	18.45897	Puck Bay	Gizdepka	168/18/1572	2018-06-22	Heptahlor-cis-epoksyd	µg/dm3	0.03	p.0,03	-	1	Eurofins	SFWA0-8
River	54.66441	18.45897	Puck Bay	Gizdepka	168/18/1572	2018-06-22	Heptenofos	µg/dm3	0.1	p.0,1	-	1	Eurofins	SFWA0-8
River	54.66441	18.45897	Puck Bay	Gizdepka	168/18/1572	2018-06-22	Heksachlorobenzen(HCB)	µg/dm3	0.1	p.0,1	-	1	Eurofins	SFWA0-8
River	54.66441	18.45897	Puck Bay	Gizdepka	168/18/1572	2018-06-22	Heksakonazol	µg/dm3	0.1	p.0,1	-	1	Eurofins	SFWA0-8
River	54.66441	18.45897	Puck Bay	Gizdepka	168/18/1572	2018-06-22	Indanofan	µg/dm3	0.1	p.0,1	-	1	Eurofins	SFWA0-8
River	54.66441	18.45897	Puck Bay	Gizdepka	168/18/1572	2018-06-22	Indoksakarb	µg/dm3	0.1	p.0,1	-	1	Eurofins	SFWA0-8
River	54.66441	18.45897	Puck Bay	Gizdepka	168/18/1572	2018-06-22	Jodofenfos	µg/dm3	0.1	p.0,1	-	1	Eurofins	SFWA0-8
River	54.66441	18.45897	Puck Bay	Gizdepka	168/18/1572	2018-06-22	Ioxynil-Octanoate	µg/dm3	0.1	p.0,1	-	1	Eurofins	SFWA0-8
River	54.66441	18.45897	Puck Bay	Gizdepka	168/18/1572	2018-06-22	Iprobenfos	µg/dm3	0.1	p.0,1	-	1	Eurofins	SFWA0-8
River	54.66441	18.45897	Puck Bay	Gizdepka	168/18/1572	2018-06-22	Iprodion	µg/dm3	0.1	p.0,1	-	1	Eurofins	SFWA0-8
River	54.66441	18.45897	Puck Bay	Gizdepka	168/18/1572	2018-06-22	Isazophos	µg/dm3	0.1	p.0,1	-	1	Eurofins	SFWA0-8
River	54.66441	18.45897	Puck Bay	Gizdepka	168/18/1572	2018-06-22	Isobenzan	µg/dm3	0.1	p.0,1	-	1	Eurofins	SFWA0-8
River	54.66441	18.45897	Puck Bay	Gizdepka	168/18/1572	2018-06-22	Isocarbofos	µg/dm3	0.1	p.0,1	-	1	Eurofins	SFWA0-8
River	54.66441	18.45897	Puck Bay	Gizdepka	168/18/1572	2018-06-22	Izodryna	µg/dm3	0.1	p.0,1	-	1	Eurofins	SFWA0-8
River	54.66441	18.45897	Puck Bay	Gizdepka	168/18/1572	2018-06-22	Izofenfos	µg/dm3	0.1	p.0,1	-	1	Eurofins	SFWA0-8
River	54.66441	18.45897	Puck Bay	Gizdepka	168/18/1572	2018-06-22	Isofenphos-Methyl	µg/dm3	0.1	p.0,1	-	1	Eurofins	SFWA0-8
River	54.66441	18.45897	Puck Bay	Gizdepka	168/18/1572	2018-06-22	Isomethiozin	µg/dm3	0.1	p.0,1	-	1	Eurofins	SFWA0-8
River	54.66441	18.45897	Puck Bay	Gizdepka	168/18/1572	2018-06-22	Isopropalin	µg/dm3	0.1	p.0,1	-	1	Eurofins	SFWA0-8
River	54.66441	18.45897	Puck Bay	Gizdepka	168/18/1572	2018-06-22	Isoxadifen-ethyl	µg/dm3	0.1	p.0,1	-	1	Eurofins	SFWA0-8
River	54.66441	18.45897	Puck Bay	Gizdepka	168/18/1572	2018-06-22	Krezoksym-metylu	µg/dm3	0.1	p.0,1	-	1	Eurofins	SFWA0-8
River	54.66441	18.45897	Puck Bay	Gizdepka	168/18/1572	2018-06-22	Lactofen	µg/dm3	0.1	p.0,1	-	1	Eurofins	SFWA0-8
River	54.66441	18.45897	Puck Bay	Gizdepka	168/18/1572	2018-06-22	Leptophos	µg/dm3	0.1	p.0,1	-	1	Eurofins	SFWA0-8
River	54.66441	18.45897	Puck Bay	Gizdepka	168/18/1572	2018-06-22	Lufenuron	µg/dm3	0.1	p.0,1	-	1	Eurofins	SFWA0-8
River	54.66441	18.45897	Puck Bay	Gizdepka	168/18/1572	2018-06-22	Malaokson	µg/dm3	0.05	p.0,05	-	1	Eurofins	SFWA0-8
River	54.66441	18.45897	Puck Bay	Gizdepka	168/18/1572	2018-06-22	Malation	µg/dm3	0.1	p.0,1	-	1	Eurofins	SFWA0-8
River	54.66441	18.45897	Puck Bay	Gizdepka	168/18/1572	2018-06-22	Mekarbam	µg/dm3	0.1	p.0,1	-	1	Eurofins	SFWA0-8
River	54.66441	18.45897	Puck Bay	Gizdepka	168/18/1572	2018-06-22	Mephosfolan	µg/dm3	0.1	p.0,1	-	1	Eurofins	SFWA0-8
River	54.66441	18.45897	Puck Bay	Gizdepka	168/18/1572	2018-06-22	Merphos	µg/dm3	0.1	p.0,1	-	1	Eurofins	SFWA0-8
River	54.66441	18.45897	Puck Bay	Gizdepka	168/18/1572	2018-06-22	Metazachlor	µg/dm3	0.1	p.0,1	-	1	Eurofins	SFWA0-8
River	54.66441	18.45897	Puck Bay	Gizdepka	168/18/1572	2018-06-22	Metakrifos	µg/dm3	0.1	p.0,1	-	1	Eurofins	SFWA0-8
River	54.66441	18.45897	Puck Bay	Gizdepka	168/18/1572	2018-06-22	Metydation	µg/dm3	0.1	p.0,1	-	1	Eurofins	SFWA0-8
River	54.66441	18.45897	Puck Bay	Gizdepka	168/18/1572	2018-06-22	Metoksychlor	µg/dm3	0.1	p.0,1	-	1	Eurofins	SFWA0-8
River	54.66441	18.45897	Puck Bay	Gizdepka	168/18/1572	2018-06-22	Metolachlor	µg/dm3	0.1	p.0,1	-	1	Eurofins	SFWA0-8
River	54.66441	18.45897	Puck Bay	Gizdepka	168/18/1572	2018-06-22	Metrafenon	µg/dm3	0.1	p.0,1	-	1	Eurofins	SFWA0-8
River	54.66441	18.45897	Puck Bay	Gizdepka	168/18/1572	2018-06-22	Metribuzyn	µg/dm3	0.1	p.0,1	-	1	Eurofins	SFWA0-8
River	54.66441	18.45897	Puck Bay	Gizdepka	168/18/1572	2018-06-22	Mevinfos	µg/dm3	0.1	p.0,1	-	1	Eurofins	SFWA0-8
River	54.66441	18.45897	Puck Bay	Gizdepka	168/18/1572	2018-06-22	Mirex	µg/dm3	0.1	p.0,1	-	1	Eurofins	SFWA0-8
River	54.66441	18.45897	Puck Bay	Gizdepka	168/18/1572	2018-06-22	Molinate	µg/dm3	0.1	p.0,1	-	1	Eurofins	SFWA0-8
River	54.66441	18.45897	Puck Bay	Gizdepka	168/18/1572	2018-06-22	Myklobutanil	µg/dm3	0.1	p.0,1	-	1	Eurofins	SFWA0-8
River	54.66441	18.45897	Puck Bay	Gizdepka	168/18/1572	2018-06-22	Nitralin	µg/dm3	0.1	p.0,1	-	1	Eurofins	SFWA0-8
River	54.66441	18.45897	Puck Bay	Gizdepka	168/18/1572	2018-06-22	Nitrapyrin	µg/dm3	0.1	p.0,1	-	1	Eurofins	SFWA0-8
River	54.66441	18.45897	Puck Bay	Gizdepka	168/18/1572	2018-06-22	Nitrofen	µg/dm3	0.1	p.0,1	-	1	Eurofins	SFWA0-8
River	54.66441	18.45897	Puck Bay	Gizdepka	168/18/1572	2018-06-22	Nitrothal-isopropyl	µg/dm3	0.1	p.0,1	-	1	Eurofins	SFWA0-8
River	54.66441	18.45897	Puck Bay	Gizdepka	168/18/1572	2018-06-22	Norflurazon	µg/dm3	0.1	p.0,1	-	1	Eurofins	SFWA0-8
River	54.66441	18.45897	Puck Bay	Gizdepka	168/18/1572	2018-06-22	Nuarimol	µg/dm3	0.1	p.0,1	-	1	Eurofins	SFWA0-8
River	54.66441	18.45897	Puck Bay	Gizdepka	168/18/1572	2018-06-22	Ometoat	µg/dm3	0.1	p.0,1	-	1	Eurofins	SFWA0-8
River	54.66441	18.45897	Puck Bay	Gizdepka	168/18/1572	2018-06-22	Oxadiazon	µg/dm3	0.1	p.0,1	-	1	Eurofins	SFWA0-8
River	54.66441	18.45897	Puck Bay	Gizdepka	168/18/1572	2018-06-22	Oxydemeton-methyl	µg/dm3	0.1	p.0,1	-	1	Eurofins	SFWA0-8
River	54.66441	18.45897	Puck Bay	Gizdepka	168/18/1572	2018-06-22	Oksyfluoroten	µg/dm3	0.1	p.0,1	-	1	Eurofins	SFWA0-8
River	54.66441	18.45897	Puck Bay	Gizdepka	168/18/1572	2018-06-22	Paklobutrazol	µg/dm3	0.1	p.0,1	-	1	Eurofins	SFWA0-8
River	54.66441	18.45897	Puck Bay	Gizdepka	168/18/1572	2018-06-22	Paraoxon-ethyl	µg/dm3	0.1	p.0,1	-	1	Eurofins	SFWA0-8
River	54.66441	18.45897	Puck Bay	Gizdepka	168/18/1572	2018-06-22	Paraokson metylowy	µg/dm3	0.1	p.0,1	-	1	Eurofins	SFWA0-8
River	54.66441	18.45897	Puck Bay	Gizdepka	168/18/1572	2018-06-22	Paration	µg/dm3	0.1	p.0,1	-	1	Eurofins	SFWA0-8
River	54.66441	18.45897	Puck Bay	Gizdepka	168/18/1572	2018-06-22	Paration metylu	µg/dm3	0.1	p.0,1	-	1	Eurofins	SFWA0-8
River	54.66441	18.45897	Puck Bay	Gizdepka	168/18/1572	2018-06-22	Paration metylu/Paraokson metylu (suma)	µg/dm3	0.1	p.0,1	-	1	Eurofins	SFWA0-8
River	54.66441	18.45897	Puck Bay	Gizdepka	168/18/1572	2018-06-22	PCB IUPAC 101	µg/dm3	0.05	p.0,05	-	1	Eurofins	SFWA0-8
River	54.66441	18.45897	Puck Bay	Gizdepka	168/18/1572	2018-06-22	PCB 118	µg/dm3	0.05	p.0,05	-	1	Eurofins	SFWA0-8
River	54.66441	18.45897	Puck Bay	Gizdepka	168/18/1572	2018-06-22	PCB 138	µg/dm3	0.05	p.0,05	-	1	Eurofins	SFWA0-8
River	54.66441	18.45897	Puck Bay	Gizdepka	168/18/1572	2018-06-22	PCB 153	µg/dm3	0.05	p.0,05	-	1	Eurofins	SFWA0-8
River	54.66441	18.45897	Puck Bay	Gizdepka	168/18/1572	2018-06-22	PCB 180	µg/dm3	0.05	p.0,05	-	1	Eurofins	SFWA0-8
River	54.66441	18.45897	Puck Bay	Gizdepka	168/18/1572	2018-06-22	PCB 28	µg/dm3	0.05	p.0,05	-	1	Eurofins	SFWA0-8
River	54.66441	18.45897	Puck Bay	Gizdepka	168/18/1572	2018-06-22	PCB 52	µg/dm3	0.05	p.0,05	-	1	Eurofins	SFWA0-8
River	54.66441	18.45897	Puck Bay	Gizdepka	168/18/1572	2018-06-22	Penkonazol	µg/dm3	0.1	p.0,1	-	1	Eurofins	SFWA0-8
River	54.66441	18.45897	Puck Bay	Gizdepka	168/18/1572	2018-06-22	Pendimetalina	µg/dm3	0.1	p.0,1	-	1	Eurofins	SFWA0-8
River	54.66441	18.45897	Puck Bay	Gizdepka	168/18/1572	2018-06-22	Pentachloranisol	µg/dm3	0.1	p.0,1	-	1	Eurofins	SFWA0-8
River	54.66441	18.45897	Puck Bay	Gizdepka	168/18/1572	2018-06-22	Pentachloraniline	µg/dm3	0.1	p.0,1	-	1	Eurofins	SFWA0-8
River	54.66441	18.45897	Puck Bay	Gizdepka	168/18/1572	2018-06-22	Pentachlorobenzen	µg/dm3	0.1	p.0,1	-	1	Eurofins	SFWA0-8
River	54.66441	18.45897	Puck Bay	Gizdepka	168/18/1572	2018-06-22	Pentachlorothioanisole	µg/dm3	0.1	p.0,1	-	1	Eurofins	SFWA0-8
River	54.66441	18.45897	Puck Bay	Gizdepka	168/18/1572	2018-06-22	Permetryna	µg/dm3	0.1	p.0,1	-	1	Eurofins	SFWA0-8
River	54.66441	18.45897	Puck Bay	Gizdepka	168/18/1572	2018-06-22	Pertan	µg/dm3	0.1	p.0,1	-	1	Eurofins	SFWA0-8
River	54.66441	18.45897	Puck Bay	Gizdepka	168/18/1572	2018-06-22	Phenkapton	µg/dm3	0.1	p.0,1	-	1	Eurofins	SFWA0-8
River	54.66441	18.45897	Puck Bay	Gizdepka	168/18/1572	2018-06-22	Phenothrin	µg/dm3	0.1	p.0,1	-	1	Eurofins	SFWA0-8
River	54.66441	18.45897	Puck Bay	Gizdepka	168/18/1572	2018-06-22	Fentoat	µg/dm3	0.1	p.0,1	-	1	Eurofins	SFWA0-8
River	54.66441	18.45897	Puck Bay	Gizdepka	168/18/1572	2018-06-22	Fosalon	µg/dm3	0.1	p.0,1	-	1	Eurofins	SFWA0-8
River	54.66441	18.45897	Puck Bay	Gizdepka	168/18/1572	2018-06-22	Phosfolane	µg/dm3	0.1	p.0,1	-	1	Eurofins	SFWA0-8
River	54.66441	18.45897	Puck Bay	Gizdepka	168/18/1572	2018-06-22	Fosmet	µg/dm3	0.1	p.0,1	-	1	Eurofins	SFWA0-8
River	54.66441	18.45897	Puck Bay	Gizdepka	168/18/1572	2018-06-22	Picolinafen	µg/dm3	0.1	p.0,1	-	1	Eurofins	SFWA0-8
River	54.66441	18.45897	Puck Bay	Gizdepka	168/18/1572	2018-06-22	Pikoksystrobina	µg/dm3	0.1	p.0,1	-	1	Eurofins	SFWA0-8
River	54.66441	18.45897	Puck Bay	Gizdepka	168/18/1572	2018-06-22	Piperophos	µg/dm3	0.1	p.0,1	-	1	Eurofins	SFWA0-8
River	54.66441	18.45897	Puck Bay	Gizdepka	168/18/1572	2018-06-22	Pirymifos metylowy	µg/dm3	0.1	p.0,1	-	1	Eurofins	SFWA0-8
River	54.66441	18.45897	Puck Bay	Gizdepka	168/18/1572	2018-06-22	Pirymifos etylowy	µg/dm3	0.1	p.0,1	-	1	Eurofins	SFWA0-8
River	54.66441	18.45897	Puck Bay	Gizdepka	168/18/1572	2018-06-22	Plifenate	µg/dm3	0.1	p.0,1	-	1	Eurofins	SFWA0-8
River	54.66441	18.45897	Puck Bay	Gizdepka	168/18/1572	2018-06-22	Praletryna	µg/dm3	0.1	p.0,1	-	1	Eurofins	SFWA0-8
River	54.66441	18.45897	Puck Bay	Gizdepka	168/18/1572	2018-06-22	Procymidon	µg/dm3	0.1	p.0,1	-	1	Eurofins	SFWA0-8
River	54.66441	18.45897	Puck Bay	Gizdepka	168/18/1572	2018-06-22	Profenfos	µg/dm3	0.1	p.0,1	-	1	Eurofins	SFWA0-8
River	54.66441	18.45897	Puck Bay	Gizdepka	168/18/1572	2018-06-22	Profluralina	µg/dm3	0.1	p.0,1	-	1	Eurofins	SFWA0-8
River	54.66441	18.45897	Puck Bay	Gizdepka	168/18/1572	2018-06-22	Propachlor	µg/dm3	0.1	p.0,1	-	1	Eurofins	SFWA0-8
River	54.66441	18.45897	Puck Bay	Gizdepka	168/18/1572	2018-06-22	Propanil	µg/dm3	0.1	p.0,1	-	1	Eurofins	SFWA0-8
River	54.66441	18.45897	Puck Bay	Gizdepka	168/18/1572	2018-06-22	Propazyna	µg/dm3	0.1	p.0,1	-	1	Eurofins	SFWA0-8
River	54.66441	18.45897	Puck Bay	Gizdepka	168/18/1572	2018-06-22	Propetamfos	µg/dm3	0.1	p.0,1	-	1	Eurofins	SFWA0-8
River	54.66441	18.45897	Puck Bay	Gizdepka	168/18/1572	2018-06-22	Propikonazol	µg/dm3	0.1	p.0,1	-	1	Eurofins	SFWA0-8
River	54.66441	18.45897	Puck Bay	Gizdepka	168/18/1572	2018-06-22	Propyzamid	µg/dm3	0.1	p.0,1	-	1	Eurofins	SFWA0-8
River	54.66441	18.45897	Puck Bay	Gizdepka	168/18/1572	2018-06-22	Protiofos	µg/dm3	0.1	p.0,1	-	1	Eurofins	SFWA0-8
River	54.66441	18.45897	Puck Bay	Gizdepka	168/18/1572	2018-06-22	Prothoat	µg/dm3	0.1	p.0,1	-	1	Eurofins	SFWA0-8
River	54.66441	18.45897	Puck Bay	Gizdepka	168/18/1572	2018-06-22	Pyraclofos	µg/dm3	0.1	p.0,1	-	1	Eurofins	SFWA0-8
River	54.66441	18.45897	Puck Bay	Gizdepka	168/18/1572	2018-06-22	Pyraflufen-ethyl	µg/dm3	0.1	p.0,1	-	1	Eurofins	SFWA0-8
River	54.66441	18.45897	Puck Bay	Gizdepka	168/18/1572	2018-06-22	Pirazofos	µg/dm3	0.1	p.0,1	-	1	Eurofins	SFWA0-8
River	54.66441	18.45897	Puck Bay	Gizdepka	168/18/1572	2018-06-22	Pyretryny	µg/dm3	0.1	p.0,1	-	1	Eurofins	SFWA0-8
River	54.66441	18.45897	Puck Bay	Gizdepka	168/18/1572	2018-06-22	Pirydaben	µg/dm3	0.1	p.0,1	-	1	Eurofins	SFWA0-8
River	54.66441	18.45897	Puck Bay	Gizdepka	168/18/1572	2018-06-22	Pyridaphenthion	µg/dm3	0.1	p.0,1	-	1	Eurofins	SFWA0-8
River	54.66441	18.45897	Puck Bay	Gizdepka	168/18/1572	2018-06-22	Pyrifenox	µg/dm3	0.1	p.0,1	-	1	Eurofins	SFWA0-8
River	54.66441	18.45897	Puck Bay	Gizdepka	168/18/1572	2018-06-22	Pirimithate	µg/dm3	0.1	p.0,1	-	1	Eurofins	SFWA0-8
River	54.66441	18.45897	Puck Bay	Gizdepka	168/18/1572	2018-06-22	Chinalofos	µg/dm3	0.1	p.0,1	-	1	Eurofins	SFWA0-8
River	54.66441	18.45897	Puck Bay	Gizdepka	168/18/1572	2018-06-22	Chinoksyfen	µg/dm3	0.1	p.0,1	-	1	Eurofins	SFWA0-8
River	54.66441	18.45897	Puck Bay	Gizdepka	168/18/1572	2018-06-22	Kwintocen	µg/dm3	0.1	p.0,1	-	1	Eurofins	SFWA0-8
River	54.66441	18.45897	Puck Bay	Gizdepka	168/18/1572	2018-06-22	Quintozene (suma)	µg/dm3	0.1	p.0,1	-	1	Eurofins	SFWA0-8
River	54.66441	18.45897	Puck Bay	Gizdepka	168/18/1572	2018-06-22	Chizalofop etylowy	µg/dm3	0.1	p.0,1	-	1	Eurofins	SFWA0-8
River	54.66441	18.45897	Puck Bay	Gizdepka	168/18/1572	2018-06-22	Resmetryna	µg/dm3	0.1	p.0,1	-	1	Eurofins	SFWA0-8
River	54.66441	18.45897	Puck Bay	Gizdepka	168/18/1572	2018-06-22	S421 Octachlordipropyleter)	µg/dm3	0.1	p.0,1	-	1	Eurofins	SFWA0-8
River	54.66441	18.45897	Puck Bay	Gizdepka	168/18/1572	2018-06-22	Spiromesifen	µg/dm3	0.1	p.0,1	-	1	Eurofins	SFWA0-8
River	54.66441	18.45897	Puck Bay	Gizdepka	168/18/1572	2018-06-22	Sulfotep	µg/dm3	0.1	p.0,1	-	1	Eurofins	SFWA0-8
River	54.66441	18.45897	Puck Bay	Gizdepka	168/18/1572	2018-06-22	Sulprofos	µg/dm3	0.1	p.0,1	-	1	Eurofins	SFWA0-8
River	54.66441	18.45897	Puck Bay	Gizdepka	168/18/1572	2018-06-22	Swep	µg/dm3	0.1	p.0,1	-	1	Eurofins	SFWA0-8
River	54.66441	18.45897	Puck Bay	Gizdepka	168/18/1572	2018-06-22	tau-Fluvalinate	µg/dm3	0.1	p.0,1	-	1	Eurofins	SFWA0-8
River	54.66441	18.45897	Puck Bay	Gizdepka	168/18/1572	2018-06-22	Tebupirimfos	µg/dm3	0.1	p.0,1	-	1	Eurofins	SFWA0-8
River	54.66441	18.45897	Puck Bay	Gizdepka	168/18/1572	2018-06-22	Technazen	µg/dm3	0.1	p.0,1	-	1	Eurofins	SFWA0-8
River	54.66441	18.45897	Puck Bay	Gizdepka	168/18/1572	2018-06-22	Teflutryna	µg/dm3	0.1	p.0,1	-	1	Eurofins	SFWA0-8
River	54.66441	18.45897	Puck Bay	Gizdepka	168/18/1572	2018-06-22	Temephos	µg/dm3	0.1	p.0,1	-	1	Eurofins	SFWA0-8
River	54.66441	18.45897	Puck Bay	Gizdepka	168/18/1572	2018-06-22	Terbufos	µg/dm3	0.1	p.0,1	-	1	Eurofins	SFWA0-8
River	54.66441	18.45897	Puck Bay	Gizdepka	168/18/1572	2018-06-22	Tetrachlorwinfos	µg/dm3	0.1	p.0,1	-	1	Eurofins	SFWA0-8
River	54.66441	18.45897	Puck Bay	Gizdepka	168/18/1572	2018-06-22	Tetrakonazol	µg/dm3	0.1	p.0,1	-	1	Eurofins	SFWA0-8
River	54.66441	18.45897	Puck Bay	Gizdepka	168/18/1572	2018-06-22	Tetradifon	µg/dm3	0.1	p.0,1	-	1	Eurofins	SFWA0-8
River	54.66441	18.45897	Puck Bay	Gizdepka	168/18/1572	2018-06-22	Tetrametryna	µg/dm3	0.1	p.0,1	-	1	Eurofins	SFWA0-8
River	54.66441	18.45897	Puck Bay	Gizdepka	168/18/1572	2018-06-22	Tetrasul	µg/dm3	0.1	p.0,1	-	1	Eurofins	SFWA0-8
River	54.66441	18.45897	Puck Bay	Gizdepka	168/18/1572	2018-06-22	Tolklofos metylu	µg/dm3	0.1	p.0,1	-	1	Eurofins	SFWA0-8
River	54.66441	18.45897	Puck Bay	Gizdepka	168/18/1572	2018-06-22	Tolilofluanid	µg/dm3	0.1	p.0,1	-	1	Eurofins	SFWA0-8
River	54.66441	18.45897	Puck Bay	Gizdepka	168/18/1572	2018-06-22	Toxaphene Parlar 26	µg/dm3	0.05	p.0,05	-	1	Eurofins	SFWA0-8
River	54.66441	18.45897	Puck Bay	Gizdepka	168/18/1572	2018-06-22	Toxaphene Parlar 50	µg/dm3	0.05	p.0,05	-	1	Eurofins	SFWA0-8
River	54.66441	18.45897	Puck Bay	Gizdepka	168/18/1572	2018-06-22	Toxaphene Parlar 62	µg/dm3	0.05	p.0,05	-	1	Eurofins	SFWA0-8
River	54.66441	18.45897	Puck Bay	Gizdepka	168/18/1572	2018-06-22	Transfluthrin	µg/dm3	0.1	p.0,1	-	1	Eurofins	SFWA0-8
River	54.66441	18.45897	Puck Bay	Gizdepka	168/18/1572	2018-06-22	Triadimefon	µg/dm3	0.1	p.0,1	-	1	Eurofins	SFWA0-8
River	54.66441	18.45897	Puck Bay	Gizdepka	168/18/1572	2018-06-22	Triadimenol	µg/dm3	0.1	p.0,1	-	1	Eurofins	SFWA0-8
River	54.66441	18.45897	Puck Bay	Gizdepka	168/18/1572	2018-06-22	Triadimenol/Triadimefon(suma)	µg/dm3	0.1	p.0,1	-	1	Eurofins	SFWA0-8
River	54.66441	18.45897	Puck Bay	Gizdepka	168/18/1572	2018-06-22	Trialat	µg/dm3	0.1	p.0,1	-	1	Eurofins	SFWA0-8
River	54.66441	18.45897	Puck Bay	Gizdepka	168/18/1572	2018-06-22	Triamiphos	µg/dm3	0.1	p.0,1	-	1	Eurofins	SFWA0-8
River	54.66441	18.45897	Puck Bay	Gizdepka	168/18/1572	2018-06-22	Triazofos	µg/dm3	0.1	p.0,1	-	1	Eurofins	SFWA0-8
River	54.66441	18.45897	Puck Bay	Gizdepka	168/18/1572	2018-06-22	Tribufos	µg/dm3	0.1	p.0,1	-	1	Eurofins	SFWA0-8
River	54.66441	18.45897	Puck Bay	Gizdepka	168/18/1572	2018-06-22	Trichloronat	µg/dm3	0.1	p.0,1	-	1	Eurofins	SFWA0-8
River	54.66441	18.45897	Puck Bay	Gizdepka	168/18/1572	2018-06-22	Tridiphane	µg/dm3	0.1	p.0,1	-	1	Eurofins	SFWA0-8
River	54.66441	18.45897	Puck Bay	Gizdepka	168/18/1572	2018-06-22	Trifloksystrobina	µg/dm3	0.1	p.0,1	-	1	Eurofins	SFWA0-8
River	54.66441	18.45897	Puck Bay	Gizdepka	168/18/1572	2018-06-22	Trifluralina	µg/dm3	0.1	p.0,1	-	1	Eurofins	SFWA0-8
River	54.66441	18.45897	Puck Bay	Gizdepka	168/18/1572	2018-06-22	Vamidothion	µg/dm3	0.1	p.0,1	-	1	Eurofins	SFWA0-8
River	54.66441	18.45897	Puck Bay	Gizdepka	168/18/1572	2018-06-22	Winklozolina	µg/dm3	0.1	p.0,1	-	1	Eurofins	SFWA0-8
Puck Bay	54.724314	18.416992	-	Pier in Puck	86/18/879	2018-03-26	2,4,5-T-Methylester	µg/dm3	0.1	p.0,1	-	1	Eurofins	SFWA0-8
Puck Bay	54.724314	18.416992	-	Pier in Puck	86/18/879	2018-03-26	2,4-D-Methylester	µg/dm3	0.1	p.0,1	-	1	Eurofins	SFWA0-8
Puck Bay	54.724314	18.416992	-	Pier in Puck	86/18/879	2018-03-26	Acetochlor	µg/dm3	0.1	p.0,1	-	1	Eurofins	SFWA0-8
Puck Bay	54.724314	18.416992	-	Pier in Puck	86/18/879	2018-03-26	Aclonifen	µg/dm3	0.1	p.0,1	-	1	Eurofins	SFWA0-8
Puck Bay	54.724314	18.416992	-	Pier in Puck	86/18/879	2018-03-26	Akrynatryna	µg/dm3	0.1	p.0,1	-	1	Eurofins	SFWA0-8
Puck Bay	54.724314	18.416992	-	Pier in Puck	86/18/879	2018-03-26	Alachlor	µg/dm3	0.1	p.0,1	-	1	Eurofins	SFWA0-8
Puck Bay	54.724314	18.416992	-	Pier in Puck	86/18/879	2018-03-26	Aldryna	µg/dm3	0.03	p.0,03	-	1	Eurofins	SFWA0-8
Puck Bay	54.724314	18.416992	-	Pier in Puck	86/18/879	2018-03-26	Aldryna+Dieldryna	µg/dm3	0.1	p.0,1	-	1	Eurofins	SFWA0-8
Puck Bay	54.724314	18.416992	-	Pier in Puck	86/18/879	2018-03-26	Alletryna	µg/dm3	0.1	p.0,1	-	1	Eurofins	SFWA0-8
Puck Bay	54.724314	18.416992	-	Pier in Puck	86/18/879	2018-03-26	Amidithion	µg/dm3	0.1	p.0,1	-	1	Eurofins	SFWA0-8
Puck Bay	54.724314	18.416992	-	Pier in Puck	86/18/879	2018-03-26	Antrachinon	µg/dm3	0.1	p.0,1	-	1	Eurofins	SFWA0-8
Puck Bay	54.724314	18.416992	-	Pier in Puck	86/18/879	2018-03-26	Atrazyna	µg/dm3	0.1	p.0,1	-	1	Eurofins	SFWA0-8
Puck Bay	54.724314	18.416992	-	Pier in Puck	86/18/879	2018-03-26	Azakonazol	µg/dm3	0.1	p.0,1	-	1	Eurofins	SFWA0-8
Puck Bay	54.724314	18.416992	-	Pier in Puck	86/18/879	2018-03-26	Azynofos etylowy	µg/dm3	0.1	p.0,1	-	1	Eurofins	SFWA0-8
Puck Bay	54.724314	18.416992	-	Pier in Puck	86/18/879	2018-03-26	Azynofos metylowy	µg/dm3	0.1	p.0,1	-	1	Eurofins	SFWA0-8
Puck Bay	54.724314	18.416992	-	Pier in Puck	86/18/879	2018-03-26	Azoksystrobina	µg/dm3	0.1	p.0,1	-	1	Eurofins	SFWA0-8
Puck Bay	54.724314	18.416992	-	Pier in Puck	86/18/879	2018-03-26	Benfluralin	µg/dm3	0.1	p.0,1	-	1	Eurofins	SFWA0-8
Puck Bay	54.724314	18.416992	-	Pier in Puck	86/18/879	2018-03-26	Benoxacor	µg/dm3	0.1	p.0,1	-	1	Eurofins	SFWA0-8
Puck Bay	54.724314	18.416992	-	Pier in Puck	86/18/879	2018-03-26	Benzoylprop-ethyl	µg/dm3	0.1	p.0,1	-	1	Eurofins	SFWA0-8
Puck Bay	54.724314	18.416992	-	Pier in Puck	86/18/879	2018-03-26	Biofenox	µg/dm3	0.1	p.0,1	-	1	Eurofins	SFWA0-8
Puck Bay	54.724314	18.416992	-	Pier in Puck	86/18/879	2018-03-26	Binapacryl	µg/dm3	0.1	p.0,1	-	1	Eurofins	SFWA0-8
Puck Bay	54.724314	18.416992	-	Pier in Puck	86/18/879	2018-03-26	Bifentryna	µg/dm3	0.1	p.0,1	-	1	Eurofins	SFWA0-8
Puck Bay	54.724314	18.416992	-	Pier in Puck	86/18/879	2018-03-26	Bitertanol	µg/dm3	0.1	p.0,1	-	1	Eurofins	SFWA0-8
Puck Bay	54.724314	18.416992	-	Pier in Puck	86/18/879	2018-03-26	Boskalid	µg/dm3	0.1	p.0,1	-	1	Eurofins	SFWA0-8
Puck Bay	54.724314	18.416992	-	Pier in Puck	86/18/879	2018-03-26	Bromofenvinphos	µg/dm3	0.1	p.0,1	-	1	Eurofins	SFWA0-8
Puck Bay	54.724314	18.416992	-	Pier in Puck	86/18/879	2018-03-26	Bromocyclen	µg/dm3	0.1	p.0,1	-	1	Eurofins	SFWA0-8
Puck Bay	54.724314	18.416992	-	Pier in Puck	86/18/879	2018-03-26	Bromofos metylowy	µg/dm3	0.1	p.0,1	-	1	Eurofins	SFWA0-8
Puck Bay	54.724314	18.416992	-	Pier in Puck	86/18/879	2018-03-26	Bromofos etylowy	µg/dm3	0.1	p.0,1	-	1	Eurofins	SFWA0-8
Puck Bay	54.724314	18.416992	-	Pier in Puck	86/18/879	2018-03-26	Bromopropylat	µg/dm3	0.1	p.0,1	-	1	Eurofins	SFWA0-8
Puck Bay	54.724314	18.416992	-	Pier in Puck	86/18/879	2018-03-26	Buprofezyna	µg/dm3	0.1	p.0,1	-	1	Eurofins	SFWA0-8
Puck Bay	54.724314	18.416992	-	Pier in Puck	86/18/879	2018-03-26	Butachlor	µg/dm3	0.1	p.0,1	-	1	Eurofins	SFWA0-8
Puck Bay	54.724314	18.416992	-	Pier in Puck	86/18/879	2018-03-26	Butamifos	µg/dm3	0.1	p.0,1	-	1	Eurofins	SFWA0-8
Puck Bay	54.724314	18.416992	-	Pier in Puck	86/18/879	2018-03-26	Butralin	µg/dm3	0.1	p.0,1	-	1	Eurofins	SFWA0-8
Puck Bay	54.724314	18.416992	-	Pier in Puck	86/18/879	2018-03-26	Kadusafos	µg/dm3	0.1	p.0,1	-	1	Eurofins	SFWA0-8
Puck Bay	54.724314	18.416992	-	Pier in Puck	86/18/879	2018-03-26	Kaptafol	µg/dm3	0.1	p.0,1	-	1	Eurofins	SFWA0-8
Puck Bay	54.724314	18.416992	-	Pier in Puck	86/18/879	2018-03-26	Kaptan	µg/dm3	0.1	p.0,1	-	1	Eurofins	SFWA0-8
Puck Bay	54.724314	18.416992	-	Pier in Puck	86/18/879	2018-03-26	Karbofenotion	µg/dm3	0.1	p.0,1	-	1	Eurofins	SFWA0-8
Puck Bay	54.724314	18.416992	-	Pier in Puck	86/18/879	2018-03-26	Carbophenothion-methyl	µg/dm3	0.1	p.0,1	-	1	Eurofins	SFWA0-8
Puck Bay	54.724314	18.416992	-	Pier in Puck	86/18/879	2018-03-26	Carfentrazone-ethyl	µg/dm3	0.1	p.0,1	-	1	Eurofins	SFWA0-8
Puck Bay	54.724314	18.416992	-	Pier in Puck	86/18/879	2018-03-26	Chinometionat	µg/dm3	0.1	p.0,1	-	1	Eurofins	SFWA0-8
Puck Bay	54.724314	18.416992	-	Pier in Puck	86/18/879	2018-03-26	Chlorbenzyd	µg/dm3	0.1	p.0,1	-	1	Eurofins	SFWA0-8
Puck Bay	54.724314	18.416992	-	Pier in Puck	86/18/879	2018-03-26	Chlordane (total)	µg/dm3	0.1	p.0,1	-	1	Eurofins	SFWA0-8
Puck Bay	54.724314	18.416992	-	Pier in Puck	86/18/879	2018-03-26	Chlordan,cis-	µg/dm3	0.1	p.0,1	-	1	Eurofins	SFWA0-8
Puck Bay	54.724314	18.416992	-	Pier in Puck	86/18/879	2018-03-26	Chlordan,oxy-	µg/dm3	0.1	p.0,1	-	1	Eurofins	SFWA0-8
Puck Bay	54.724314	18.416992	-	Pier in Puck	86/18/879	2018-03-26	Chlordan,gamma/trans-	µg/dm3	0.1	p.0,1	-	1	Eurofins	SFWA0-8
Puck Bay	54.724314	18.416992	-	Pier in Puck	86/18/879	2018-03-26	Chlordecon	µg/dm3	0.1	p.0,1	-	1	Eurofins	SFWA0-8
Puck Bay	54.724314	18.416992	-	Pier in Puck	86/18/879	2018-03-26	Chlorethoksyfos	µg/dm3	0.1	p.0,1	-	1	Eurofins	SFWA0-8
Puck Bay	54.724314	18.416992	-	Pier in Puck	86/18/879	2018-03-26	Chlorfenapyr	µg/dm3	0.1	p.0,1	-	1	Eurofins	SFWA0-8
Puck Bay	54.724314	18.416992	-	Pier in Puck	86/18/879	2018-03-26	Chlorfenprop-methyl	µg/dm3	0.1	p.0,1	-	1	Eurofins	SFWA0-8
Puck Bay	54.724314	18.416992	-	Pier in Puck	86/18/879	2018-03-26	Chlorfenson	µg/dm3	0.1	p.0,1	-	1	Eurofins	SFWA0-8
Puck Bay	54.724314	18.416992	-	Pier in Puck	86/18/879	2018-03-26	Chlorfenwinfos	µg/dm3	0.1	p.0,1	-	1	Eurofins	SFWA0-8
Puck Bay	54.724314	18.416992	-	Pier in Puck	86/18/879	2018-03-26	Chloridazon	µg/dm3	0.1	p.0,1	-	1	Eurofins	SFWA0-8
Puck Bay	54.724314	18.416992	-	Pier in Puck	86/18/879	2018-03-26	Chlormephos	µg/dm3	0.1	p.0,1	-	1	Eurofins	SFWA0-8
Puck Bay	54.724314	18.416992	-	Pier in Puck	86/18/879	2018-03-26	Chlorobenzylat	µg/dm3	0.1	p.0,1	-	1	Eurofins	SFWA0-8
Puck Bay	54.724314	18.416992	-	Pier in Puck	86/18/879	2018-03-26	Chloroneb	µg/dm3	0.1	p.0,1	-	1	Eurofins	SFWA0-8
Puck Bay	54.724314	18.416992	-	Pier in Puck	86/18/879	2018-03-26	Chloropropylat	µg/dm3	0.1	p.0,1	-	1	Eurofins	SFWA0-8
Puck Bay	54.724314	18.416992	-	Pier in Puck	86/18/879	2018-03-26	Chlorotalonil	µg/dm3	0.1	p.0,1	-	1	Eurofins	SFWA0-8
Puck Bay	54.724314	18.416992	-	Pier in Puck	86/18/879	2018-03-26	Chlorpiryfos etylowy	µg/dm3	0.1	p.0,1	-	1	Eurofins	SFWA0-8
Puck Bay	54.724314	18.416992	-	Pier in Puck	86/18/879	2018-03-26	Chlorpiryfos metylowy	µg/dm3	0.1	p.0,1	-	1	Eurofins	SFWA0-8
Puck Bay	54.724314	18.416992	-	Pier in Puck	86/18/879	2018-03-26	Chlorthal-dimethyl	µg/dm3	0.1	p.0,1	-	1	Eurofins	SFWA0-8
Puck Bay	54.724314	18.416992	-	Pier in Puck	86/18/879	2018-03-26	Chlorotion	µg/dm3	0.1	p.0,1	-	1	Eurofins	SFWA0-8
Puck Bay	54.724314	18.416992	-	Pier in Puck	86/18/879	2018-03-26	Chlortiofos	µg/dm3	0.1	p.0,1	-	1	Eurofins	SFWA0-8
Puck Bay	54.724314	18.416992	-	Pier in Puck	86/18/879	2018-03-26	Chlozolinate	µg/dm3	0.1	p.0,1	-	1	Eurofins	SFWA0-8
Puck Bay	54.724314	18.416992	-	Pier in Puck	86/18/879	2018-03-26	Cinidon-ethyl	µg/dm3	0.1	p.0,1	-	1	Eurofins	SFWA0-8
Puck Bay	54.724314	18.416992	-	Pier in Puck	86/18/879	2018-03-26	Clodinafop-propargyl	µg/dm3	0.1	p.0,1	-	1	Eurofins	SFWA0-8
Puck Bay	54.724314	18.416992	-	Pier in Puck	86/18/879	2018-03-26	Kumafos	µg/dm3	0.1	p.0,1	-	1	Eurofins	SFWA0-8
Puck Bay	54.724314	18.416992	-	Pier in Puck	86/18/879	2018-03-26	Crotoxyphos	µg/dm3	0.1	p.0,1	-	1	Eurofins	SFWA0-8
Puck Bay	54.724314	18.416992	-	Pier in Puck	86/18/879	2018-03-26	Cyjanofenfos	µg/dm3	0.1	p.0,1	-	1	Eurofins	SFWA0-8
Puck Bay	54.724314	18.416992	-	Pier in Puck	86/18/879	2018-03-26	Cyanophos	µg/dm3	0.1	p.0,1	-	1	Eurofins	SFWA0-8
Puck Bay	54.724314	18.416992	-	Pier in Puck	86/18/879	2018-03-26	Cyflutryna	µg/dm3	0.1	p.0,1	-	1	Eurofins	SFWA0-8
Puck Bay	54.724314	18.416992	-	Pier in Puck	86/18/879	2018-03-26	lambda-Cyhalotryna	µg/dm3	0.1	p.0,1	-	1	Eurofins	SFWA0-8
Puck Bay	54.724314	18.416992	-	Pier in Puck	86/18/879	2018-03-26	Cypermetryna	µg/dm3	0.1	p.0,1	-	1	Eurofins	SFWA0-8
Puck Bay	54.724314	18.416992	-	Pier in Puck	86/18/879	2018-03-26	Cyphenothrin	µg/dm3	0.1	p.0,1	-	1	Eurofins	SFWA0-8
Puck Bay	54.724314	18.416992	-	Pier in Puck	86/18/879	2018-03-26	Cyprokonazol	µg/dm3	0.1	p.0,1	-	1	Eurofins	SFWA0-8
Puck Bay	54.724314	18.416992	-	Pier in Puck	86/18/879	2018-03-26	DDD-o,p	µg/dm3	0.1	p.0,1	-	1	Eurofins	SFWA0-8
Puck Bay	54.724314	18.416992	-	Pier in Puck	86/18/879	2018-03-26	DDE-o,p	µg/dm3	0.1	p.0,1	-	1	Eurofins	SFWA0-8
Puck Bay	54.724314	18.416992	-	Pier in Puck	86/18/879	2018-03-26	DDT(p,p'-DDT+o,p'-DDT+p.p'-DDE+p,p'-DDD)	µg/dm3	0.1	p.0,1	-	1	Eurofins	SFWA0-8
Puck Bay	54.724314	18.416992	-	Pier in Puck	86/18/879	2018-03-26	Deltametryna	µg/dm3	0.1	p.0,1	-	1	Eurofins	SFWA0-8
Puck Bay	54.724314	18.416992	-	Pier in Puck	86/18/879	2018-03-26	Dialifos	µg/dm3	0.1	p.0,1	-	1	Eurofins	SFWA0-8
Puck Bay	54.724314	18.416992	-	Pier in Puck	86/18/879	2018-03-26	Di-allate	µg/dm3	0.1	p.0,1	-	1	Eurofins	SFWA0-8
Puck Bay	54.724314	18.416992	-	Pier in Puck	86/18/879	2018-03-26	Diazynon	µg/dm3	0.05	p.0,05	-	1	Eurofins	SFWA0-8
Puck Bay	54.724314	18.416992	-	Pier in Puck	86/18/879	2018-03-26	4,4-Dibromobenzophenone	µg/dm3	0.1	p.0,1	-	1	Eurofins	SFWA0-8
Puck Bay	54.724314	18.416992	-	Pier in Puck	86/18/879	2018-03-26	Dicapthon	µg/dm3	0.1	p.0,1	-	1	Eurofins	SFWA0-8
Puck Bay	54.724314	18.416992	-	Pier in Puck	86/18/879	2018-03-26	Dichlobenil	µg/dm3	0.1	p.0,1	-	1	Eurofins	SFWA0-8
Puck Bay	54.724314	18.416992	-	Pier in Puck	86/18/879	2018-03-26	Dichlofention	µg/dm3	0.1	p.0,1	-	1	Eurofins	SFWA0-8
Puck Bay	54.724314	18.416992	-	Pier in Puck	86/18/879	2018-03-26	Dichlofluanid	µg/dm3	0.1	p.0,1	-	1	Eurofins	SFWA0-8
Puck Bay	54.724314	18.416992	-	Pier in Puck	86/18/879	2018-03-26	Dichloran	µg/dm3	0.1	p.0,1	-	1	Eurofins	SFWA0-8
Puck Bay	54.724314	18.416992	-	Pier in Puck	86/18/879	2018-03-26	Dichlorfos	µg/dm3	0.1	p.0,1	-	1	Eurofins	SFWA0-8
Puck Bay	54.724314	18.416992	-	Pier in Puck	86/18/879	2018-03-26	Diclofop-methyl	µg/dm3	0.1	p.0,1	-	1	Eurofins	SFWA0-8
Puck Bay	54.724314	18.416992	-	Pier in Puck	86/18/879	2018-03-26	Dikofol (suma)	µg/dm3	0.1	p.0,1	-	1	Eurofins	SFWA0-8
Puck Bay	54.724314	18.416992	-	Pier in Puck	86/18/879	2018-03-26	Dicofol,o,p-	µg/dm3	0.1	p.0,1	-	1	Eurofins	SFWA0-8
Puck Bay	54.724314	18.416992	-	Pier in Puck	86/18/879	2018-03-26	Dicofol,p,p--	µg/dm3	0.1	p.0,1	-	1	Eurofins	SFWA0-8
Puck Bay	54.724314	18.416992	-	Pier in Puck	86/18/879	2018-03-26	Dicrotophos	µg/dm3	0.1	p.0,1	-	1	Eurofins	SFWA0-8
Puck Bay	54.724314	18.416992	-	Pier in Puck	86/18/879	2018-03-26	Dieldryna	µg/dm3	0.03	p.0,03	-	1	Eurofins	SFWA0-8
Puck Bay	54.724314	18.416992	-	Pier in Puck	86/18/879	2018-03-26	Dienochlor	µg/dm3	0.1	p.0,1	-	1	Eurofins	SFWA0-8
Puck Bay	54.724314	18.416992	-	Pier in Puck	86/18/879	2018-03-26	Difenokonazol	µg/dm3	0.1	p.0,1	-	1	Eurofins	SFWA0-8
Puck Bay	54.724314	18.416992	-	Pier in Puck	86/18/879	2018-03-26	Diflufenican	µg/dm3	0.1	p.0,1	-	1	Eurofins	SFWA0-8
Puck Bay	54.724314	18.416992	-	Pier in Puck	86/18/879	2018-03-26	Dimefox	µg/dm3	0.1	p.0,1	-	1	Eurofins	SFWA0-8
Puck Bay	54.724314	18.416992	-	Pier in Puck	86/18/879	2018-03-26	Dimetrachlor	µg/dm3	0.1	p.0,1	-	1	Eurofins	SFWA0-8
Puck Bay	54.724314	18.416992	-	Pier in Puck	86/18/879	2018-03-26	Dimethipine	µg/dm3	0.1	p.0,1	-	1	Eurofins	SFWA0-8
Puck Bay	54.724314	18.416992	-	Pier in Puck	86/18/879	2018-03-26	Dimetoat	µg/dm3	0.1	p.0,1	-	1	Eurofins	SFWA0-8
Puck Bay	54.724314	18.416992	-	Pier in Puck	86/18/879	2018-03-26	Dimetomorf	µg/dm3	0.1	p.0,1	-	1	Eurofins	SFWA0-8
Puck Bay	54.724314	18.416992	-	Pier in Puck	86/18/879	2018-03-26	Dinikonazol	µg/dm3	0.1	p.0,1	-	1	Eurofins	SFWA0-8
Puck Bay	54.724314	18.416992	-	Pier in Puck	86/18/879	2018-03-26	Dinitramine	µg/dm3	0.1	p.0,1	-	1	Eurofins	SFWA0-8
Puck Bay	54.724314	18.416992	-	Pier in Puck	86/18/879	2018-03-26	Dinobuton	µg/dm3	0.1	p.0,1	-	1	Eurofins	SFWA0-8
Puck Bay	54.724314	18.416992	-	Pier in Puck	86/18/879	2018-03-26	Disulfoton	µg/dm3	0.1	p.0,1	-	1	Eurofins	SFWA0-8
Puck Bay	54.724314	18.416992	-	Pier in Puck	86/18/879	2018-03-26	Disulfoton-sulfon	µg/dm3	0.1	p.0,1	-	1	Eurofins	SFWA0-8
Puck Bay	54.724314	18.416992	-	Pier in Puck	86/18/879	2018-03-26	Ditalimfos	µg/dm3	0.1	p.0,1	-	1	Eurofins	SFWA0-8
Puck Bay	54.724314	18.416992	-	Pier in Puck	86/18/879	2018-03-26	Edifenphos	µg/dm3	0.1	p.0,1	-	1	Eurofins	SFWA0-8
Puck Bay	54.724314	18.416992	-	Pier in Puck	86/18/879	2018-03-26	Endosulfan (suma izomerów)	µg/dm3	0.1	p.0,1	-	1	Eurofins	SFWA0-8
Puck Bay	54.724314	18.416992	-	Pier in Puck	86/18/879	2018-03-26	alfa-Endosulfan	µg/dm3	0.1	p.0,1	-	1	Eurofins	SFWA0-8
Puck Bay	54.724314	18.416992	-	Pier in Puck	86/18/879	2018-03-26	Siarczan endosulfanu	µg/dm3	0.1	p.0,1	-	1	Eurofins	SFWA0-8
Puck Bay	54.724314	18.416992	-	Pier in Puck	86/18/879	2018-03-26	beta-Endosulfan	µg/dm3	0.1	p.0,1	-	1	Eurofins	SFWA0-8
Puck Bay	54.724314	18.416992	-	Pier in Puck	86/18/879	2018-03-26	Endryna	µg/dm3	0.1	p.0,1	-	1	Eurofins	SFWA0-8
Puck Bay	54.724314	18.416992	-	Pier in Puck	86/18/879	2018-03-26	Ketoendrin-delta	µg/dm3	0.1	p.0,1	-	1	Eurofins	SFWA0-8
Puck Bay	54.724314	18.416992	-	Pier in Puck	86/18/879	2018-03-26	EPN	µg/dm3	0.1	p.0,1	-	1	Eurofins	SFWA0-8
Puck Bay	54.724314	18.416992	-	Pier in Puck	86/18/879	2018-03-26	Epoksykonazol	µg/dm3	0.1	p.0,1	-	1	Eurofins	SFWA0-8
Puck Bay	54.724314	18.416992	-	Pier in Puck	86/18/879	2018-03-26	Etaconazole	µg/dm3	0.1	p.0,1	-	1	Eurofins	SFWA0-8
Puck Bay	54.724314	18.416992	-	Pier in Puck	86/18/879	2018-03-26	Ethalfluralin	µg/dm3	0.1	p.0,1	-	1	Eurofins	SFWA0-8
Puck Bay	54.724314	18.416992	-	Pier in Puck	86/18/879	2018-03-26	Etion	µg/dm3	0.1	p.0,1	-	1	Eurofins	SFWA0-8
Puck Bay	54.724314	18.416992	-	Pier in Puck	86/18/879	2018-03-26	Ethiprol	µg/dm3	0.1	p.0,1	-	1	Eurofins	SFWA0-8
Puck Bay	54.724314	18.416992	-	Pier in Puck	86/18/879	2018-03-26	Etofumesat	µg/dm3	0.1	p.0,1	-	1	Eurofins	SFWA0-8
Puck Bay	54.724314	18.416992	-	Pier in Puck	86/18/879	2018-03-26	Etoprofos	µg/dm3	0.1	p.0,1	-	1	Eurofins	SFWA0-8
Puck Bay	54.724314	18.416992	-	Pier in Puck	86/18/879	2018-03-26	Etridiazole	µg/dm3	0.1	p.0,1	-	1	Eurofins	SFWA0-8
Puck Bay	54.724314	18.416992	-	Pier in Puck	86/18/879	2018-03-26	Etrimfos	µg/dm3	0.1	p.0,1	-	1	Eurofins	SFWA0-8
Puck Bay	54.724314	18.416992	-	Pier in Puck	86/18/879	2018-03-26	Famophos	µg/dm3	0.1	p.0,1	-	1	Eurofins	SFWA0-8
Puck Bay	54.724314	18.416992	-	Pier in Puck	86/18/879	2018-03-26	Famoksadon	µg/dm3	0.1	p.0,1	-	1	Eurofins	SFWA0-8
Puck Bay	54.724314	18.416992	-	Pier in Puck	86/18/879	2018-03-26	Fenamidon	µg/dm3	0.1	p.0,1	-	1	Eurofins	SFWA0-8
Puck Bay	54.724314	18.416992	-	Pier in Puck	86/18/879	2018-03-26	Fenamifos (suma izomerów)	µg/dm3	0.1	p.0,1	-	1	Eurofins	SFWA0-8
Puck Bay	54.724314	18.416992	-	Pier in Puck	86/18/879	2018-03-26	Fenarimol	µg/dm3	0.1	p.0,1	-	1	Eurofins	SFWA0-8
Puck Bay	54.724314	18.416992	-	Pier in Puck	86/18/879	2018-03-26	Fenbukonazol	µg/dm3	0.1	p.0,1	-	1	Eurofins	SFWA0-8
Puck Bay	54.724314	18.416992	-	Pier in Puck	86/18/879	2018-03-26	Fenchlorazole	µg/dm3	0.1	p.0,1	-	1	Eurofins	SFWA0-8
Puck Bay	54.724314	18.416992	-	Pier in Puck	86/18/879	2018-03-26	Fenchlorofos	µg/dm3	0.1	p.0,1	-	1	Eurofins	SFWA0-8
Puck Bay	54.724314	18.416992	-	Pier in Puck	86/18/879	2018-03-26	Fenfluthrine	µg/dm3	0.1	p.0,1	-	1	Eurofins	SFWA0-8
Puck Bay	54.724314	18.416992	-	Pier in Puck	86/18/879	2018-03-26	Fenheksamid	µg/dm3	0.1	p.0,1	-	1	Eurofins	SFWA0-8
Puck Bay	54.724314	18.416992	-	Pier in Puck	86/18/879	2018-03-26	Fenitrotion	µg/dm3	0.1	p.0,1	-	1	Eurofins	SFWA0-8
Puck Bay	54.724314	18.416992	-	Pier in Puck	86/18/879	2018-03-26	Fenoxaprop-ethyl	µg/dm3	0.1	p.0,1	-	1	Eurofins	SFWA0-8
Puck Bay	54.724314	18.416992	-	Pier in Puck	86/18/879	2018-03-26	Fenpiclonil	µg/dm3	0.1	p.0,1	-	1	Eurofins	SFWA0-8
Puck Bay	54.724314	18.416992	-	Pier in Puck	86/18/879	2018-03-26	Fenpropatryna	µg/dm3	0.1	p.0,1	-	1	Eurofins	SFWA0-8
Puck Bay	54.724314	18.416992	-	Pier in Puck	86/18/879	2018-03-26	Fenpropimorf	µg/dm3	0.1	p.0,1	-	1	Eurofins	SFWA0-8
Puck Bay	54.724314	18.416992	-	Pier in Puck	86/18/879	2018-03-26	Fenson	µg/dm3	0.1	p.0,1	-	1	Eurofins	SFWA0-8
Puck Bay	54.724314	18.416992	-	Pier in Puck	86/18/879	2018-03-26	Fensulfotion	µg/dm3	0.1	p.0,1	-	1	Eurofins	SFWA0-8
Puck Bay	54.724314	18.416992	-	Pier in Puck	86/18/879	2018-03-26	Fewalerat (suma izomer ów)	µg/dm3	0.1	p.0,1	-	1	Eurofins	SFWA0-8
Puck Bay	54.724314	18.416992	-	Pier in Puck	86/18/879	2018-03-26	Fenwalerat	µg/dm3	0.1	p.0,1	-	1	Eurofins	SFWA0-8
Puck Bay	54.724314	18.416992	-	Pier in Puck	86/18/879	2018-03-26	Fenvalerate(RS-/SR-Izomer)	µg/dm3	0.1	p.0,1	-	1	Eurofins	SFWA0-8
Puck Bay	54.724314	18.416992	-	Pier in Puck	86/18/879	2018-03-26	Fipronil	µg/dm3	0.1	p.0,1	-	1	Eurofins	SFWA0-8
Puck Bay	54.724314	18.416992	-	Pier in Puck	86/18/879	2018-03-26	Fipronil,desulfinyl-	µg/dm3	0.1	p.0,1	-	1	Eurofins	SFWA0-8
Puck Bay	54.724314	18.416992	-	Pier in Puck	86/18/879	2018-03-26	Fipranil+Sulfonmetab.MB46136(suma)	µg/dm3	0.1	p.0,1	-	1	Eurofins	SFWA0-8
Puck Bay	54.724314	18.416992	-	Pier in Puck	86/18/879	2018-03-26	Fipronil sulfid	µg/dm3	0.1	p.0,1	-	1	Eurofins	SFWA0-8
Puck Bay	54.724314	18.416992	-	Pier in Puck	86/18/879	2018-03-26	Fipronil sulfon	µg/dm3	0.1	p.0,1	-	1	Eurofins	SFWA0-8
Puck Bay	54.724314	18.416992	-	Pier in Puck	86/18/879	2018-03-26	Flamprop-isopropyl	µg/dm3	0.1	p.0,1	-	1	Eurofins	SFWA0-8
Puck Bay	54.724314	18.416992	-	Pier in Puck	86/18/879	2018-03-26	Flamprop-methyl	µg/dm3	0.1	p.0,1	-	1	Eurofins	SFWA0-8
Puck Bay	54.724314	18.416992	-	Pier in Puck	86/18/879	2018-03-26	Flonikamid	µg/dm3	0.1	p.0,1	-	1	Eurofins	SFWA0-8
Puck Bay	54.724314	18.416992	-	Pier in Puck	86/18/879	2018-03-26	Fluazifop-butyl	µg/dm3	0.1	p.0,1	-	1	Eurofins	SFWA0-8
Puck Bay	54.724314	18.416992	-	Pier in Puck	86/18/879	2018-03-26	Fluazinam	µg/dm3	0.1	p.0,1	-	1	Eurofins	SFWA0-8
Puck Bay	54.724314	18.416992	-	Pier in Puck	86/18/879	2018-03-26	Fluchloralina	µg/dm3	0.1	p.0,1	-	1	Eurofins	SFWA0-8
Puck Bay	54.724314	18.416992	-	Pier in Puck	86/18/879	2018-03-26	Flucytrynat	µg/dm3	0.1	p.0,1	-	1	Eurofins	SFWA0-8
Puck Bay	54.724314	18.416992	-	Pier in Puck	86/18/879	2018-03-26	Flufenoksuron	µg/dm3	0.1	p.0,1	-	1	Eurofins	SFWA0-8
Puck Bay	54.724314	18.416992	-	Pier in Puck	86/18/879	2018-03-26	Flumethrine	µg/dm3	0.1	p.0,1	-	1	Eurofins	SFWA0-8
Puck Bay	54.724314	18.416992	-	Pier in Puck	86/18/879	2018-03-26	Flumetralin	µg/dm3	0.1	p.0,1	-	1	Eurofins	SFWA0-8
Puck Bay	54.724314	18.416992	-	Pier in Puck	86/18/879	2018-03-26	Flupikolid	µg/dm3	0.1	p.0,1	-	1	Eurofins	SFWA0-8
Puck Bay	54.724314	18.416992	-	Pier in Puck	86/18/879	2018-03-26	Fluorodifen	µg/dm3	0.1	p.0,1	-	1	Eurofins	SFWA0-8
Puck Bay	54.724314	18.416992	-	Pier in Puck	86/18/879	2018-03-26	Fluotrimazole	µg/dm3	0.1	p.0,1	-	1	Eurofins	SFWA0-8
Puck Bay	54.724314	18.416992	-	Pier in Puck	86/18/879	2018-03-26	Fluchinkonazol	µg/dm3	0.1	p.0,1	-	1	Eurofins	SFWA0-8
Puck Bay	54.724314	18.416992	-	Pier in Puck	86/18/879	2018-03-26	Flurenol-butyl	µg/dm3	0.1	p.0,1	-	1	Eurofins	SFWA0-8
Puck Bay	54.724314	18.416992	-	Pier in Puck	86/18/879	2018-03-26	Flurochloridon	µg/dm3	0.1	p.0,1	-	1	Eurofins	SFWA0-8
Puck Bay	54.724314	18.416992	-	Pier in Puck	86/18/879	2018-03-26	Flurtamone	µg/dm3	0.05	p.0,05	-	1	Eurofins	SFWA0-8
Puck Bay	54.724314	18.416992	-	Pier in Puck	86/18/879	2018-03-26	Flusilazol	µg/dm3	0.1	p.0,1	-	1	Eurofins	SFWA0-8
Puck Bay	54.724314	18.416992	-	Pier in Puck	86/18/879	2018-03-26	Folpet	µg/dm3	0.1	p.0,1	-	1	Eurofins	SFWA0-8
Puck Bay	54.724314	18.416992	-	Pier in Puck	86/18/879	2018-03-26	Fonofos	µg/dm3	0.1	p.0,1	-	1	Eurofins	SFWA0-8
Puck Bay	54.724314	18.416992	-	Pier in Puck	86/18/879	2018-03-26	Formotion	µg/dm3	0.1	p.0,1	-	1	Eurofins	SFWA0-8
Puck Bay	54.724314	18.416992	-	Pier in Puck	86/18/879	2018-03-26	Genite	µg/dm3	0.1	p.0,1	-	1	Eurofins	SFWA0-8
Puck Bay	54.724314	18.416992	-	Pier in Puck	86/18/879	2018-03-26	Halfenprox	µg/dm3	0.1	p.0,1	-	1	Eurofins	SFWA0-8
Puck Bay	54.724314	18.416992	-	Pier in Puck	86/18/879	2018-03-26	Haloxyfop-Ethoxyethyl	µg/dm3	0.1	p.0,1	-	1	Eurofins	SFWA0-8
Puck Bay	54.724314	18.416992	-	Pier in Puck	86/18/879	2018-03-26	Haloxyfop-methyl	µg/dm3	0.1	p.0,1	-	1	Eurofins	SFWA0-8
Puck Bay	54.724314	18.416992	-	Pier in Puck	86/18/879	2018-03-26	HCH (sumaizomerów-bez lindan)	µg/dm3	0.1	p.0,1	-	1	Eurofins	SFWA0-8
Puck Bay	54.724314	18.416992	-	Pier in Puck	86/18/879	2018-03-26	Alfa-HCH	µg/dm3	0.05	p.0,05	-	1	Eurofins	SFWA0-8
Puck Bay	54.724314	18.416992	-	Pier in Puck	86/18/879	2018-03-26	Beta-HCH	µg/dm3	0.05	p.0,05	-	1	Eurofins	SFWA0-8
Puck Bay	54.724314	18.416992	-	Pier in Puck	86/18/879	2018-03-26	Delta-HCH	µg/dm3	0.05	p.0,05	-	1	Eurofins	SFWA0-8
Puck Bay	54.724314	18.416992	-	Pier in Puck	86/18/879	2018-03-26	Epsilon-HCH	µg/dm3	0.05	p.0,05	-	1	Eurofins	SFWA0-8
Puck Bay	54.724314	18.416992	-	Pier in Puck	86/18/879	2018-03-26	Lindan(gamma-HCH)	µg/dm3	0.1	p.0,1	-	1	Eurofins	SFWA0-8
Puck Bay	54.724314	18.416992	-	Pier in Puck	86/18/879	2018-03-26	Heptachlor	µg/dm3	0.03	p.0,03	-	1	Eurofins	SFWA0-8
Puck Bay	54.724314	18.416992	-	Pier in Puck	86/18/879	2018-03-26	Heptachlor(suma)	µg/dm3	0.03	p.0,03	-	1	Eurofins	SFWA0-8
Puck Bay	54.724314	18.416992	-	Pier in Puck	86/18/879	2018-03-26	Heptahlor-trans-epoksyd	µg/dm3	0.03	p.0,03	-	1	Eurofins	SFWA0-8
Puck Bay	54.724314	18.416992	-	Pier in Puck	86/18/879	2018-03-26	Heptahlor-cis-epoksyd	µg/dm3	0.03	p.0,03	-	1	Eurofins	SFWA0-8
Puck Bay	54.724314	18.416992	-	Pier in Puck	86/18/879	2018-03-26	Heptenofos	µg/dm3	0.1	p.0,1	-	1	Eurofins	SFWA0-8
Puck Bay	54.724314	18.416992	-	Pier in Puck	86/18/879	2018-03-26	Heksachlorobenzen(HCB)	µg/dm3	0.1	p.0,1	-	1	Eurofins	SFWA0-8
Puck Bay	54.724314	18.416992	-	Pier in Puck	86/18/879	2018-03-26	Heksakonazol	µg/dm3	0.1	p.0,1	-	1	Eurofins	SFWA0-8
Puck Bay	54.724314	18.416992	-	Pier in Puck	86/18/879	2018-03-26	Indanofan	µg/dm3	0.1	p.0,1	-	1	Eurofins	SFWA0-8
Puck Bay	54.724314	18.416992	-	Pier in Puck	86/18/879	2018-03-26	Indoksakarb	µg/dm3	0.1	p.0,1	-	1	Eurofins	SFWA0-8
Puck Bay	54.724314	18.416992	-	Pier in Puck	86/18/879	2018-03-26	Jodofenfos	µg/dm3	0.1	p.0,1	-	1	Eurofins	SFWA0-8
Puck Bay	54.724314	18.416992	-	Pier in Puck	86/18/879	2018-03-26	Ioxynil-Octanoate	µg/dm3	0.1	p.0,1	-	1	Eurofins	SFWA0-8
Puck Bay	54.724314	18.416992	-	Pier in Puck	86/18/879	2018-03-26	Iprobenfos	µg/dm3	0.1	p.0,1	-	1	Eurofins	SFWA0-8
Puck Bay	54.724314	18.416992	-	Pier in Puck	86/18/879	2018-03-26	Iprodion	µg/dm3	0.1	p.0,1	-	1	Eurofins	SFWA0-8
Puck Bay	54.724314	18.416992	-	Pier in Puck	86/18/879	2018-03-26	Isazophos	µg/dm3	0.1	p.0,1	-	1	Eurofins	SFWA0-8
Puck Bay	54.724314	18.416992	-	Pier in Puck	86/18/879	2018-03-26	Isobenzan	µg/dm3	0.1	p.0,1	-	1	Eurofins	SFWA0-8
Puck Bay	54.724314	18.416992	-	Pier in Puck	86/18/879	2018-03-26	Isocarbofos	µg/dm3	0.1	p.0,1	-	1	Eurofins	SFWA0-8
Puck Bay	54.724314	18.416992	-	Pier in Puck	86/18/879	2018-03-26	Izodryna	µg/dm3	0.1	p.0,1	-	1	Eurofins	SFWA0-8
Puck Bay	54.724314	18.416992	-	Pier in Puck	86/18/879	2018-03-26	Izofenfos	µg/dm3	0.1	p.0,1	-	1	Eurofins	SFWA0-8
Puck Bay	54.724314	18.416992	-	Pier in Puck	86/18/879	2018-03-26	Isofenphos-Methyl	µg/dm3	0.1	p.0,1	-	1	Eurofins	SFWA0-8
Puck Bay	54.724314	18.416992	-	Pier in Puck	86/18/879	2018-03-26	Isomethiozin	µg/dm3	0.1	p.0,1	-	1	Eurofins	SFWA0-8
Puck Bay	54.724314	18.416992	-	Pier in Puck	86/18/879	2018-03-26	Isopropalin	µg/dm3	0.1	p.0,1	-	1	Eurofins	SFWA0-8
Puck Bay	54.724314	18.416992	-	Pier in Puck	86/18/879	2018-03-26	Isoxadifen-ethyl	µg/dm3	0.1	p.0,1	-	1	Eurofins	SFWA0-8
Puck Bay	54.724314	18.416992	-	Pier in Puck	86/18/879	2018-03-26	Krezoksym-metylu	µg/dm3	0.1	p.0,1	-	1	Eurofins	SFWA0-8
Puck Bay	54.724314	18.416992	-	Pier in Puck	86/18/879	2018-03-26	Lactofen	µg/dm3	0.1	p.0,1	-	1	Eurofins	SFWA0-8
Puck Bay	54.724314	18.416992	-	Pier in Puck	86/18/879	2018-03-26	Leptophos	µg/dm3	0.1	p.0,1	-	1	Eurofins	SFWA0-8
Puck Bay	54.724314	18.416992	-	Pier in Puck	86/18/879	2018-03-26	Lufenuron	µg/dm3	0.1	p.0,1	-	1	Eurofins	SFWA0-8
Puck Bay	54.724314	18.416992	-	Pier in Puck	86/18/879	2018-03-26	Malaokson	µg/dm3	0.05	p.0,05	-	1	Eurofins	SFWA0-8
Puck Bay	54.724314	18.416992	-	Pier in Puck	86/18/879	2018-03-26	Malation	µg/dm3	0.1	p.0,1	-	1	Eurofins	SFWA0-8
Puck Bay	54.724314	18.416992	-	Pier in Puck	86/18/879	2018-03-26	Mekarbam	µg/dm3	0.1	p.0,1	-	1	Eurofins	SFWA0-8
Puck Bay	54.724314	18.416992	-	Pier in Puck	86/18/879	2018-03-26	Mephosfolan	µg/dm3	0.1	p.0,1	-	1	Eurofins	SFWA0-8
Puck Bay	54.724314	18.416992	-	Pier in Puck	86/18/879	2018-03-26	Merphos	µg/dm3	0.1	p.0,1	-	1	Eurofins	SFWA0-8
Puck Bay	54.724314	18.416992	-	Pier in Puck	86/18/879	2018-03-26	Metazachlor	µg/dm3	0.1	p.0,1	-	1	Eurofins	SFWA0-8
Puck Bay	54.724314	18.416992	-	Pier in Puck	86/18/879	2018-03-26	Metakrifos	µg/dm3	0.1	p.0,1	-	1	Eurofins	SFWA0-8
Puck Bay	54.724314	18.416992	-	Pier in Puck	86/18/879	2018-03-26	Metydation	µg/dm3	0.1	p.0,1	-	1	Eurofins	SFWA0-8
Puck Bay	54.724314	18.416992	-	Pier in Puck	86/18/879	2018-03-26	Metoksychlor	µg/dm3	0.1	p.0,1	-	1	Eurofins	SFWA0-8
Puck Bay	54.724314	18.416992	-	Pier in Puck	86/18/879	2018-03-26	Metolachlor	µg/dm3	0.1	p.0,1	-	1	Eurofins	SFWA0-8
Puck Bay	54.724314	18.416992	-	Pier in Puck	86/18/879	2018-03-26	Metrafenon	µg/dm3	0.1	p.0,1	-	1	Eurofins	SFWA0-8
Puck Bay	54.724314	18.416992	-	Pier in Puck	86/18/879	2018-03-26	Metribuzyn	µg/dm3	0.1	p.0,1	-	1	Eurofins	SFWA0-8
Puck Bay	54.724314	18.416992	-	Pier in Puck	86/18/879	2018-03-26	Mevinfos	µg/dm3	0.1	p.0,1	-	1	Eurofins	SFWA0-8
Puck Bay	54.724314	18.416992	-	Pier in Puck	86/18/879	2018-03-26	Mirex	µg/dm3	0.1	p.0,1	-	1	Eurofins	SFWA0-8
Puck Bay	54.724314	18.416992	-	Pier in Puck	86/18/879	2018-03-26	Molinate	µg/dm3	0.1	p.0,1	-	1	Eurofins	SFWA0-8
Puck Bay	54.724314	18.416992	-	Pier in Puck	86/18/879	2018-03-26	Myklobutanil	µg/dm3	0.1	p.0,1	-	1	Eurofins	SFWA0-8
Puck Bay	54.724314	18.416992	-	Pier in Puck	86/18/879	2018-03-26	Nitralin	µg/dm3	0.1	p.0,1	-	1	Eurofins	SFWA0-8
Puck Bay	54.724314	18.416992	-	Pier in Puck	86/18/879	2018-03-26	Nitrapyrin	µg/dm3	0.1	p.0,1	-	1	Eurofins	SFWA0-8
Puck Bay	54.724314	18.416992	-	Pier in Puck	86/18/879	2018-03-26	Nitrofen	µg/dm3	0.1	p.0,1	-	1	Eurofins	SFWA0-8
Puck Bay	54.724314	18.416992	-	Pier in Puck	86/18/879	2018-03-26	Nitrothal-isopropyl	µg/dm3	0.1	p.0,1	-	1	Eurofins	SFWA0-8
Puck Bay	54.724314	18.416992	-	Pier in Puck	86/18/879	2018-03-26	Norflurazon	µg/dm3	0.1	p.0,1	-	1	Eurofins	SFWA0-8
Puck Bay	54.724314	18.416992	-	Pier in Puck	86/18/879	2018-03-26	Nuarimol	µg/dm3	0.1	p.0,1	-	1	Eurofins	SFWA0-8
Puck Bay	54.724314	18.416992	-	Pier in Puck	86/18/879	2018-03-26	Ometoat	µg/dm3	0.1	p.0,1	-	1	Eurofins	SFWA0-8
Puck Bay	54.724314	18.416992	-	Pier in Puck	86/18/879	2018-03-26	Oxadiazon	µg/dm3	0.1	p.0,1	-	1	Eurofins	SFWA0-8
Puck Bay	54.724314	18.416992	-	Pier in Puck	86/18/879	2018-03-26	Oxydemeton-methyl	µg/dm3	0.1	p.0,1	-	1	Eurofins	SFWA0-8
Puck Bay	54.724314	18.416992	-	Pier in Puck	86/18/879	2018-03-26	Oksyfluoroten	µg/dm3	0.1	p.0,1	-	1	Eurofins	SFWA0-8
Puck Bay	54.724314	18.416992	-	Pier in Puck	86/18/879	2018-03-26	Paklobutrazol	µg/dm3	0.1	p.0,1	-	1	Eurofins	SFWA0-8
Puck Bay	54.724314	18.416992	-	Pier in Puck	86/18/879	2018-03-26	Paraoxon-ethyl	µg/dm3	0.1	p.0,1	-	1	Eurofins	SFWA0-8
Puck Bay	54.724314	18.416992	-	Pier in Puck	86/18/879	2018-03-26	Paraokson metylowy	µg/dm3	0.1	p.0,1	-	1	Eurofins	SFWA0-8
Puck Bay	54.724314	18.416992	-	Pier in Puck	86/18/879	2018-03-26	Paration	µg/dm3	0.1	p.0,1	-	1	Eurofins	SFWA0-8
Puck Bay	54.724314	18.416992	-	Pier in Puck	86/18/879	2018-03-26	Paration metylu	µg/dm3	0.1	p.0,1	-	1	Eurofins	SFWA0-8
Puck Bay	54.724314	18.416992	-	Pier in Puck	86/18/879	2018-03-26	Paration metylu/Paraokson metylu (suma)	µg/dm3	0.1	p.0,1	-	1	Eurofins	SFWA0-8
Puck Bay	54.724314	18.416992	-	Pier in Puck	86/18/879	2018-03-26	PCB IUPAC 101	µg/dm3	0.05	p.0,05	-	1	Eurofins	SFWA0-8
Puck Bay	54.724314	18.416992	-	Pier in Puck	86/18/879	2018-03-26	PCB 118	µg/dm3	0.05	p.0,05	-	1	Eurofins	SFWA0-8
Puck Bay	54.724314	18.416992	-	Pier in Puck	86/18/879	2018-03-26	PCB 138	µg/dm3	0.05	p.0,05	-	1	Eurofins	SFWA0-8
Puck Bay	54.724314	18.416992	-	Pier in Puck	86/18/879	2018-03-26	PCB 153	µg/dm3	0.05	p.0,05	-	1	Eurofins	SFWA0-8
Puck Bay	54.724314	18.416992	-	Pier in Puck	86/18/879	2018-03-26	PCB 180	µg/dm3	0.05	p.0,05	-	1	Eurofins	SFWA0-8
Puck Bay	54.724314	18.416992	-	Pier in Puck	86/18/879	2018-03-26	PCB 28	µg/dm3	0.05	p.0,05	-	1	Eurofins	SFWA0-8
Puck Bay	54.724314	18.416992	-	Pier in Puck	86/18/879	2018-03-26	PCB 52	µg/dm3	0.05	p.0,05	-	1	Eurofins	SFWA0-8
Puck Bay	54.724314	18.416992	-	Pier in Puck	86/18/879	2018-03-26	Penkonazol	µg/dm3	0.1	p.0,1	-	1	Eurofins	SFWA0-8
Puck Bay	54.724314	18.416992	-	Pier in Puck	86/18/879	2018-03-26	Pendimetalina	µg/dm3	0.1	p.0,1	-	1	Eurofins	SFWA0-8
Puck Bay	54.724314	18.416992	-	Pier in Puck	86/18/879	2018-03-26	Pentachloranisol	µg/dm3	0.1	p.0,1	-	1	Eurofins	SFWA0-8
Puck Bay	54.724314	18.416992	-	Pier in Puck	86/18/879	2018-03-26	Pentachloraniline	µg/dm3	0.1	p.0,1	-	1	Eurofins	SFWA0-8
Puck Bay	54.724314	18.416992	-	Pier in Puck	86/18/879	2018-03-26	Pentachlorobenzen	µg/dm3	0.1	p.0,1	-	1	Eurofins	SFWA0-8
Puck Bay	54.724314	18.416992	-	Pier in Puck	86/18/879	2018-03-26	Pentachlorothioanisole	µg/dm3	0.1	p.0,1	-	1	Eurofins	SFWA0-8
Puck Bay	54.724314	18.416992	-	Pier in Puck	86/18/879	2018-03-26	Permetryna	µg/dm3	0.1	p.0,1	-	1	Eurofins	SFWA0-8
Puck Bay	54.724314	18.416992	-	Pier in Puck	86/18/879	2018-03-26	Pertan	µg/dm3	0.1	p.0,1	-	1	Eurofins	SFWA0-8
Puck Bay	54.724314	18.416992	-	Pier in Puck	86/18/879	2018-03-26	Phenkapton	µg/dm3	0.1	p.0,1	-	1	Eurofins	SFWA0-8
Puck Bay	54.724314	18.416992	-	Pier in Puck	86/18/879	2018-03-26	Phenothrin	µg/dm3	0.1	p.0,1	-	1	Eurofins	SFWA0-8
Puck Bay	54.724314	18.416992	-	Pier in Puck	86/18/879	2018-03-26	Fentoat	µg/dm3	0.1	p.0,1	-	1	Eurofins	SFWA0-8
Puck Bay	54.724314	18.416992	-	Pier in Puck	86/18/879	2018-03-26	Fosalon	µg/dm3	0.1	p.0,1	-	1	Eurofins	SFWA0-8
Puck Bay	54.724314	18.416992	-	Pier in Puck	86/18/879	2018-03-26	Phosfolane	µg/dm3	0.1	p.0,1	-	1	Eurofins	SFWA0-8
Puck Bay	54.724314	18.416992	-	Pier in Puck	86/18/879	2018-03-26	Fosmet	µg/dm3	0.1	p.0,1	-	1	Eurofins	SFWA0-8
Puck Bay	54.724314	18.416992	-	Pier in Puck	86/18/879	2018-03-26	Picolinafen	µg/dm3	0.1	p.0,1	-	1	Eurofins	SFWA0-8
Puck Bay	54.724314	18.416992	-	Pier in Puck	86/18/879	2018-03-26	Pikoksystrobina	µg/dm3	0.1	p.0,1	-	1	Eurofins	SFWA0-8
Puck Bay	54.724314	18.416992	-	Pier in Puck	86/18/879	2018-03-26	Piperophos	µg/dm3	0.1	p.0,1	-	1	Eurofins	SFWA0-8
Puck Bay	54.724314	18.416992	-	Pier in Puck	86/18/879	2018-03-26	Pirymifos metylowy	µg/dm3	0.1	p.0,1	-	1	Eurofins	SFWA0-8
Puck Bay	54.724314	18.416992	-	Pier in Puck	86/18/879	2018-03-26	Pirymifos etylowy	µg/dm3	0.1	p.0,1	-	1	Eurofins	SFWA0-8
Puck Bay	54.724314	18.416992	-	Pier in Puck	86/18/879	2018-03-26	Plifenate	µg/dm3	0.1	p.0,1	-	1	Eurofins	SFWA0-8
Puck Bay	54.724314	18.416992	-	Pier in Puck	86/18/879	2018-03-26	Praletryna	µg/dm3	0.1	p.0,1	-	1	Eurofins	SFWA0-8
Puck Bay	54.724314	18.416992	-	Pier in Puck	86/18/879	2018-03-26	Procymidon	µg/dm3	0.1	p.0,1	-	1	Eurofins	SFWA0-8
Puck Bay	54.724314	18.416992	-	Pier in Puck	86/18/879	2018-03-26	Profenfos	µg/dm3	0.1	p.0,1	-	1	Eurofins	SFWA0-8
Puck Bay	54.724314	18.416992	-	Pier in Puck	86/18/879	2018-03-26	Profluralina	µg/dm3	0.1	p.0,1	-	1	Eurofins	SFWA0-8
Puck Bay	54.724314	18.416992	-	Pier in Puck	86/18/879	2018-03-26	Propachlor	µg/dm3	0.1	p.0,1	-	1	Eurofins	SFWA0-8
Puck Bay	54.724314	18.416992	-	Pier in Puck	86/18/879	2018-03-26	Propanil	µg/dm3	0.1	p.0,1	-	1	Eurofins	SFWA0-8
Puck Bay	54.724314	18.416992	-	Pier in Puck	86/18/879	2018-03-26	Propazyna	µg/dm3	0.1	p.0,1	-	1	Eurofins	SFWA0-8
Puck Bay	54.724314	18.416992	-	Pier in Puck	86/18/879	2018-03-26	Propetamfos	µg/dm3	0.1	p.0,1	-	1	Eurofins	SFWA0-8
Puck Bay	54.724314	18.416992	-	Pier in Puck	86/18/879	2018-03-26	Propikonazol	µg/dm3	0.1	p.0,1	-	1	Eurofins	SFWA0-8
Puck Bay	54.724314	18.416992	-	Pier in Puck	86/18/879	2018-03-26	Propyzamid	µg/dm3	0.1	p.0,1	-	1	Eurofins	SFWA0-8
Puck Bay	54.724314	18.416992	-	Pier in Puck	86/18/879	2018-03-26	Protiofos	µg/dm3	0.1	p.0,1	-	1	Eurofins	SFWA0-8
Puck Bay	54.724314	18.416992	-	Pier in Puck	86/18/879	2018-03-26	Prothoat	µg/dm3	0.1	p.0,1	-	1	Eurofins	SFWA0-8
Puck Bay	54.724314	18.416992	-	Pier in Puck	86/18/879	2018-03-26	Pyraclofos	µg/dm3	0.1	p.0,1	-	1	Eurofins	SFWA0-8
Puck Bay	54.724314	18.416992	-	Pier in Puck	86/18/879	2018-03-26	Pyraflufen-ethyl	µg/dm3	0.1	p.0,1	-	1	Eurofins	SFWA0-8
Puck Bay	54.724314	18.416992	-	Pier in Puck	86/18/879	2018-03-26	Pirazofos	µg/dm3	0.1	p.0,1	-	1	Eurofins	SFWA0-8
Puck Bay	54.724314	18.416992	-	Pier in Puck	86/18/879	2018-03-26	Pyretryny	µg/dm3	0.1	p.0,1	-	1	Eurofins	SFWA0-8
Puck Bay	54.724314	18.416992	-	Pier in Puck	86/18/879	2018-03-26	Pirydaben	µg/dm3	0.1	p.0,1	-	1	Eurofins	SFWA0-8
Puck Bay	54.724314	18.416992	-	Pier in Puck	86/18/879	2018-03-26	Pyridaphenthion	µg/dm3	0.1	p.0,1	-	1	Eurofins	SFWA0-8
Puck Bay	54.724314	18.416992	-	Pier in Puck	86/18/879	2018-03-26	Pyrifenox	µg/dm3	0.1	p.0,1	-	1	Eurofins	SFWA0-8
Puck Bay	54.724314	18.416992	-	Pier in Puck	86/18/879	2018-03-26	Pirimithate	µg/dm3	0.1	p.0,1	-	1	Eurofins	SFWA0-8
Puck Bay	54.724314	18.416992	-	Pier in Puck	86/18/879	2018-03-26	Chinalofos	µg/dm3	0.1	p.0,1	-	1	Eurofins	SFWA0-8
Puck Bay	54.724314	18.416992	-	Pier in Puck	86/18/879	2018-03-26	Chinoksyfen	µg/dm3	0.1	p.0,1	-	1	Eurofins	SFWA0-8
Puck Bay	54.724314	18.416992	-	Pier in Puck	86/18/879	2018-03-26	Kwintocen	µg/dm3	0.1	p.0,1	-	1	Eurofins	SFWA0-8
Puck Bay	54.724314	18.416992	-	Pier in Puck	86/18/879	2018-03-26	Quintozene (suma)	µg/dm3	0.1	p.0,1	-	1	Eurofins	SFWA0-8
Puck Bay	54.724314	18.416992	-	Pier in Puck	86/18/879	2018-03-26	Chizalofop etylowy	µg/dm3	0.1	p.0,1	-	1	Eurofins	SFWA0-8
Puck Bay	54.724314	18.416992	-	Pier in Puck	86/18/879	2018-03-26	Resmetryna	µg/dm3	0.1	p.0,1	-	1	Eurofins	SFWA0-8
Puck Bay	54.724314	18.416992	-	Pier in Puck	86/18/879	2018-03-26	S421 Octachlordipropyleter)	µg/dm3	0.1	p.0,1	-	1	Eurofins	SFWA0-8
Puck Bay	54.724314	18.416992	-	Pier in Puck	86/18/879	2018-03-26	Spiromesifen	µg/dm3	0.1	p.0,1	-	1	Eurofins	SFWA0-8
Puck Bay	54.724314	18.416992	-	Pier in Puck	86/18/879	2018-03-26	Sulfotep	µg/dm3	0.1	p.0,1	-	1	Eurofins	SFWA0-8
Puck Bay	54.724314	18.416992	-	Pier in Puck	86/18/879	2018-03-26	Sulprofos	µg/dm3	0.1	p.0,1	-	1	Eurofins	SFWA0-8
Puck Bay	54.724314	18.416992	-	Pier in Puck	86/18/879	2018-03-26	Swep	µg/dm3	0.1	p.0,1	-	1	Eurofins	SFWA0-8
Puck Bay	54.724314	18.416992	-	Pier in Puck	86/18/879	2018-03-26	tau-Fluvalinate	µg/dm3	0.1	p.0,1	-	1	Eurofins	SFWA0-8
Puck Bay	54.724314	18.416992	-	Pier in Puck	86/18/879	2018-03-26	Tebupirimfos	µg/dm3	0.1	p.0,1	-	1	Eurofins	SFWA0-8
Puck Bay	54.724314	18.416992	-	Pier in Puck	86/18/879	2018-03-26	Technazen	µg/dm3	0.1	p.0,1	-	1	Eurofins	SFWA0-8
Puck Bay	54.724314	18.416992	-	Pier in Puck	86/18/879	2018-03-26	Teflutryna	µg/dm3	0.1	p.0,1	-	1	Eurofins	SFWA0-8
Puck Bay	54.724314	18.416992	-	Pier in Puck	86/18/879	2018-03-26	Temephos	µg/dm3	0.1	p.0,1	-	1	Eurofins	SFWA0-8
Puck Bay	54.724314	18.416992	-	Pier in Puck	86/18/879	2018-03-26	Terbufos	µg/dm3	0.1	p.0,1	-	1	Eurofins	SFWA0-8
Puck Bay	54.724314	18.416992	-	Pier in Puck	86/18/879	2018-03-26	Tetrachlorwinfos	µg/dm3	0.1	p.0,1	-	1	Eurofins	SFWA0-8
Puck Bay	54.724314	18.416992	-	Pier in Puck	86/18/879	2018-03-26	Tetrakonazol	µg/dm3	0.1	p.0,1	-	1	Eurofins	SFWA0-8
Puck Bay	54.724314	18.416992	-	Pier in Puck	86/18/879	2018-03-26	Tetradifon	µg/dm3	0.1	p.0,1	-	1	Eurofins	SFWA0-8
Puck Bay	54.724314	18.416992	-	Pier in Puck	86/18/879	2018-03-26	Tetrametryna	µg/dm3	0.1	p.0,1	-	1	Eurofins	SFWA0-8
Puck Bay	54.724314	18.416992	-	Pier in Puck	86/18/879	2018-03-26	Tetrasul	µg/dm3	0.1	p.0,1	-	1	Eurofins	SFWA0-8
Puck Bay	54.724314	18.416992	-	Pier in Puck	86/18/879	2018-03-26	Tolklofos metylu	µg/dm3	0.1	p.0,1	-	1	Eurofins	SFWA0-8
Puck Bay	54.724314	18.416992	-	Pier in Puck	86/18/879	2018-03-26	Tolilofluanid	µg/dm3	0.1	p.0,1	-	1	Eurofins	SFWA0-8
Puck Bay	54.724314	18.416992	-	Pier in Puck	86/18/879	2018-03-26	Toxaphene Parlar 26	µg/dm3	0.05	p.0,05	-	1	Eurofins	SFWA0-8
Puck Bay	54.724314	18.416992	-	Pier in Puck	86/18/879	2018-03-26	Toxaphene Parlar 50	µg/dm3	0.05	p.0,05	-	1	Eurofins	SFWA0-8
Puck Bay	54.724314	18.416992	-	Pier in Puck	86/18/879	2018-03-26	Toxaphene Parlar 62	µg/dm3	0.05	p.0,05	-	1	Eurofins	SFWA0-8
Puck Bay	54.724314	18.416992	-	Pier in Puck	86/18/879	2018-03-26	Transfluthrin	µg/dm3	0.1	p.0,1	-	1	Eurofins	SFWA0-8
Puck Bay	54.724314	18.416992	-	Pier in Puck	86/18/879	2018-03-26	Triadimefon	µg/dm3	0.1	p.0,1	-	1	Eurofins	SFWA0-8
Puck Bay	54.724314	18.416992	-	Pier in Puck	86/18/879	2018-03-26	Triadimenol	µg/dm3	0.1	p.0,1	-	1	Eurofins	SFWA0-8
Puck Bay	54.724314	18.416992	-	Pier in Puck	86/18/879	2018-03-26	Triadimenol/Triadimefon(suma)	µg/dm3	0.1	p.0,1	-	1	Eurofins	SFWA0-8
Puck Bay	54.724314	18.416992	-	Pier in Puck	86/18/879	2018-03-26	Trialat	µg/dm3	0.1	p.0,1	-	1	Eurofins	SFWA0-8
Puck Bay	54.724314	18.416992	-	Pier in Puck	86/18/879	2018-03-26	Triamiphos	µg/dm3	0.1	p.0,1	-	1	Eurofins	SFWA0-8
Puck Bay	54.724314	18.416992	-	Pier in Puck	86/18/879	2018-03-26	Triazofos	µg/dm3	0.1	p.0,1	-	1	Eurofins	SFWA0-8
Puck Bay	54.724314	18.416992	-	Pier in Puck	86/18/879	2018-03-26	Tribufos	µg/dm3	0.1	p.0,1	-	1	Eurofins	SFWA0-8
Puck Bay	54.724314	18.416992	-	Pier in Puck	86/18/879	2018-03-26	Trichloronat	µg/dm3	0.1	p.0,1	-	1	Eurofins	SFWA0-8
Puck Bay	54.724314	18.416992	-	Pier in Puck	86/18/879	2018-03-26	Tridiphane	µg/dm3	0.1	p.0,1	-	1	Eurofins	SFWA0-8
Puck Bay	54.724314	18.416992	-	Pier in Puck	86/18/879	2018-03-26	Trifloksystrobina	µg/dm3	0.1	p.0,1	-	1	Eurofins	SFWA0-8
Puck Bay	54.724314	18.416992	-	Pier in Puck	86/18/879	2018-03-26	Trifluralina	µg/dm3	0.1	p.0,1	-	1	Eurofins	SFWA0-8
Puck Bay	54.724314	18.416992	-	Pier in Puck	86/18/879	2018-03-26	Vamidothion	µg/dm3	0.1	p.0,1	-	1	Eurofins	SFWA0-8
Puck Bay	54.724314	18.416992	-	Pier in Puck	86/18/879	2018-03-26	Winklozolina	µg/dm3	0.1	p.0,1	-	1	Eurofins	SFWA0-8
Puck Bay	54.724314	18.416992	-	Pier in Puck	143/18/1430	2018-06-05	2,4,5-T-Methylester	µg/dm3	0.1	p.0,1	-	1	Eurofins	SFWA0-8
Puck Bay	54.724314	18.416992	-	Pier in Puck	143/18/1430	2018-06-05	2,4-D-Methylester	µg/dm3	0.1	p.0,1	-	1	Eurofins	SFWA0-8
Puck Bay	54.724314	18.416992	-	Pier in Puck	143/18/1430	2018-06-05	Acetochlor	µg/dm3	0.1	p.0,1	-	1	Eurofins	SFWA0-8
Puck Bay	54.724314	18.416992	-	Pier in Puck	143/18/1430	2018-06-05	Aclonifen	µg/dm3	0.1	p.0,1	-	1	Eurofins	SFWA0-8
Puck Bay	54.724314	18.416992	-	Pier in Puck	143/18/1430	2018-06-05	Akrynatryna	µg/dm3	0.1	p.0,1	-	1	Eurofins	SFWA0-8
Puck Bay	54.724314	18.416992	-	Pier in Puck	143/18/1430	2018-06-05	Alachlor	µg/dm3	0.1	p.0,1	-	1	Eurofins	SFWA0-8
Puck Bay	54.724314	18.416992	-	Pier in Puck	143/18/1430	2018-06-05	Aldryna	µg/dm3	0.03	p.0,03	-	1	Eurofins	SFWA0-8
Puck Bay	54.724314	18.416992	-	Pier in Puck	143/18/1430	2018-06-05	Aldryna+Dieldryna	µg/dm3	0.1	p.0,1	-	1	Eurofins	SFWA0-8
Puck Bay	54.724314	18.416992	-	Pier in Puck	143/18/1430	2018-06-05	Alletryna	µg/dm3	0.1	p.0,1	-	1	Eurofins	SFWA0-8
Puck Bay	54.724314	18.416992	-	Pier in Puck	143/18/1430	2018-06-05	Amidithion	µg/dm3	0.1	p.0,1	-	1	Eurofins	SFWA0-8
Puck Bay	54.724314	18.416992	-	Pier in Puck	143/18/1430	2018-06-05	Antrachinon	µg/dm3	0.1	p.0,1	-	1	Eurofins	SFWA0-8
Puck Bay	54.724314	18.416992	-	Pier in Puck	143/18/1430	2018-06-05	Atrazyna	µg/dm3	0.1	p.0,1	-	1	Eurofins	SFWA0-8
Puck Bay	54.724314	18.416992	-	Pier in Puck	143/18/1430	2018-06-05	Azakonazol	µg/dm3	0.1	p.0,1	-	1	Eurofins	SFWA0-8
Puck Bay	54.724314	18.416992	-	Pier in Puck	143/18/1430	2018-06-05	Azynofos etylowy	µg/dm3	0.1	p.0,1	-	1	Eurofins	SFWA0-8
Puck Bay	54.724314	18.416992	-	Pier in Puck	143/18/1430	2018-06-05	Azynofos metylowy	µg/dm3	0.1	p.0,1	-	1	Eurofins	SFWA0-8
Puck Bay	54.724314	18.416992	-	Pier in Puck	143/18/1430	2018-06-05	Azoksystrobina	µg/dm3	0.1	p.0,1	-	1	Eurofins	SFWA0-8
Puck Bay	54.724314	18.416992	-	Pier in Puck	143/18/1430	2018-06-05	Benfluralin	µg/dm3	0.1	p.0,1	-	1	Eurofins	SFWA0-8
Puck Bay	54.724314	18.416992	-	Pier in Puck	143/18/1430	2018-06-05	Benoxacor	µg/dm3	0.1	p.0,1	-	1	Eurofins	SFWA0-8
Puck Bay	54.724314	18.416992	-	Pier in Puck	143/18/1430	2018-06-05	Benzoylprop-ethyl	µg/dm3	0.1	p.0,1	-	1	Eurofins	SFWA0-8
Puck Bay	54.724314	18.416992	-	Pier in Puck	143/18/1430	2018-06-05	Biofenox	µg/dm3	0.1	p.0,1	-	1	Eurofins	SFWA0-8
Puck Bay	54.724314	18.416992	-	Pier in Puck	143/18/1430	2018-06-05	Binapacryl	µg/dm3	0.1	p.0,1	-	1	Eurofins	SFWA0-8
Puck Bay	54.724314	18.416992	-	Pier in Puck	143/18/1430	2018-06-05	Bifentryna	µg/dm3	0.1	p.0,1	-	1	Eurofins	SFWA0-8
Puck Bay	54.724314	18.416992	-	Pier in Puck	143/18/1430	2018-06-05	Bitertanol	µg/dm3	0.1	p.0,1	-	1	Eurofins	SFWA0-8
Puck Bay	54.724314	18.416992	-	Pier in Puck	143/18/1430	2018-06-05	Boskalid	µg/dm3	0.1	p.0,1	-	1	Eurofins	SFWA0-8
Puck Bay	54.724314	18.416992	-	Pier in Puck	143/18/1430	2018-06-05	Bromofenvinphos	µg/dm3	0.1	p.0,1	-	1	Eurofins	SFWA0-8
Puck Bay	54.724314	18.416992	-	Pier in Puck	143/18/1430	2018-06-05	Bromocyclen	µg/dm3	0.1	p.0,1	-	1	Eurofins	SFWA0-8
Puck Bay	54.724314	18.416992	-	Pier in Puck	143/18/1430	2018-06-05	Bromofos metylowy	µg/dm3	0.1	p.0,1	-	1	Eurofins	SFWA0-8
Puck Bay	54.724314	18.416992	-	Pier in Puck	143/18/1430	2018-06-05	Bromofos etylowy	µg/dm3	0.1	p.0,1	-	1	Eurofins	SFWA0-8
Puck Bay	54.724314	18.416992	-	Pier in Puck	143/18/1430	2018-06-05	Bromopropylat	µg/dm3	0.1	p.0,1	-	1	Eurofins	SFWA0-8
Puck Bay	54.724314	18.416992	-	Pier in Puck	143/18/1430	2018-06-05	Buprofezyna	µg/dm3	0.1	p.0,1	-	1	Eurofins	SFWA0-8
Puck Bay	54.724314	18.416992	-	Pier in Puck	143/18/1430	2018-06-05	Butachlor	µg/dm3	0.1	p.0,1	-	1	Eurofins	SFWA0-8
Puck Bay	54.724314	18.416992	-	Pier in Puck	143/18/1430	2018-06-05	Butamifos	µg/dm3	0.1	p.0,1	-	1	Eurofins	SFWA0-8
Puck Bay	54.724314	18.416992	-	Pier in Puck	143/18/1430	2018-06-05	Butralin	µg/dm3	0.1	p.0,1	-	1	Eurofins	SFWA0-8
Puck Bay	54.724314	18.416992	-	Pier in Puck	143/18/1430	2018-06-05	Kadusafos	µg/dm3	0.1	p.0,1	-	1	Eurofins	SFWA0-8
Puck Bay	54.724314	18.416992	-	Pier in Puck	143/18/1430	2018-06-05	Kaptafol	µg/dm3	0.1	p.0,1	-	1	Eurofins	SFWA0-8
Puck Bay	54.724314	18.416992	-	Pier in Puck	143/18/1430	2018-06-05	Kaptan	µg/dm3	0.1	p.0,1	-	1	Eurofins	SFWA0-8
Puck Bay	54.724314	18.416992	-	Pier in Puck	143/18/1430	2018-06-05	Karbofenotion	µg/dm3	0.1	p.0,1	-	1	Eurofins	SFWA0-8
Puck Bay	54.724314	18.416992	-	Pier in Puck	143/18/1430	2018-06-05	Carbophenothion-methyl	µg/dm3	0.1	p.0,1	-	1	Eurofins	SFWA0-8
Puck Bay	54.724314	18.416992	-	Pier in Puck	143/18/1430	2018-06-05	Carfentrazone-ethyl	µg/dm3	0.1	p.0,1	-	1	Eurofins	SFWA0-8
Puck Bay	54.724314	18.416992	-	Pier in Puck	143/18/1430	2018-06-05	Chinometionat	µg/dm3	0.1	p.0,1	-	1	Eurofins	SFWA0-8
Puck Bay	54.724314	18.416992	-	Pier in Puck	143/18/1430	2018-06-05	Chlorbenzyd	µg/dm3	0.1	p.0,1	-	1	Eurofins	SFWA0-8
Puck Bay	54.724314	18.416992	-	Pier in Puck	143/18/1430	2018-06-05	Chlordane (total)	µg/dm3	0.1	p.0,1	-	1	Eurofins	SFWA0-8
Puck Bay	54.724314	18.416992	-	Pier in Puck	143/18/1430	2018-06-05	Chlordan,cis-	µg/dm3	0.1	p.0,1	-	1	Eurofins	SFWA0-8
Puck Bay	54.724314	18.416992	-	Pier in Puck	143/18/1430	2018-06-05	Chlordan,oxy-	µg/dm3	0.1	p.0,1	-	1	Eurofins	SFWA0-8
Puck Bay	54.724314	18.416992	-	Pier in Puck	143/18/1430	2018-06-05	Chlordan,gamma/trans-	µg/dm3	0.1	p.0,1	-	1	Eurofins	SFWA0-8
Puck Bay	54.724314	18.416992	-	Pier in Puck	143/18/1430	2018-06-05	Chlordecon	µg/dm3	0.1	p.0,1	-	1	Eurofins	SFWA0-8
Puck Bay	54.724314	18.416992	-	Pier in Puck	143/18/1430	2018-06-05	Chlorethoksyfos	µg/dm3	0.1	p.0,1	-	1	Eurofins	SFWA0-8
Puck Bay	54.724314	18.416992	-	Pier in Puck	143/18/1430	2018-06-05	Chlorfenapyr	µg/dm3	0.1	p.0,1	-	1	Eurofins	SFWA0-8
Puck Bay	54.724314	18.416992	-	Pier in Puck	143/18/1430	2018-06-05	Chlorfenprop-methyl	µg/dm3	0.1	p.0,1	-	1	Eurofins	SFWA0-8
Puck Bay	54.724314	18.416992	-	Pier in Puck	143/18/1430	2018-06-05	Chlorfenson	µg/dm3	0.1	p.0,1	-	1	Eurofins	SFWA0-8
Puck Bay	54.724314	18.416992	-	Pier in Puck	143/18/1430	2018-06-05	Chlorfenwinfos	µg/dm3	0.1	p.0,1	-	1	Eurofins	SFWA0-8
Puck Bay	54.724314	18.416992	-	Pier in Puck	143/18/1430	2018-06-05	Chloridazon	µg/dm3	0.1	p.0,1	-	1	Eurofins	SFWA0-8
Puck Bay	54.724314	18.416992	-	Pier in Puck	143/18/1430	2018-06-05	Chlormephos	µg/dm3	0.1	p.0,1	-	1	Eurofins	SFWA0-8
Puck Bay	54.724314	18.416992	-	Pier in Puck	143/18/1430	2018-06-05	Chlorobenzylat	µg/dm3	0.1	p.0,1	-	1	Eurofins	SFWA0-8
Puck Bay	54.724314	18.416992	-	Pier in Puck	143/18/1430	2018-06-05	Chloroneb	µg/dm3	0.1	p.0,1	-	1	Eurofins	SFWA0-8
Puck Bay	54.724314	18.416992	-	Pier in Puck	143/18/1430	2018-06-05	Chloropropylat	µg/dm3	0.1	p.0,1	-	1	Eurofins	SFWA0-8
Puck Bay	54.724314	18.416992	-	Pier in Puck	143/18/1430	2018-06-05	Chlorotalonil	µg/dm3	0.1	p.0,1	-	1	Eurofins	SFWA0-8
Puck Bay	54.724314	18.416992	-	Pier in Puck	143/18/1430	2018-06-05	Chlorpiryfos etylowy	µg/dm3	0.1	p.0,1	-	1	Eurofins	SFWA0-8
Puck Bay	54.724314	18.416992	-	Pier in Puck	143/18/1430	2018-06-05	Chlorpiryfos metylowy	µg/dm3	0.1	p.0,1	-	1	Eurofins	SFWA0-8
Puck Bay	54.724314	18.416992	-	Pier in Puck	143/18/1430	2018-06-05	Chlorthal-dimethyl	µg/dm3	0.1	p.0,1	-	1	Eurofins	SFWA0-8
Puck Bay	54.724314	18.416992	-	Pier in Puck	143/18/1430	2018-06-05	Chlorotion	µg/dm3	0.1	p.0,1	-	1	Eurofins	SFWA0-8
Puck Bay	54.724314	18.416992	-	Pier in Puck	143/18/1430	2018-06-05	Chlortiofos	µg/dm3	0.1	p.0,1	-	1	Eurofins	SFWA0-8
Puck Bay	54.724314	18.416992	-	Pier in Puck	143/18/1430	2018-06-05	Chlozolinate	µg/dm3	0.1	p.0,1	-	1	Eurofins	SFWA0-8
Puck Bay	54.724314	18.416992	-	Pier in Puck	143/18/1430	2018-06-05	Cinidon-ethyl	µg/dm3	0.1	p.0,1	-	1	Eurofins	SFWA0-8
Puck Bay	54.724314	18.416992	-	Pier in Puck	143/18/1430	2018-06-05	Clodinafop-propargyl	µg/dm3	0.1	p.0,1	-	1	Eurofins	SFWA0-8
Puck Bay	54.724314	18.416992	-	Pier in Puck	143/18/1430	2018-06-05	Kumafos	µg/dm3	0.1	p.0,1	-	1	Eurofins	SFWA0-8
Puck Bay	54.724314	18.416992	-	Pier in Puck	143/18/1430	2018-06-05	Crotoxyphos	µg/dm3	0.1	p.0,1	-	1	Eurofins	SFWA0-8
Puck Bay	54.724314	18.416992	-	Pier in Puck	143/18/1430	2018-06-05	Cyjanofenfos	µg/dm3	0.1	p.0,1	-	1	Eurofins	SFWA0-8
Puck Bay	54.724314	18.416992	-	Pier in Puck	143/18/1430	2018-06-05	Cyanophos	µg/dm3	0.1	p.0,1	-	1	Eurofins	SFWA0-8
Puck Bay	54.724314	18.416992	-	Pier in Puck	143/18/1430	2018-06-05	Cyflutryna	µg/dm3	0.1	p.0,1	-	1	Eurofins	SFWA0-8
Puck Bay	54.724314	18.416992	-	Pier in Puck	143/18/1430	2018-06-05	lambda-Cyhalotryna	µg/dm3	0.1	p.0,1	-	1	Eurofins	SFWA0-8
Puck Bay	54.724314	18.416992	-	Pier in Puck	143/18/1430	2018-06-05	Cypermetryna	µg/dm3	0.1	p.0,1	-	1	Eurofins	SFWA0-8
Puck Bay	54.724314	18.416992	-	Pier in Puck	143/18/1430	2018-06-05	Cyphenothrin	µg/dm3	0.1	p.0,1	-	1	Eurofins	SFWA0-8
Puck Bay	54.724314	18.416992	-	Pier in Puck	143/18/1430	2018-06-05	Cyprokonazol	µg/dm3	0.1	p.0,1	-	1	Eurofins	SFWA0-8
Puck Bay	54.724314	18.416992	-	Pier in Puck	143/18/1430	2018-06-05	DDD-o,p	µg/dm3	0.1	p.0,1	-	1	Eurofins	SFWA0-8
Puck Bay	54.724314	18.416992	-	Pier in Puck	143/18/1430	2018-06-05	DDE-o,p	µg/dm3	0.1	p.0,1	-	1	Eurofins	SFWA0-8
Puck Bay	54.724314	18.416992	-	Pier in Puck	143/18/1430	2018-06-05	DDT(p,p'-DDT+o,p'-DDT+p.p'-DDE+p,p'-DDD)	µg/dm3	0.1	p.0,1	-	1	Eurofins	SFWA0-8
Puck Bay	54.724314	18.416992	-	Pier in Puck	143/18/1430	2018-06-05	Deltametryna	µg/dm3	0.1	p.0,1	-	1	Eurofins	SFWA0-8
Puck Bay	54.724314	18.416992	-	Pier in Puck	143/18/1430	2018-06-05	Dialifos	µg/dm3	0.1	p.0,1	-	1	Eurofins	SFWA0-8
Puck Bay	54.724314	18.416992	-	Pier in Puck	143/18/1430	2018-06-05	Di-allate	µg/dm3	0.1	p.0,1	-	1	Eurofins	SFWA0-8
Puck Bay	54.724314	18.416992	-	Pier in Puck	143/18/1430	2018-06-05	Diazynon	µg/dm3	0.05	p.0,05	-	1	Eurofins	SFWA0-8
Puck Bay	54.724314	18.416992	-	Pier in Puck	143/18/1430	2018-06-05	4,4-Dibromobenzophenone	µg/dm3	0.1	p.0,1	-	1	Eurofins	SFWA0-8
Puck Bay	54.724314	18.416992	-	Pier in Puck	143/18/1430	2018-06-05	Dicapthon	µg/dm3	0.1	p.0,1	-	1	Eurofins	SFWA0-8
Puck Bay	54.724314	18.416992	-	Pier in Puck	143/18/1430	2018-06-05	Dichlobenil	µg/dm3	0.1	p.0,1	-	1	Eurofins	SFWA0-8
Puck Bay	54.724314	18.416992	-	Pier in Puck	143/18/1430	2018-06-05	Dichlofention	µg/dm3	0.1	p.0,1	-	1	Eurofins	SFWA0-8
Puck Bay	54.724314	18.416992	-	Pier in Puck	143/18/1430	2018-06-05	Dichlofluanid	µg/dm3	0.1	p.0,1	-	1	Eurofins	SFWA0-8
Puck Bay	54.724314	18.416992	-	Pier in Puck	143/18/1430	2018-06-05	Dichloran	µg/dm3	0.1	p.0,1	-	1	Eurofins	SFWA0-8
Puck Bay	54.724314	18.416992	-	Pier in Puck	143/18/1430	2018-06-05	Dichlorfos	µg/dm3	0.1	p.0,1	-	1	Eurofins	SFWA0-8
Puck Bay	54.724314	18.416992	-	Pier in Puck	143/18/1430	2018-06-05	Diclofop-methyl	µg/dm3	0.1	p.0,1	-	1	Eurofins	SFWA0-8
Puck Bay	54.724314	18.416992	-	Pier in Puck	143/18/1430	2018-06-05	Dikofol (suma)	µg/dm3	0.1	p.0,1	-	1	Eurofins	SFWA0-8
Puck Bay	54.724314	18.416992	-	Pier in Puck	143/18/1430	2018-06-05	Dicofol,o,p-	µg/dm3	0.1	p.0,1	-	1	Eurofins	SFWA0-8
Puck Bay	54.724314	18.416992	-	Pier in Puck	143/18/1430	2018-06-05	Dicofol,p,p--	µg/dm3	0.1	p.0,1	-	1	Eurofins	SFWA0-8
Puck Bay	54.724314	18.416992	-	Pier in Puck	143/18/1430	2018-06-05	Dicrotophos	µg/dm3	0.1	p.0,1	-	1	Eurofins	SFWA0-8
Puck Bay	54.724314	18.416992	-	Pier in Puck	143/18/1430	2018-06-05	Dieldryna	µg/dm3	0.03	p.0,03	-	1	Eurofins	SFWA0-8
Puck Bay	54.724314	18.416992	-	Pier in Puck	143/18/1430	2018-06-05	Dienochlor	µg/dm3	0.1	p.0,1	-	1	Eurofins	SFWA0-8
Puck Bay	54.724314	18.416992	-	Pier in Puck	143/18/1430	2018-06-05	Difenokonazol	µg/dm3	0.1	p.0,1	-	1	Eurofins	SFWA0-8
Puck Bay	54.724314	18.416992	-	Pier in Puck	143/18/1430	2018-06-05	Diflufenican	µg/dm3	0.1	p.0,1	-	1	Eurofins	SFWA0-8
Puck Bay	54.724314	18.416992	-	Pier in Puck	143/18/1430	2018-06-05	Dimefox	µg/dm3	0.1	p.0,1	-	1	Eurofins	SFWA0-8
Puck Bay	54.724314	18.416992	-	Pier in Puck	143/18/1430	2018-06-05	Dimetrachlor	µg/dm3	0.1	p.0,1	-	1	Eurofins	SFWA0-8
Puck Bay	54.724314	18.416992	-	Pier in Puck	143/18/1430	2018-06-05	Dimethipine	µg/dm3	0.1	p.0,1	-	1	Eurofins	SFWA0-8
[truncated: 1,442 more rows]

## Sheet: Arkusz2
1	2,4,5-T-Methylester	105	Ditalimfos	209	Metrafenon
2	2,4-D-Methylester	106	Edifenphos	210	Metribuzyn
3	Acetochlor	107	Endosulfan (suma izomerów)	211	Mevinfos
4	Aclonifen	108	alfa-Endosulfan	212	Mirex
5	Akrynatryna	109	Siarczan endosulfanu	213	Molinate
6	Alachlor	110	beta-Endosulfan	214	Myklobutanil
7	Aldryna+Dieldryna	111	Ketoendrin-delta	215	Nitralin
8	Alletryna	112	EPN	216	Nitrapyrin
9	Amidithion	113	Epoksykonazol	217	Nitrofen
10	Antrachinon	114	Etaconazole	218	Nitrothal-isopropyl
11	Atrazyna	115	Ethalfluralin	219	Norflurazon
12	Azakonazol	116	Etion	220	Nuarimol
13	Azynofos etylowy	117	Ethiprol	221	Ometoat
14	Azynofos metylowy	118	Etofumesat	222	Oxadiazon
15	Azoksystrobina	119	Etoprofos	223	Oxydemeton-methyl
16	Benfluralin	120	Etridiazole	224	Oksyfluoroten
17	Benoxacor	121	Etrimfos	225	Paklobutrazol
18	Benzoylprop-ethyl	122	Famophos	226	Paraoxon-ethyl
19	Biofenox	123	Famoksadon	227	Paraokson metylowy
20	Binapacryl	124	Fenamidon	228	Paration
21	Bifentryna	125	Fenamifos (suma izomerów)	229	Paration metylu
22	Bitertanol	126	Fenarimol	230	Paration metylu/Paraokson metylu (suma)
23	Boskalid	127	Fenbukonazol	231	Penkonazol
24	Bromofenvinphos	128	Fenchlorazole	232	Pendimetalina
25	Bromocyclen	129	Fenchlorofos	233	Pentachloranisol
26	Bromofos metylowy	130	Fenfluthrine	234	Pentachloraniline
27	Bromofos etylowy	131	Fenheksamid	235	Pentachlorobenzen
28	Bromopropylat	132	Fenitrotion	236	Pentachlorothioanisole
29	Buprofezyna	133	Fenoxaprop-ethyl	237	Permetryna
30	Butachlor	134	Fenpiclonil	238	Pertan
31	Butamifos	135	Fenpropatryna	239	Phenkapton
32	Butralin	136	Fenpropimorf	240	Phenothrin
33	Kadusafos	137	Fenson	241	Fentoat
34	Kaptafol	138	Fensulfotion	242	Fosalon
35	Kaptan	139	Fewalerat (suma izomerów)	243	Phosfolane
36	Karbofenotion	140	Fenwalerat	244	Fosmet
37	Carbophenothion-methyl	141	Fenvalerate(RS-/SR-Izomer)	245	Picolinafen
38	Carfentrazone-ethyl	142	Fipronil	246	Pikoksystrobina
39	Chinometionat	143	Fipronil,desulfinyl-	247	Piperophos
40	Chlorbenzyd	144	Fipranil+Sulfonmetab.MB46136 (suma)	248	Pirymifos metylowy
41	Chlordane (total)	145	Fipronil sulfid	249	Pirymifos etylowy
42	Chlordan,cis-	146	Fipronil sulfon	250	Plifenate
43	Chlordan,oxy-	147	Flamprop-isopropyl	251	Praletryna
44	Chlordan, gamma/trans-	148	Flamprop-methyl	252	Procymidon
45	Chlordecon	149	Flonikamid	253	Profenfos
46	Chlorethoksyfos	150	Fluazifop-butyl	254	Profluralina
47	Chlorfenapyr	151	Fluazinam	255	Propachlor
48	Chlorfenprop-methyl	152	Fluchloralina	256	Propanil
49	Chlorfenson	153	Flucytrynat	257	Propazyna
50	Chlorfenwinfos	154	Flufenoksuron	258	Propetamfos
51	Chloridazon	155	Flumethrine	259	Propikonazol
52	Chlormephos	156	Flumetralin	260	Propyzamid
53	Chlorobenzylat	157	Flupikolid	261	Protiofos
54	Chloroneb	158	Fluorodifen	262	Prothoat
55	Chloropropylat	159	Fluotrimazole	263	Pyraclofos
56	Chlorotalonil	160	Fluchinkonazol	264	Pyraflufen-ethyl
57	Chlorpiryfos etylowy	161	Flurenol-butyl	265	Pirazofos
58	Chlorpiryfos metylowy	162	Flurochloridon	266	Pyretryny
59	Chlorthal-dimethyl	163	Flurtamone	267	Pirydaben
60	Chlorotion	164	Flusilazol	268	Pyridaphenthion
61	Chlortiofos	165	Folpet	269	Pyrifenox
62	Chlozolinate	166	Fonofos	270	Pirimithate
63	Cinidon-ethyl	167	Formotion	271	Chinalofos
64	Clodinafop-propargyl	168	Genite	272	Chinoksyfen
65	Kumafos	169	Halfenprox	273	Kwintocen
66	Crotoxyphos	170	Haloxyfop-Ethoxyethyl	274	Quintozene (suma)
67	Cyjanofenfos	171	Haloxyfop-methyl	275	Chizalofop etylowy
68	Cyanophos	172	HCH (sumaizomerów-bez lindan)	276	Resmetryna
69	Cyflutryna	173	Epsilon-HCH	277	S421 Octachlordipropyleter
70	lambda-Cyhalotryna	174	Lindan	278	Spiromesifen
71	Cypermetryna	175	Heptachlor	279	Sulfotep
72	Cyphenothrin	176	Heptachlor (suma)	280	Sulprofos
73	Cyprokonazol	177	Heptahlor-trans-epoksyd	281	Swep
74	DDD-o,p	178	Heptahlor-cis-epoksyd	282	tau-Fluvalinate
75	DDE-o,p	179	Heptenofos	283	Tebupirimfos
76	Deltametryna	180	Heksakonazol	284	Technazen
77	Dialifos	181	Indanofan	285	Teflutryna
78	Di-allate	182	Indoksakarb	286	Temephos
79	Diazynon	183	Jodofenfos	287	Terbufos
80	4,4-Dibromobenzophenone	184	Ioxynil-Octanoate	288	Tetrachlorwinfos
81	Dicapthon	185	Iprobenfos	289	Tetrakonazol
82	Dichlobenil	186	Iprodion	290	Tetradifon
83	Dichlofention	187	Isazophos	291	Tetrametryna
84	Dichlofluanid	188	Isobenzan	292	Tetrasul
85	Dichloran	189	Isocarbofos	293	Tolklofos metylu
86	Dichlorfos	190	Izofenfos	294	Tolilofluanid
87	Diclofop-methyl	191	Isofenphos-Methyl	295	Toxaphene Parlar 26
88	Dikofol (suma)	192	Isomethiozin	296	Toxaphene Parlar 50
89	Dicofol,o,p-	193	Isopropalin	297	Toxaphene Parlar 62
90	Dicofol,p,p--	194	Isoxadifen-ethyl	298	Transfluthrin
91	Dicrotophos	195	Krezoksym-metylu	299	Triadimefon
92	Dienochlor	196	Lactofen	300	Triadimenol
93	Difenokonazol	197	Leptophos	301	Triadimenol/Triadimefon (suma)
94	Diflufenican	198	Lufenuron	302	Trialat
95	Dimefox	199	Malaokson	303	Triamiphos
96	Dimetrachlor	200	Malation	304	Triazofos
97	Dimethipine	201	Mekarbam	305	Tribufos
98	Dimetoat	202	Mephosfolan	306	Trichloronat
99	Dimetomorf	203	Merphos	307	Tridiphane
100	Dinikonazol	204	Metazachlor	308	Trifloksystrobina
101	Dinitramine	205	Metakrifos	309	Trifluralina
102	Dinobuton	206	Metydation	310	Vamidothion
103	Disulfoton	207	Metoksychlor	311	Winklozolina
104	Disulfoton-sulfon	208	Metolachlor
