# Supplementary material for: The impact of pesticides used at the agricultural land of the Puck commune on the environment of the Puck Bay
Source: PeerJ. 2020 Mar 19;8:e8789. doi: 10.7717/peerj.8789 (PMC7085897; doi:10.7717/peerj.8789)
Supplement: Supplemental Information 3 [file peerj-08-8789-s003.xlsx]

## Sheet: Arkusz1
Farmer's name	Longitude	Latitude	place of collection	Drain to the watercourse	No. of farmer	Parcel	Laboratory code	Data of sampling	Parameter	Unit	LOQ	Result	Uncertainty	Result < LOQ	Analyst	Analytical method
Stanisław Selke	54.670211	18.348187	drainage ditch	Gizdepka	7	12_129/4_P	20/18/132	2018-01-25	α - HCH	µg/dm3	0.002	p.0,002	-	1	M. Wojtkiewicz	PN-EN 16693:2015-12
Stanisław Selke	54.670211	18.348187	drainage ditch	Gizdepka	7	12_129/4_P	20/18/132	2018-01-25	β - HCH	µg/dm3	0.002	p.0,002	-	1	M. Wojtkiewicz	PN-EN 16693:2015-12
Stanisław Selke	54.670211	18.348187	drainage ditch	Gizdepka	7	12_129/4_P	20/18/132	2018-01-25	γ - HCH	µg/dm3	0.002	p.0,002	-	1	M. Wojtkiewicz	PN-EN 16693:2015-12
Stanisław Selke	54.670211	18.348187	drainage ditch	Gizdepka	7	12_129/4_P	20/18/132	2018-01-25	δ - HCH	µg/dm3	0.002	p.0,002	-	1	M. Wojtkiewicz	PN-EN 16693:2015-12
Stanisław Selke	54.670211	18.348187	drainage ditch	Gizdepka	7	12_129/4_P	20/18/132	2018-01-25	Aldryna	µg/dm3	0.005	p.0,005	-	1	M. Wojtkiewicz	PN-EN 16693:2015-12
Stanisław Selke	54.670211	18.348187	drainage ditch	Gizdepka	7	12_129/4_P	20/18/132	2018-01-25	Izodryna	µg/dm3	0.005	p.0,005	-	1	M. Wojtkiewicz	PN-EN 16693:2015-12
Stanisław Selke	54.670211	18.348187	drainage ditch	Gizdepka	7	12_129/4_P	20/18/132	2018-01-25	Dieldryna	µg/dm3	0.005	p.0,005	-	1	M. Wojtkiewicz	PN-EN 16693:2015-12
Stanisław Selke	54.670211	18.348187	drainage ditch	Gizdepka	7	12_129/4_P	20/18/132	2018-01-25	Endryna	µg/dm3	0.005	p.0,005	-	1	M. Wojtkiewicz	PN-EN 16693:2015-12
Stanisław Selke	54.670211	18.348187	drainage ditch	Gizdepka	7	12_129/4_P	20/18/132	2018-01-25	DDE	µg/dm3	0.01	p.0,01	-	1	M. Wojtkiewicz	PN-EN 16693:2015-12
Stanisław Selke	54.670211	18.348187	drainage ditch	Gizdepka	7	12_129/4_P	20/18/132	2018-01-25	DDD	µg/dm3	0.01	p.0,01	-	1	M. Wojtkiewicz	PN-EN 16693:2015-12
Stanisław Selke	54.670211	18.348187	drainage ditch	Gizdepka	7	12_129/4_P	20/18/132	2018-01-25	DDT	µg/dm3	0.01	p.0,01	-	1	M. Wojtkiewicz	PN-EN 16693:2015-12
Stanisław Selke	54.669208	18.348622	drainage ditch	Gizdepka	7	12_129/4_U	20/18/133	2018-01-25	α - HCH	µg/dm3	0.002	p.0,002	-	1	M. Wojtkiewicz	PN-EN 16693:2015-12
Stanisław Selke	54.669208	18.348622	drainage ditch	Gizdepka	7	12_129/4_U	20/18/133	2018-01-25	β - HCH	µg/dm3	0.002	p.0,002	-	1	M. Wojtkiewicz	PN-EN 16693:2015-12
Stanisław Selke	54.669208	18.348622	drainage ditch	Gizdepka	7	12_129/4_U	20/18/133	2018-01-25	γ - HCH	µg/dm3	0.002	p.0,002	-	1	M. Wojtkiewicz	PN-EN 16693:2015-12
Stanisław Selke	54.669208	18.348622	drainage ditch	Gizdepka	7	12_129/4_U	20/18/133	2018-01-25	δ - HCH	µg/dm3	0.002	p.0,002	-	1	M. Wojtkiewicz	PN-EN 16693:2015-12
Stanisław Selke	54.669208	18.348622	drainage ditch	Gizdepka	7	12_129/4_U	20/18/133	2018-01-25	Aldryna	µg/dm3	0.005	p.0,005	-	1	M. Wojtkiewicz	PN-EN 16693:2015-12
Stanisław Selke	54.669208	18.348622	drainage ditch	Gizdepka	7	12_129/4_U	20/18/133	2018-01-25	Izodryna	µg/dm3	0.005	p.0,005	-	1	M. Wojtkiewicz	PN-EN 16693:2015-12
Stanisław Selke	54.669208	18.348622	drainage ditch	Gizdepka	7	12_129/4_U	20/18/133	2018-01-25	Dieldryna	µg/dm3	0.005	p.0,005	-	1	M. Wojtkiewicz	PN-EN 16693:2015-12
Stanisław Selke	54.669208	18.348622	drainage ditch	Gizdepka	7	12_129/4_U	20/18/133	2018-01-25	Endryna	µg/dm3	0.005	p.0,005	-	1	M. Wojtkiewicz	PN-EN 16693:2015-12
Stanisław Selke	54.669208	18.348622	drainage ditch	Gizdepka	7	12_129/4_U	20/18/133	2018-01-25	DDE	µg/dm3	0.01	p.0,01	-	1	M. Wojtkiewicz	PN-EN 16693:2015-12
Stanisław Selke	54.669208	18.348622	drainage ditch	Gizdepka	7	12_129/4_U	20/18/133	2018-01-25	DDD	µg/dm3	0.01	p.0,01	-	1	M. Wojtkiewicz	PN-EN 16693:2015-12
Stanisław Selke	54.669208	18.348622	drainage ditch	Gizdepka	7	12_129/4_U	20/18/133	2018-01-25	DDT	µg/dm3	0.01	p.0,01	-	1	M. Wojtkiewicz	PN-EN 16693:2015-12
Stanisław Selke	54.676846	18.346943	drainage ditch	Błądzikowski Potok	7	12_66_L	20/18/134	2018-01-25	α - HCH	µg/dm3	0.002	p.0,002	-	1	M. Wojtkiewicz	PN-EN 16693:2015-12
Stanisław Selke	54.676846	18.346943	drainage ditch	Błądzikowski Potok	7	12_66_L	20/18/134	2018-01-25	β - HCH	µg/dm3	0.002	p.0,002	-	1	M. Wojtkiewicz	PN-EN 16693:2015-12
Stanisław Selke	54.676846	18.346943	drainage ditch	Błądzikowski Potok	7	12_66_L	20/18/134	2018-01-25	γ - HCH	µg/dm3	0.002	p.0,002	-	1	M. Wojtkiewicz	PN-EN 16693:2015-12
Stanisław Selke	54.676846	18.346943	drainage ditch	Błądzikowski Potok	7	12_66_L	20/18/134	2018-01-25	δ - HCH	µg/dm3	0.002	p.0,002	-	1	M. Wojtkiewicz	PN-EN 16693:2015-12
Stanisław Selke	54.676846	18.346943	drainage ditch	Błądzikowski Potok	7	12_66_L	20/18/134	2018-01-25	Aldryna	µg/dm3	0.005	p.0,005	-	1	M. Wojtkiewicz	PN-EN 16693:2015-12
Stanisław Selke	54.676846	18.346943	drainage ditch	Błądzikowski Potok	7	12_66_L	20/18/134	2018-01-25	Izodryna	µg/dm3	0.005	p.0,005	-	1	M. Wojtkiewicz	PN-EN 16693:2015-12
Stanisław Selke	54.676846	18.346943	drainage ditch	Błądzikowski Potok	7	12_66_L	20/18/134	2018-01-25	Dieldryna	µg/dm3	0.005	p.0,005	-	1	M. Wojtkiewicz	PN-EN 16693:2015-12
Stanisław Selke	54.676846	18.346943	drainage ditch	Błądzikowski Potok	7	12_66_L	20/18/134	2018-01-25	Endryna	µg/dm3	0.005	p.0,005	-	1	M. Wojtkiewicz	PN-EN 16693:2015-12
Stanisław Selke	54.676846	18.346943	drainage ditch	Błądzikowski Potok	7	12_66_L	20/18/134	2018-01-25	DDE	µg/dm3	0.01	p.0,01	-	1	M. Wojtkiewicz	PN-EN 16693:2015-12
Stanisław Selke	54.676846	18.346943	drainage ditch	Błądzikowski Potok	7	12_66_L	20/18/134	2018-01-25	DDD	µg/dm3	0.01	p.0,01	-	1	M. Wojtkiewicz	PN-EN 16693:2015-12
Stanisław Selke	54.676846	18.346943	drainage ditch	Błądzikowski Potok	7	12_66_L	20/18/134	2018-01-25	DDT	µg/dm3	0.01	p.0,01	-	1	M. Wojtkiewicz	PN-EN 16693:2015-12
Stanisław Selke	54.676803	18.348283	drainage ditch	Błądzikowski Potok	7	12_66_Z	20/18/135	2018-01-25	α - HCH	µg/dm3	0.002	p.0,002	-	1	M. Wojtkiewicz	PN-EN 16693:2015-12
Stanisław Selke	54.676803	18.348283	drainage ditch	Błądzikowski Potok	7	12_66_Z	20/18/135	2018-01-25	β - HCH	µg/dm3	0.002	p.0,002	-	1	M. Wojtkiewicz	PN-EN 16693:2015-12
Stanisław Selke	54.676803	18.348283	drainage ditch	Błądzikowski Potok	7	12_66_Z	20/18/135	2018-01-25	γ - HCH	µg/dm3	0.002	p.0,002	-	1	M. Wojtkiewicz	PN-EN 16693:2015-12
Stanisław Selke	54.676803	18.348283	drainage ditch	Błądzikowski Potok	7	12_66_Z	20/18/135	2018-01-25	δ - HCH	µg/dm3	0.002	p.0,002	-	1	M. Wojtkiewicz	PN-EN 16693:2015-12
Stanisław Selke	54.676803	18.348283	drainage ditch	Błądzikowski Potok	7	12_66_Z	20/18/135	2018-01-25	Aldryna	µg/dm3	0.005	p.0,005	-	1	M. Wojtkiewicz	PN-EN 16693:2015-12
Stanisław Selke	54.676803	18.348283	drainage ditch	Błądzikowski Potok	7	12_66_Z	20/18/135	2018-01-25	Izodryna	µg/dm3	0.005	p.0,005	-	1	M. Wojtkiewicz	PN-EN 16693:2015-12
Stanisław Selke	54.676803	18.348283	drainage ditch	Błądzikowski Potok	7	12_66_Z	20/18/135	2018-01-25	Dieldryna	µg/dm3	0.005	p.0,005	-	1	M. Wojtkiewicz	PN-EN 16693:2015-12
Stanisław Selke	54.676803	18.348283	drainage ditch	Błądzikowski Potok	7	12_66_Z	20/18/135	2018-01-25	Endryna	µg/dm3	0.005	p.0,005	-	1	M. Wojtkiewicz	PN-EN 16693:2015-12
Stanisław Selke	54.676803	18.348283	drainage ditch	Błądzikowski Potok	7	12_66_Z	20/18/135	2018-01-25	DDE	µg/dm3	0.01	p.0,01	-	1	M. Wojtkiewicz	PN-EN 16693:2015-12
Stanisław Selke	54.676803	18.348283	drainage ditch	Błądzikowski Potok	7	12_66_Z	20/18/135	2018-01-25	DDD	µg/dm3	0.01	p.0,01	-	1	M. Wojtkiewicz	PN-EN 16693:2015-12
Stanisław Selke	54.676803	18.348283	drainage ditch	Błądzikowski Potok	7	12_66_Z	20/18/135	2018-01-25	DDT	µg/dm3	0.01	p.0,01	-	1	M. Wojtkiewicz	PN-EN 16693:2015-12
Stanisław Selke	54.678733	18.345708	drainage ditch	Błądzikowski Potok	7	12_66_P	20/18/136	2018-01-25	α - HCH	µg/dm3	0.002	p.0,002	-	1	M. Wojtkiewicz	PN-EN 16693:2015-12
Stanisław Selke	54.678733	18.345708	drainage ditch	Błądzikowski Potok	7	12_66_P	20/18/136	2018-01-25	β - HCH	µg/dm3	0.002	p.0,002	-	1	M. Wojtkiewicz	PN-EN 16693:2015-12
Stanisław Selke	54.678733	18.345708	drainage ditch	Błądzikowski Potok	7	12_66_P	20/18/136	2018-01-25	γ - HCH	µg/dm3	0.002	p.0,002	-	1	M. Wojtkiewicz	PN-EN 16693:2015-12
Stanisław Selke	54.678733	18.345708	drainage ditch	Błądzikowski Potok	7	12_66_P	20/18/136	2018-01-25	δ - HCH	µg/dm3	0.002	p.0,002	-	1	M. Wojtkiewicz	PN-EN 16693:2015-12
Stanisław Selke	54.678733	18.345708	drainage ditch	Błądzikowski Potok	7	12_66_P	20/18/136	2018-01-25	Aldryna	µg/dm3	0.005	p.0,005	-	1	M. Wojtkiewicz	PN-EN 16693:2015-12
Stanisław Selke	54.678733	18.345708	drainage ditch	Błądzikowski Potok	7	12_66_P	20/18/136	2018-01-25	Izodryna	µg/dm3	0.005	p.0,005	-	1	M. Wojtkiewicz	PN-EN 16693:2015-12
Stanisław Selke	54.678733	18.345708	drainage ditch	Błądzikowski Potok	7	12_66_P	20/18/136	2018-01-25	Dieldryna	µg/dm3	0.005	p.0,005	-	1	M. Wojtkiewicz	PN-EN 16693:2015-12
Stanisław Selke	54.678733	18.345708	drainage ditch	Błądzikowski Potok	7	12_66_P	20/18/136	2018-01-25	Endryna	µg/dm3	0.005	p.0,005	-	1	M. Wojtkiewicz	PN-EN 16693:2015-12
Stanisław Selke	54.678733	18.345708	drainage ditch	Błądzikowski Potok	7	12_66_P	20/18/136	2018-01-25	DDE	µg/dm3	0.01	p.0,01	-	1	M. Wojtkiewicz	PN-EN 16693:2015-12
Stanisław Selke	54.678733	18.345708	drainage ditch	Błądzikowski Potok	7	12_66_P	20/18/136	2018-01-25	DDD	µg/dm3	0.01	p.0,01	-	1	M. Wojtkiewicz	PN-EN 16693:2015-12
Stanisław Selke	54.678733	18.345708	drainage ditch	Błądzikowski Potok	7	12_66_P	20/18/136	2018-01-25	DDT	µg/dm3	0.01	p.0,01	-	1	M. Wojtkiewicz	PN-EN 16693:2015-12
Stanisław Selke	54.676803	18.348283	drainage ditch	Błądzikowski Potok	7	12_66_Z	20/18/137	2018-01-25	α - HCH	µg/dm3	0.002	p.0,002	-	1	M. Wojtkiewicz	PN-EN 16693:2015-12
Stanisław Selke	54.676803	18.348283	drainage ditch	Błądzikowski Potok	7	12_66_Z	20/18/137	2018-01-25	β - HCH	µg/dm3	0.002	p.0,002	-	1	M. Wojtkiewicz	PN-EN 16693:2015-12
Stanisław Selke	54.676803	18.348283	drainage ditch	Błądzikowski Potok	7	12_66_Z	20/18/137	2018-01-25	γ - HCH	µg/dm3	0.002	p.0,002	-	1	M. Wojtkiewicz	PN-EN 16693:2015-12
Stanisław Selke	54.676803	18.348283	drainage ditch	Błądzikowski Potok	7	12_66_Z	20/18/137	2018-01-25	δ - HCH	µg/dm3	0.002	p.0,002	-	1	M. Wojtkiewicz	PN-EN 16693:2015-12
Stanisław Selke	54.676803	18.348283	drainage ditch	Błądzikowski Potok	7	12_66_Z	20/18/137	2018-01-25	Aldryna	µg/dm3	0.005	p.0,005	-	1	M. Wojtkiewicz	PN-EN 16693:2015-12
Stanisław Selke	54.676803	18.348283	drainage ditch	Błądzikowski Potok	7	12_66_Z	20/18/137	2018-01-25	Izodryna	µg/dm3	0.005	p.0,005	-	1	M. Wojtkiewicz	PN-EN 16693:2015-12
Stanisław Selke	54.676803	18.348283	drainage ditch	Błądzikowski Potok	7	12_66_Z	20/18/137	2018-01-25	Dieldryna	µg/dm3	0.005	p.0,005	-	1	M. Wojtkiewicz	PN-EN 16693:2015-12
Stanisław Selke	54.676803	18.348283	drainage ditch	Błądzikowski Potok	7	12_66_Z	20/18/137	2018-01-25	Endryna	µg/dm3	0.005	p.0,005	-	1	M. Wojtkiewicz	PN-EN 16693:2015-12
Stanisław Selke	54.676803	18.348283	drainage ditch	Błądzikowski Potok	7	12_66_Z	20/18/137	2018-01-25	DDE	µg/dm3	0.01	p.0,01	-	1	M. Wojtkiewicz	PN-EN 16693:2015-12
Stanisław Selke	54.676803	18.348283	drainage ditch	Błądzikowski Potok	7	12_66_Z	20/18/137	2018-01-25	DDD	µg/dm3	0.01	p.0,01	-	1	M. Wojtkiewicz	PN-EN 16693:2015-12
Stanisław Selke	54.676803	18.348283	drainage ditch	Błądzikowski Potok	7	12_66_Z	20/18/137	2018-01-25	DDT	µg/dm3	0.01	p.0,01	-	1	M. Wojtkiewicz	PN-EN 16693:2015-12
Jan Skwiercz	54.640000	18.385028	drainage ditch	Kanał Mrzezino	26	3_140/3_U	20/18/138	2018-01-25	α - HCH	µg/dm3	0.002	p.0,002	-	1	M. Wojtkiewicz	PN-EN 16693:2015-12
Jan Skwiercz	54.640000	18.385028	drainage ditch	Kanał Mrzezino	26	3_140/3_U	20/18/138	2018-01-25	β - HCH	µg/dm3	0.002	p.0,002	-	1	M. Wojtkiewicz	PN-EN 16693:2015-12
Jan Skwiercz	54.640000	18.385028	drainage ditch	Kanał Mrzezino	26	3_140/3_U	20/18/138	2018-01-25	γ - HCH	µg/dm3	0.002	p.0,002	-	1	M. Wojtkiewicz	PN-EN 16693:2015-12
Jan Skwiercz	54.640000	18.385028	drainage ditch	Kanał Mrzezino	26	3_140/3_U	20/18/138	2018-01-25	δ - HCH	µg/dm3	0.002	p.0,002	-	1	M. Wojtkiewicz	PN-EN 16693:2015-12
Jan Skwiercz	54.640000	18.385028	drainage ditch	Kanał Mrzezino	26	3_140/3_U	20/18/138	2018-01-25	Aldryna	µg/dm3	0.005	p.0,005	-	1	M. Wojtkiewicz	PN-EN 16693:2015-12
Jan Skwiercz	54.640000	18.385028	drainage ditch	Kanał Mrzezino	26	3_140/3_U	20/18/138	2018-01-25	Izodryna	µg/dm3	0.005	p.0,005	-	1	M. Wojtkiewicz	PN-EN 16693:2015-12
Jan Skwiercz	54.640000	18.385028	drainage ditch	Kanał Mrzezino	26	3_140/3_U	20/18/138	2018-01-25	Dieldryna	µg/dm3	0.005	p.0,005	-	1	M. Wojtkiewicz	PN-EN 16693:2015-12
Jan Skwiercz	54.640000	18.385028	drainage ditch	Kanał Mrzezino	26	3_140/3_U	20/18/138	2018-01-25	Endryna	µg/dm3	0.005	p.0,005	-	1	M. Wojtkiewicz	PN-EN 16693:2015-12
Jan Skwiercz	54.640000	18.385028	drainage ditch	Kanał Mrzezino	26	3_140/3_U	20/18/138	2018-01-25	DDE	µg/dm3	0.01	p.0,01	-	1	M. Wojtkiewicz	PN-EN 16693:2015-12
Jan Skwiercz	54.640000	18.385028	drainage ditch	Kanał Mrzezino	26	3_140/3_U	20/18/138	2018-01-25	DDD	µg/dm3	0.01	p.0,01	-	1	M. Wojtkiewicz	PN-EN 16693:2015-12
Jan Skwiercz	54.640000	18.385028	drainage ditch	Kanał Mrzezino	26	3_140/3_U	20/18/138	2018-01-25	DDT	µg/dm3	0.01	p.0,01	-	1	M. Wojtkiewicz	PN-EN 16693:2015-12
Jan Skwiercz	54.637997	18.381241	drainage ditch	Kanał Mrzezino	26	3_140/3_P	20/18/139	2018-01-25	α - HCH	µg/dm3	0.002	p.0,002	-	1	M. Wojtkiewicz	PN-EN 16693:2015-12
Jan Skwiercz	54.637997	18.381241	drainage ditch	Kanał Mrzezino	26	3_140/3_P	20/18/139	2018-01-25	β - HCH	µg/dm3	0.002	p.0,002	-	1	M. Wojtkiewicz	PN-EN 16693:2015-12
Jan Skwiercz	54.637997	18.381241	drainage ditch	Kanał Mrzezino	26	3_140/3_P	20/18/139	2018-01-25	γ - HCH	µg/dm3	0.002	p.0,002	-	1	M. Wojtkiewicz	PN-EN 16693:2015-12
Jan Skwiercz	54.637997	18.381241	drainage ditch	Kanał Mrzezino	26	3_140/3_P	20/18/139	2018-01-25	δ - HCH	µg/dm3	0.002	p.0,002	-	1	M. Wojtkiewicz	PN-EN 16693:2015-12
Jan Skwiercz	54.637997	18.381241	drainage ditch	Kanał Mrzezino	26	3_140/3_P	20/18/139	2018-01-25	Aldryna	µg/dm3	0.005	p.0,005	-	1	M. Wojtkiewicz	PN-EN 16693:2015-12
Jan Skwiercz	54.637997	18.381241	drainage ditch	Kanał Mrzezino	26	3_140/3_P	20/18/139	2018-01-25	Izodryna	µg/dm3	0.005	p.0,005	-	1	M. Wojtkiewicz	PN-EN 16693:2015-12
Jan Skwiercz	54.637997	18.381241	drainage ditch	Kanał Mrzezino	26	3_140/3_P	20/18/139	2018-01-25	Dieldryna	µg/dm3	0.005	p.0,005	-	1	M. Wojtkiewicz	PN-EN 16693:2015-12
Jan Skwiercz	54.637997	18.381241	drainage ditch	Kanał Mrzezino	26	3_140/3_P	20/18/139	2018-01-25	Endryna	µg/dm3	0.005	p.0,005	-	1	M. Wojtkiewicz	PN-EN 16693:2015-12
Jan Skwiercz	54.637997	18.381241	drainage ditch	Kanał Mrzezino	26	3_140/3_P	20/18/139	2018-01-25	DDE	µg/dm3	0.01	p.0,01	-	1	M. Wojtkiewicz	PN-EN 16693:2015-12
Jan Skwiercz	54.637997	18.381241	drainage ditch	Kanał Mrzezino	26	3_140/3_P	20/18/139	2018-01-25	DDD	µg/dm3	0.01	p.0,01	-	1	M. Wojtkiewicz	PN-EN 16693:2015-12
Jan Skwiercz	54.637997	18.381241	drainage ditch	Kanał Mrzezino	26	3_140/3_P	20/18/139	2018-01-25	DDT	µg/dm3	0.01	p.0,01	-	1	M. Wojtkiewicz	PN-EN 16693:2015-12
Jan Skwiercz	54.635596	18.408251	drainage ditch	Reda	26	3_1468_P	20/18/140	2018-01-25	α - HCH	µg/dm3	0.002	p.0,002	-	1	M. Wojtkiewicz	PN-EN 16693:2015-12
Jan Skwiercz	54.635596	18.408251	drainage ditch	Reda	26	3_1468_P	20/18/140	2018-01-25	β - HCH	µg/dm3	0.002	p.0,002	-	1	M. Wojtkiewicz	PN-EN 16693:2015-12
Jan Skwiercz	54.635596	18.408251	drainage ditch	Reda	26	3_1468_P	20/18/140	2018-01-25	γ - HCH	µg/dm3	0.002	p.0,002	-	1	M. Wojtkiewicz	PN-EN 16693:2015-12
Jan Skwiercz	54.635596	18.408251	drainage ditch	Reda	26	3_1468_P	20/18/140	2018-01-25	δ - HCH	µg/dm3	0.002	p.0,002	-	1	M. Wojtkiewicz	PN-EN 16693:2015-12
Jan Skwiercz	54.635596	18.408251	drainage ditch	Reda	26	3_1468_P	20/18/140	2018-01-25	Aldryna	µg/dm3	0.005	p.0,005	-	1	M. Wojtkiewicz	PN-EN 16693:2015-12
Jan Skwiercz	54.635596	18.408251	drainage ditch	Reda	26	3_1468_P	20/18/140	2018-01-25	Izodryna	µg/dm3	0.005	p.0,005	-	1	M. Wojtkiewicz	PN-EN 16693:2015-12
Jan Skwiercz	54.635596	18.408251	drainage ditch	Reda	26	3_1468_P	20/18/140	2018-01-25	Dieldryna	µg/dm3	0.005	p.0,005	-	1	M. Wojtkiewicz	PN-EN 16693:2015-12
Jan Skwiercz	54.635596	18.408251	drainage ditch	Reda	26	3_1468_P	20/18/140	2018-01-25	Endryna	µg/dm3	0.005	p.0,005	-	1	M. Wojtkiewicz	PN-EN 16693:2015-12
Jan Skwiercz	54.635596	18.408251	drainage ditch	Reda	26	3_1468_P	20/18/140	2018-01-25	DDE	µg/dm3	0.01	p.0,01	-	1	M. Wojtkiewicz	PN-EN 16693:2015-12
Jan Skwiercz	54.635596	18.408251	drainage ditch	Reda	26	3_1468_P	20/18/140	2018-01-25	DDD	µg/dm3	0.01	p.0,01	-	1	M. Wojtkiewicz	PN-EN 16693:2015-12
Jan Skwiercz	54.635596	18.408251	drainage ditch	Reda	26	3_1468_P	20/18/140	2018-01-25	DDT	µg/dm3	0.01	p.0,01	-	1	M. Wojtkiewicz	PN-EN 16693:2015-12
Jan Skwiercz	54.634418	18.406743	drainage ditch	Reda	26	3_1468_U	20/18/141	2018-01-25	α - HCH	µg/dm3	0.002	p.0,002	-	1	M. Wojtkiewicz	PN-EN 16693:2015-12
Jan Skwiercz	54.634418	18.406743	drainage ditch	Reda	26	3_1468_U	20/18/141	2018-01-25	β - HCH	µg/dm3	0.002	p.0,002	-	1	M. Wojtkiewicz	PN-EN 16693:2015-12
Jan Skwiercz	54.634418	18.406743	drainage ditch	Reda	26	3_1468_U	20/18/141	2018-01-25	γ - HCH	µg/dm3	0.002	p.0,002	-	1	M. Wojtkiewicz	PN-EN 16693:2015-12
Jan Skwiercz	54.634418	18.406743	drainage ditch	Reda	26	3_1468_U	20/18/141	2018-01-25	δ - HCH	µg/dm3	0.002	p.0,002	-	1	M. Wojtkiewicz	PN-EN 16693:2015-12
Jan Skwiercz	54.634418	18.406743	drainage ditch	Reda	26	3_1468_U	20/18/141	2018-01-25	Aldryna	µg/dm3	0.005	p.0,005	-	1	M. Wojtkiewicz	PN-EN 16693:2015-12
Jan Skwiercz	54.634418	18.406743	drainage ditch	Reda	26	3_1468_U	20/18/141	2018-01-25	Izodryna	µg/dm3	0.005	p.0,005	-	1	M. Wojtkiewicz	PN-EN 16693:2015-12
Jan Skwiercz	54.634418	18.406743	drainage ditch	Reda	26	3_1468_U	20/18/141	2018-01-25	Dieldryna	µg/dm3	0.005	p.0,005	-	1	M. Wojtkiewicz	PN-EN 16693:2015-12
Jan Skwiercz	54.634418	18.406743	drainage ditch	Reda	26	3_1468_U	20/18/141	2018-01-25	Endryna	µg/dm3	0.005	p.0,005	-	1	M. Wojtkiewicz	PN-EN 16693:2015-12
Jan Skwiercz	54.634418	18.406743	drainage ditch	Reda	26	3_1468_U	20/18/141	2018-01-25	DDE	µg/dm3	0.01	p.0,01	-	1	M. Wojtkiewicz	PN-EN 16693:2015-12
Jan Skwiercz	54.634418	18.406743	drainage ditch	Reda	26	3_1468_U	20/18/141	2018-01-25	DDD	µg/dm3	0.01	p.0,01	-	1	M. Wojtkiewicz	PN-EN 16693:2015-12
Jan Skwiercz	54.634418	18.406743	drainage ditch	Reda	26	3_1468_U	20/18/141	2018-01-25	DDT	µg/dm3	0.01	p.0,01	-	1	M. Wojtkiewicz	PN-EN 16693:2015-12
Robert Klawikowski	54.635994	18.445302	drainage ditch	Kanał Łyski/ Reda	9	5_321/2_P	20/18/142	2018-01-25	α - HCH	µg/dm3	0.002	p.0,002	-	1	M. Wojtkiewicz	PN-EN 16693:2015-12
Robert Klawikowski	54.635994	18.445302	drainage ditch	Kanał Łyski/ Reda	9	5_321/2_P	20/18/142	2018-01-25	β - HCH	µg/dm3	0.002	p.0,002	-	1	M. Wojtkiewicz	PN-EN 16693:2015-12
Robert Klawikowski	54.635994	18.445302	drainage ditch	Kanał Łyski/ Reda	9	5_321/2_P	20/18/142	2018-01-25	γ - HCH	µg/dm3	0.002	p.0,002	-	1	M. Wojtkiewicz	PN-EN 16693:2015-12
Robert Klawikowski	54.635994	18.445302	drainage ditch	Kanał Łyski/ Reda	9	5_321/2_P	20/18/142	2018-01-25	δ - HCH	µg/dm3	0.002	p.0,002	-	1	M. Wojtkiewicz	PN-EN 16693:2015-12
Robert Klawikowski	54.635994	18.445302	drainage ditch	Kanał Łyski/ Reda	9	5_321/2_P	20/18/142	2018-01-25	Aldryna	µg/dm3	0.005	p.0,005	-	1	M. Wojtkiewicz	PN-EN 16693:2015-12
Robert Klawikowski	54.635994	18.445302	drainage ditch	Kanał Łyski/ Reda	9	5_321/2_P	20/18/142	2018-01-25	Izodryna	µg/dm3	0.005	p.0,005	-	1	M. Wojtkiewicz	PN-EN 16693:2015-12
Robert Klawikowski	54.635994	18.445302	drainage ditch	Kanał Łyski/ Reda	9	5_321/2_P	20/18/142	2018-01-25	Dieldryna	µg/dm3	0.005	p.0,005	-	1	M. Wojtkiewicz	PN-EN 16693:2015-12
Robert Klawikowski	54.635994	18.445302	drainage ditch	Kanał Łyski/ Reda	9	5_321/2_P	20/18/142	2018-01-25	Endryna	µg/dm3	0.005	p.0,005	-	1	M. Wojtkiewicz	PN-EN 16693:2015-12
Robert Klawikowski	54.635994	18.445302	drainage ditch	Kanał Łyski/ Reda	9	5_321/2_P	20/18/142	2018-01-25	DDE	µg/dm3	0.01	p.0,01	-	1	M. Wojtkiewicz	PN-EN 16693:2015-12
Robert Klawikowski	54.635994	18.445302	drainage ditch	Kanał Łyski/ Reda	9	5_321/2_P	20/18/142	2018-01-25	DDD	µg/dm3	0.01	p.0,01	-	1	M. Wojtkiewicz	PN-EN 16693:2015-12
Robert Klawikowski	54.635994	18.445302	drainage ditch	Kanał Łyski/ Reda	9	5_321/2_P	20/18/142	2018-01-25	DDT	µg/dm3	0.01	p.0,01	-	1	M. Wojtkiewicz	PN-EN 16693:2015-12
Robert Klawikowski	54.635949	18.444172	drainage ditch	Kanał Łyski/ Reda	9	5_321/2_U	20/18/143	2018-01-25	α - HCH	µg/dm3	0.002	p.0,002	-	1	M. Wojtkiewicz	PN-EN 16693:2015-12
Robert Klawikowski	54.635949	18.444172	drainage ditch	Kanał Łyski/ Reda	9	5_321/2_U	20/18/143	2018-01-25	β - HCH	µg/dm3	0.002	p.0,002	-	1	M. Wojtkiewicz	PN-EN 16693:2015-12
Robert Klawikowski	54.635949	18.444172	drainage ditch	Kanał Łyski/ Reda	9	5_321/2_U	20/18/143	2018-01-25	γ - HCH	µg/dm3	0.002	p.0,002	-	1	M. Wojtkiewicz	PN-EN 16693:2015-12
Robert Klawikowski	54.635949	18.444172	drainage ditch	Kanał Łyski/ Reda	9	5_321/2_U	20/18/143	2018-01-25	δ - HCH	µg/dm3	0.002	p.0,002	-	1	M. Wojtkiewicz	PN-EN 16693:2015-12
Robert Klawikowski	54.635949	18.444172	drainage ditch	Kanał Łyski/ Reda	9	5_321/2_U	20/18/143	2018-01-25	Aldryna	µg/dm3	0.005	p.0,005	-	1	M. Wojtkiewicz	PN-EN 16693:2015-12
Robert Klawikowski	54.635949	18.444172	drainage ditch	Kanał Łyski/ Reda	9	5_321/2_U	20/18/143	2018-01-25	Izodryna	µg/dm3	0.005	p.0,005	-	1	M. Wojtkiewicz	PN-EN 16693:2015-12
Robert Klawikowski	54.635949	18.444172	drainage ditch	Kanał Łyski/ Reda	9	5_321/2_U	20/18/143	2018-01-25	Dieldryna	µg/dm3	0.005	p.0,005	-	1	M. Wojtkiewicz	PN-EN 16693:2015-12
Robert Klawikowski	54.635949	18.444172	drainage ditch	Kanał Łyski/ Reda	9	5_321/2_U	20/18/143	2018-01-25	Endryna	µg/dm3	0.005	p.0,005	-	1	M. Wojtkiewicz	PN-EN 16693:2015-12
Robert Klawikowski	54.635949	18.444172	drainage ditch	Kanał Łyski/ Reda	9	5_321/2_U	20/18/143	2018-01-25	DDE	µg/dm3	0.01	p.0,01	-	1	M. Wojtkiewicz	PN-EN 16693:2015-12
Robert Klawikowski	54.635949	18.444172	drainage ditch	Kanał Łyski/ Reda	9	5_321/2_U	20/18/143	2018-01-25	DDD	µg/dm3	0.01	p.0,01	-	1	M. Wojtkiewicz	PN-EN 16693:2015-12
Robert Klawikowski	54.635949	18.444172	drainage ditch	Kanał Łyski/ Reda	9	5_321/2_U	20/18/143	2018-01-25	DDT	µg/dm3	0.01	p.0,01	-	1	M. Wojtkiewicz	PN-EN 16693:2015-12
Gerard Hewelt	54.648216	18.442716	drainage ditch	Kanał Mrzezino	15	6_102/3_P	20/18/144	2018-01-25	α - HCH	µg/dm3	0.002	p.0,002	-	1	M. Wojtkiewicz	PN-EN 16693:2015-12
Gerard Hewelt	54.648216	18.442716	drainage ditch	Kanał Mrzezino	15	6_102/3_P	20/18/144	2018-01-25	β - HCH	µg/dm3	0.002	p.0,002	-	1	M. Wojtkiewicz	PN-EN 16693:2015-12
Gerard Hewelt	54.648216	18.442716	drainage ditch	Kanał Mrzezino	15	6_102/3_P	20/18/144	2018-01-25	γ - HCH	µg/dm3	0.002	p.0,002	-	1	M. Wojtkiewicz	PN-EN 16693:2015-12
Gerard Hewelt	54.648216	18.442716	drainage ditch	Kanał Mrzezino	15	6_102/3_P	20/18/144	2018-01-25	δ - HCH	µg/dm3	0.002	p.0,002	-	1	M. Wojtkiewicz	PN-EN 16693:2015-12
Gerard Hewelt	54.648216	18.442716	drainage ditch	Kanał Mrzezino	15	6_102/3_P	20/18/144	2018-01-25	Aldryna	µg/dm3	0.005	p.0,005	-	1	M. Wojtkiewicz	PN-EN 16693:2015-12
Gerard Hewelt	54.648216	18.442716	drainage ditch	Kanał Mrzezino	15	6_102/3_P	20/18/144	2018-01-25	Izodryna	µg/dm3	0.005	p.0,005	-	1	M. Wojtkiewicz	PN-EN 16693:2015-12
Gerard Hewelt	54.648216	18.442716	drainage ditch	Kanał Mrzezino	15	6_102/3_P	20/18/144	2018-01-25	Dieldryna	µg/dm3	0.005	p.0,005	-	1	M. Wojtkiewicz	PN-EN 16693:2015-12
Gerard Hewelt	54.648216	18.442716	drainage ditch	Kanał Mrzezino	15	6_102/3_P	20/18/144	2018-01-25	Endryna	µg/dm3	0.005	p.0,005	-	1	M. Wojtkiewicz	PN-EN 16693:2015-12
Gerard Hewelt	54.648216	18.442716	drainage ditch	Kanał Mrzezino	15	6_102/3_P	20/18/144	2018-01-25	DDE	µg/dm3	0.01	p.0,01	-	1	M. Wojtkiewicz	PN-EN 16693:2015-12
Gerard Hewelt	54.648216	18.442716	drainage ditch	Kanał Mrzezino	15	6_102/3_P	20/18/144	2018-01-25	DDD	µg/dm3	0.01	p.0,01	-	1	M. Wojtkiewicz	PN-EN 16693:2015-12
Gerard Hewelt	54.648216	18.442716	drainage ditch	Kanał Mrzezino	15	6_102/3_P	20/18/144	2018-01-25	DDT	µg/dm3	0.01	p.0,01	-	1	M. Wojtkiewicz	PN-EN 16693:2015-12
Gerard Hewelt	54.648334	18.444035	drainage ditch	Kanał Mrzezino	15	6_102/3_U	20/18/145	2018-01-25	α - HCH	µg/dm3	0.002	p.0,002	-	1	M. Wojtkiewicz	PN-EN 16693:2015-12
Gerard Hewelt	54.648334	18.444035	drainage ditch	Kanał Mrzezino	15	6_102/3_U	20/18/145	2018-01-25	β - HCH	µg/dm3	0.002	p.0,002	-	1	M. Wojtkiewicz	PN-EN 16693:2015-12
Gerard Hewelt	54.648334	18.444035	drainage ditch	Kanał Mrzezino	15	6_102/3_U	20/18/145	2018-01-25	γ - HCH	µg/dm3	0.002	p.0,002	-	1	M. Wojtkiewicz	PN-EN 16693:2015-12
Gerard Hewelt	54.648334	18.444035	drainage ditch	Kanał Mrzezino	15	6_102/3_U	20/18/145	2018-01-25	δ - HCH	µg/dm3	0.002	p.0,002	-	1	M. Wojtkiewicz	PN-EN 16693:2015-12
Gerard Hewelt	54.648334	18.444035	drainage ditch	Kanał Mrzezino	15	6_102/3_U	20/18/145	2018-01-25	Aldryna	µg/dm3	0.005	p.0,005	-	1	M. Wojtkiewicz	PN-EN 16693:2015-12
Gerard Hewelt	54.648334	18.444035	drainage ditch	Kanał Mrzezino	15	6_102/3_U	20/18/145	2018-01-25	Izodryna	µg/dm3	0.005	p.0,005	-	1	M. Wojtkiewicz	PN-EN 16693:2015-12
Gerard Hewelt	54.648334	18.444035	drainage ditch	Kanał Mrzezino	15	6_102/3_U	20/18/145	2018-01-25	Dieldryna	µg/dm3	0.005	p.0,005	-	1	M. Wojtkiewicz	PN-EN 16693:2015-12
Gerard Hewelt	54.648334	18.444035	drainage ditch	Kanał Mrzezino	15	6_102/3_U	20/18/145	2018-01-25	Endryna	µg/dm3	0.005	p.0,005	-	1	M. Wojtkiewicz	PN-EN 16693:2015-12
Gerard Hewelt	54.648334	18.444035	drainage ditch	Kanał Mrzezino	15	6_102/3_U	20/18/145	2018-01-25	DDE	µg/dm3	0.01	p.0,01	-	1	M. Wojtkiewicz	PN-EN 16693:2015-12
Gerard Hewelt	54.648334	18.444035	drainage ditch	Kanał Mrzezino	15	6_102/3_U	20/18/145	2018-01-25	DDD	µg/dm3	0.01	p.0,01	-	1	M. Wojtkiewicz	PN-EN 16693:2015-12
Gerard Hewelt	54.648334	18.444035	drainage ditch	Kanał Mrzezino	15	6_102/3_U	20/18/145	2018-01-25	DDT	µg/dm3	0.01	p.0,01	-	1	M. Wojtkiewicz	PN-EN 16693:2015-12
Gerard Hewelt	54.644475	18.459659	drainage ditch	Reda	15	6_90/2_P	20/18/146	2018-01-25	α - HCH	µg/dm3	0.002	p.0,002	-	1	M. Wojtkiewicz	PN-EN 16693:2015-12
Gerard Hewelt	54.644475	18.459659	drainage ditch	Reda	15	6_90/2_P	20/18/146	2018-01-25	β - HCH	µg/dm3	0.002	p.0,002	-	1	M. Wojtkiewicz	PN-EN 16693:2015-12
Gerard Hewelt	54.644475	18.459659	drainage ditch	Reda	15	6_90/2_P	20/18/146	2018-01-25	γ - HCH	µg/dm3	0.002	p.0,002	-	1	M. Wojtkiewicz	PN-EN 16693:2015-12
Gerard Hewelt	54.644475	18.459659	drainage ditch	Reda	15	6_90/2_P	20/18/146	2018-01-25	δ - HCH	µg/dm3	0.002	p.0,002	-	1	M. Wojtkiewicz	PN-EN 16693:2015-12
Gerard Hewelt	54.644475	18.459659	drainage ditch	Reda	15	6_90/2_P	20/18/146	2018-01-25	Aldryna	µg/dm3	0.005	p.0,005	-	1	M. Wojtkiewicz	PN-EN 16693:2015-12
Gerard Hewelt	54.644475	18.459659	drainage ditch	Reda	15	6_90/2_P	20/18/146	2018-01-25	Izodryna	µg/dm3	0.005	p.0,005	-	1	M. Wojtkiewicz	PN-EN 16693:2015-12
Gerard Hewelt	54.644475	18.459659	drainage ditch	Reda	15	6_90/2_P	20/18/146	2018-01-25	Dieldryna	µg/dm3	0.005	p.0,005	-	1	M. Wojtkiewicz	PN-EN 16693:2015-12
Gerard Hewelt	54.644475	18.459659	drainage ditch	Reda	15	6_90/2_P	20/18/146	2018-01-25	Endryna	µg/dm3	0.005	p.0,005	-	1	M. Wojtkiewicz	PN-EN 16693:2015-12
Gerard Hewelt	54.644475	18.459659	drainage ditch	Reda	15	6_90/2_P	20/18/146	2018-01-25	DDE	µg/dm3	0.01	p.0,01	-	1	M. Wojtkiewicz	PN-EN 16693:2015-12
Gerard Hewelt	54.644475	18.459659	drainage ditch	Reda	15	6_90/2_P	20/18/146	2018-01-25	DDD	µg/dm3	0.01	p.0,01	-	1	M. Wojtkiewicz	PN-EN 16693:2015-12
Gerard Hewelt	54.644475	18.459659	drainage ditch	Reda	15	6_90/2_P	20/18/146	2018-01-25	DDT	µg/dm3	0.01	p.0,01	-	1	M. Wojtkiewicz	PN-EN 16693:2015-12
Gerard Hewelt	54.644947	18.457910	drainage ditch	Reda	15	6_90/2_U	20/18/147	2018-01-25	α - HCH	µg/dm3	0.002	p.0,002	-	1	M. Wojtkiewicz	PN-EN 16693:2015-12
Gerard Hewelt	54.644947	18.457910	drainage ditch	Reda	15	6_90/2_U	20/18/147	2018-01-25	β - HCH	µg/dm3	0.002	p.0,002	-	1	M. Wojtkiewicz	PN-EN 16693:2015-12
Gerard Hewelt	54.644947	18.457910	drainage ditch	Reda	15	6_90/2_U	20/18/147	2018-01-25	γ - HCH	µg/dm3	0.002	p.0,002	-	1	M. Wojtkiewicz	PN-EN 16693:2015-12
Gerard Hewelt	54.644947	18.457910	drainage ditch	Reda	15	6_90/2_U	20/18/147	2018-01-25	δ - HCH	µg/dm3	0.002	p.0,002	-	1	M. Wojtkiewicz	PN-EN 16693:2015-12
Gerard Hewelt	54.644947	18.457910	drainage ditch	Reda	15	6_90/2_U	20/18/147	2018-01-25	Aldryna	µg/dm3	0.005	p.0,005	-	1	M. Wojtkiewicz	PN-EN 16693:2015-12
Gerard Hewelt	54.644947	18.457910	drainage ditch	Reda	15	6_90/2_U	20/18/147	2018-01-25	Izodryna	µg/dm3	0.005	p.0,005	-	1	M. Wojtkiewicz	PN-EN 16693:2015-12
Gerard Hewelt	54.644947	18.457910	drainage ditch	Reda	15	6_90/2_U	20/18/147	2018-01-25	Dieldryna	µg/dm3	0.005	p.0,005	-	1	M. Wojtkiewicz	PN-EN 16693:2015-12
Gerard Hewelt	54.644947	18.457910	drainage ditch	Reda	15	6_90/2_U	20/18/147	2018-01-25	Endryna	µg/dm3	0.005	p.0,005	-	1	M. Wojtkiewicz	PN-EN 16693:2015-12
Gerard Hewelt	54.644947	18.457910	drainage ditch	Reda	15	6_90/2_U	20/18/147	2018-01-25	DDE	µg/dm3	0.01	p.0,01	-	1	M. Wojtkiewicz	PN-EN 16693:2015-12
Gerard Hewelt	54.644947	18.457910	drainage ditch	Reda	15	6_90/2_U	20/18/147	2018-01-25	DDD	µg/dm3	0.01	p.0,01	-	1	M. Wojtkiewicz	PN-EN 16693:2015-12
Gerard Hewelt	54.644947	18.457910	drainage ditch	Reda	15	6_90/2_U	20/18/147	2018-01-25	DDT	µg/dm3	0.01	p.0,01	-	1	M. Wojtkiewicz	PN-EN 16693:2015-12
Piotr Derc	54.646328	18.448390	drainage ditch	Reda	3	1_73/4_P	20/18/148	2018-01-25	α - HCH	µg/dm3	0.002	p.0,002	-	1	M. Wojtkiewicz	PN-EN 16693:2015-12
Piotr Derc	54.646328	18.448390	drainage ditch	Reda	3	1_73/4_P	20/18/148	2018-01-25	β - HCH	µg/dm3	0.002	p.0,002	-	1	M. Wojtkiewicz	PN-EN 16693:2015-12
Piotr Derc	54.646328	18.448390	drainage ditch	Reda	3	1_73/4_P	20/18/148	2018-01-25	γ - HCH	µg/dm3	0.002	p.0,002	-	1	M. Wojtkiewicz	PN-EN 16693:2015-12
Piotr Derc	54.646328	18.448390	drainage ditch	Reda	3	1_73/4_P	20/18/148	2018-01-25	δ - HCH	µg/dm3	0.002	p.0,002	-	1	M. Wojtkiewicz	PN-EN 16693:2015-12
Piotr Derc	54.646328	18.448390	drainage ditch	Reda	3	1_73/4_P	20/18/148	2018-01-25	Aldryna	µg/dm3	0.005	p.0,005	-	1	M. Wojtkiewicz	PN-EN 16693:2015-12
Piotr Derc	54.646328	18.448390	drainage ditch	Reda	3	1_73/4_P	20/18/148	2018-01-25	Izodryna	µg/dm3	0.005	p.0,005	-	1	M. Wojtkiewicz	PN-EN 16693:2015-12
Piotr Derc	54.646328	18.448390	drainage ditch	Reda	3	1_73/4_P	20/18/148	2018-01-25	Dieldryna	µg/dm3	0.005	p.0,005	-	1	M. Wojtkiewicz	PN-EN 16693:2015-12
Piotr Derc	54.646328	18.448390	drainage ditch	Reda	3	1_73/4_P	20/18/148	2018-01-25	Endryna	µg/dm3	0.005	p.0,005	-	1	M. Wojtkiewicz	PN-EN 16693:2015-12
Piotr Derc	54.646328	18.448390	drainage ditch	Reda	3	1_73/4_P	20/18/148	2018-01-25	DDE	µg/dm3	0.01	p.0,01	-	1	M. Wojtkiewicz	PN-EN 16693:2015-12
Piotr Derc	54.646328	18.448390	drainage ditch	Reda	3	1_73/4_P	20/18/148	2018-01-25	DDD	µg/dm3	0.01	p.0,01	-	1	M. Wojtkiewicz	PN-EN 16693:2015-12
Piotr Derc	54.646328	18.448390	drainage ditch	Reda	3	1_73/4_P	20/18/148	2018-01-25	DDT	µg/dm3	0.01	p.0,01	-	1	M. Wojtkiewicz	PN-EN 16693:2015-12
Piotr Derc	54.646373	18.447571	drainage ditch	Reda	3	1_73/4_U	20/18/149	2018-01-25	α - HCH	µg/dm3	0.002	p.0,002	-	1	M. Wojtkiewicz	PN-EN 16693:2015-12
Piotr Derc	54.646373	18.447571	drainage ditch	Reda	3	1_73/4_U	20/18/149	2018-01-25	β - HCH	µg/dm3	0.002	p.0,002	-	1	M. Wojtkiewicz	PN-EN 16693:2015-12
Piotr Derc	54.646373	18.447571	drainage ditch	Reda	3	1_73/4_U	20/18/149	2018-01-25	γ - HCH	µg/dm3	0.002	p.0,002	-	1	M. Wojtkiewicz	PN-EN 16693:2015-12
Piotr Derc	54.646373	18.447571	drainage ditch	Reda	3	1_73/4_U	20/18/149	2018-01-25	δ - HCH	µg/dm3	0.002	p.0,002	-	1	M. Wojtkiewicz	PN-EN 16693:2015-12
Piotr Derc	54.646373	18.447571	drainage ditch	Reda	3	1_73/4_U	20/18/149	2018-01-25	Aldryna	µg/dm3	0.005	p.0,005	-	1	M. Wojtkiewicz	PN-EN 16693:2015-12
Piotr Derc	54.646373	18.447571	drainage ditch	Reda	3	1_73/4_U	20/18/149	2018-01-25	Izodryna	µg/dm3	0.005	p.0,005	-	1	M. Wojtkiewicz	PN-EN 16693:2015-12
Piotr Derc	54.646373	18.447571	drainage ditch	Reda	3	1_73/4_U	20/18/149	2018-01-25	Dieldryna	µg/dm3	0.005	p.0,005	-	1	M. Wojtkiewicz	PN-EN 16693:2015-12
Piotr Derc	54.646373	18.447571	drainage ditch	Reda	3	1_73/4_U	20/18/149	2018-01-25	Endryna	µg/dm3	0.005	p.0,005	-	1	M. Wojtkiewicz	PN-EN 16693:2015-12
Piotr Derc	54.646373	18.447571	drainage ditch	Reda	3	1_73/4_U	20/18/149	2018-01-25	DDE	µg/dm3	0.01	p.0,01	-	1	M. Wojtkiewicz	PN-EN 16693:2015-12
Piotr Derc	54.646373	18.447571	drainage ditch	Reda	3	1_73/4_U	20/18/149	2018-01-25	DDD	µg/dm3	0.01	p.0,01	-	1	M. Wojtkiewicz	PN-EN 16693:2015-12
Piotr Derc	54.646373	18.447571	drainage ditch	Reda	3	1_73/4_U	20/18/149	2018-01-25	DDT	µg/dm3	0.01	p.0,01	-	1	M. Wojtkiewicz	PN-EN 16693:2015-12
Robert Klawikowski	54.638876	18.453791	drainage ditch	Kanał Łyski/ Reda	9	5_351_P	20/18/150	2018-01-25	α - HCH	µg/dm3	0.002	p.0,002	-	1	M. Wojtkiewicz	PN-EN 16693:2015-12
Robert Klawikowski	54.638876	18.453791	drainage ditch	Kanał Łyski/ Reda	9	5_351_P	20/18/150	2018-01-25	β - HCH	µg/dm3	0.002	p.0,002	-	1	M. Wojtkiewicz	PN-EN 16693:2015-12
Robert Klawikowski	54.638876	18.453791	drainage ditch	Kanał Łyski/ Reda	9	5_351_P	20/18/150	2018-01-25	γ - HCH	µg/dm3	0.002	p.0,002	-	1	M. Wojtkiewicz	PN-EN 16693:2015-12
Robert Klawikowski	54.638876	18.453791	drainage ditch	Kanał Łyski/ Reda	9	5_351_P	20/18/150	2018-01-25	δ - HCH	µg/dm3	0.002	p.0,002	-	1	M. Wojtkiewicz	PN-EN 16693:2015-12
Robert Klawikowski	54.638876	18.453791	drainage ditch	Kanał Łyski/ Reda	9	5_351_P	20/18/150	2018-01-25	Aldryna	µg/dm3	0.005	p.0,005	-	1	M. Wojtkiewicz	PN-EN 16693:2015-12
Robert Klawikowski	54.638876	18.453791	drainage ditch	Kanał Łyski/ Reda	9	5_351_P	20/18/150	2018-01-25	Izodryna	µg/dm3	0.005	p.0,005	-	1	M. Wojtkiewicz	PN-EN 16693:2015-12
Robert Klawikowski	54.638876	18.453791	drainage ditch	Kanał Łyski/ Reda	9	5_351_P	20/18/150	2018-01-25	Dieldryna	µg/dm3	0.005	p.0,005	-	1	M. Wojtkiewicz	PN-EN 16693:2015-12
Robert Klawikowski	54.638876	18.453791	drainage ditch	Kanał Łyski/ Reda	9	5_351_P	20/18/150	2018-01-25	Endryna	µg/dm3	0.005	p.0,005	-	1	M. Wojtkiewicz	PN-EN 16693:2015-12
Robert Klawikowski	54.638876	18.453791	drainage ditch	Kanał Łyski/ Reda	9	5_351_P	20/18/150	2018-01-25	DDE	µg/dm3	0.01	p.0,01	-	1	M. Wojtkiewicz	PN-EN 16693:2015-12
Robert Klawikowski	54.638876	18.453791	drainage ditch	Kanał Łyski/ Reda	9	5_351_P	20/18/150	2018-01-25	DDD	µg/dm3	0.01	p.0,01	-	1	M. Wojtkiewicz	PN-EN 16693:2015-12
Robert Klawikowski	54.638876	18.453791	drainage ditch	Kanał Łyski/ Reda	9	5_351_P	20/18/150	2018-01-25	DDT	µg/dm3	0.01	p.0,01	-	1	M. Wojtkiewicz	PN-EN 16693:2015-12
Robert Klawikowski	54.639143	18.453249	drainage ditch	Kanał Łyski/ Reda	9	5_351_U	20/18/151	2018-01-25	α - HCH	µg/dm3	0.002	p.0,002	-	1	M. Wojtkiewicz	PN-EN 16693:2015-12
Robert Klawikowski	54.639143	18.453249	drainage ditch	Kanał Łyski/ Reda	9	5_351_U	20/18/151	2018-01-25	β - HCH	µg/dm3	0.002	p.0,002	-	1	M. Wojtkiewicz	PN-EN 16693:2015-12
Robert Klawikowski	54.639143	18.453249	drainage ditch	Kanał Łyski/ Reda	9	5_351_U	20/18/151	2018-01-25	γ - HCH	µg/dm3	0.002	p.0,002	-	1	M. Wojtkiewicz	PN-EN 16693:2015-12
Robert Klawikowski	54.639143	18.453249	drainage ditch	Kanał Łyski/ Reda	9	5_351_U	20/18/151	2018-01-25	δ - HCH	µg/dm3	0.002	p.0,002	-	1	M. Wojtkiewicz	PN-EN 16693:2015-12
Robert Klawikowski	54.639143	18.453249	drainage ditch	Kanał Łyski/ Reda	9	5_351_U	20/18/151	2018-01-25	Aldryna	µg/dm3	0.005	p.0,005	-	1	M. Wojtkiewicz	PN-EN 16693:2015-12
Robert Klawikowski	54.639143	18.453249	drainage ditch	Kanał Łyski/ Reda	9	5_351_U	20/18/151	2018-01-25	Izodryna	µg/dm3	0.005	p.0,005	-	1	M. Wojtkiewicz	PN-EN 16693:2015-12
Robert Klawikowski	54.639143	18.453249	drainage ditch	Kanał Łyski/ Reda	9	5_351_U	20/18/151	2018-01-25	Dieldryna	µg/dm3	0.005	p.0,005	-	1	M. Wojtkiewicz	PN-EN 16693:2015-12
Robert Klawikowski	54.639143	18.453249	drainage ditch	Kanał Łyski/ Reda	9	5_351_U	20/18/151	2018-01-25	Endryna	µg/dm3	0.005	p.0,005	-	1	M. Wojtkiewicz	PN-EN 16693:2015-12
Robert Klawikowski	54.639143	18.453249	drainage ditch	Kanał Łyski/ Reda	9	5_351_U	20/18/151	2018-01-25	DDE	µg/dm3	0.01	p.0,01	-	1	M. Wojtkiewicz	PN-EN 16693:2015-12
Robert Klawikowski	54.639143	18.453249	drainage ditch	Kanał Łyski/ Reda	9	5_351_U	20/18/151	2018-01-25	DDD	µg/dm3	0.01	p.0,01	-	1	M. Wojtkiewicz	PN-EN 16693:2015-12
Robert Klawikowski	54.639143	18.453249	drainage ditch	Kanał Łyski/ Reda	9	5_351_U	20/18/151	2018-01-25	DDT	µg/dm3	0.01	p.0,01	-	1	M. Wojtkiewicz	PN-EN 16693:2015-12
Jarosław Grubba	54.643108	18.433682	drainage ditch	Reda	1	4_29_P	20/18/152	2018-01-25	α - HCH	µg/dm3	0.002	p.0,002	-	1	M. Wojtkiewicz	PN-EN 16693:2015-12
Jarosław Grubba	54.643108	18.433682	drainage ditch	Reda	1	4_29_P	20/18/152	2018-01-25	β - HCH	µg/dm3	0.002	p.0,002	-	1	M. Wojtkiewicz	PN-EN 16693:2015-12
Jarosław Grubba	54.643108	18.433682	drainage ditch	Reda	1	4_29_P	20/18/152	2018-01-25	γ - HCH	µg/dm3	0.002	p.0,002	-	1	M. Wojtkiewicz	PN-EN 16693:2015-12
Jarosław Grubba	54.643108	18.433682	drainage ditch	Reda	1	4_29_P	20/18/152	2018-01-25	δ - HCH	µg/dm3	0.002	p.0,002	-	1	M. Wojtkiewicz	PN-EN 16693:2015-12
Jarosław Grubba	54.643108	18.433682	drainage ditch	Reda	1	4_29_P	20/18/152	2018-01-25	Aldryna	µg/dm3	0.005	p.0,005	-	1	M. Wojtkiewicz	PN-EN 16693:2015-12
Jarosław Grubba	54.643108	18.433682	drainage ditch	Reda	1	4_29_P	20/18/152	2018-01-25	Izodryna	µg/dm3	0.005	p.0,005	-	1	M. Wojtkiewicz	PN-EN 16693:2015-12
Jarosław Grubba	54.643108	18.433682	drainage ditch	Reda	1	4_29_P	20/18/152	2018-01-25	Dieldryna	µg/dm3	0.005	p.0,005	-	1	M. Wojtkiewicz	PN-EN 16693:2015-12
Jarosław Grubba	54.643108	18.433682	drainage ditch	Reda	1	4_29_P	20/18/152	2018-01-25	Endryna	µg/dm3	0.005	p.0,005	-	1	M. Wojtkiewicz	PN-EN 16693:2015-12
Jarosław Grubba	54.643108	18.433682	drainage ditch	Reda	1	4_29_P	20/18/152	2018-01-25	DDE	µg/dm3	0.01	p.0,01	-	1	M. Wojtkiewicz	PN-EN 16693:2015-12
Jarosław Grubba	54.643108	18.433682	drainage ditch	Reda	1	4_29_P	20/18/152	2018-01-25	DDD	µg/dm3	0.01	p.0,01	-	1	M. Wojtkiewicz	PN-EN 16693:2015-12
Jarosław Grubba	54.643108	18.433682	drainage ditch	Reda	1	4_29_P	20/18/152	2018-01-25	DDT	µg/dm3	0.01	p.0,01	-	1	M. Wojtkiewicz	PN-EN 16693:2015-12
Jarosław Grubba	54.643727	18.433436	drainage ditch	Reda	1	4_29_U	20/18/153	2018-01-25	α - HCH	µg/dm3	0.002	p.0,002	-	1	M. Wojtkiewicz	PN-EN 16693:2015-12
Jarosław Grubba	54.643728	18.433436	drainage ditch	Reda	1	4_29_U	20/18/153	2018-01-25	β - HCH	µg/dm3	0.002	p.0,002	-	1	M. Wojtkiewicz	PN-EN 16693:2015-12
Jarosław Grubba	54.643729	18.433436	drainage ditch	Reda	1	4_29_U	20/18/153	2018-01-25	γ - HCH	µg/dm3	0.002	p.0,002	-	1	M. Wojtkiewicz	PN-EN 16693:2015-12
Jarosław Grubba	54.643730	18.433436	drainage ditch	Reda	1	4_29_U	20/18/153	2018-01-25	δ - HCH	µg/dm3	0.002	p.0,002	-	1	M. Wojtkiewicz	PN-EN 16693:2015-12
Jarosław Grubba	54.643731	18.433436	drainage ditch	Reda	1	4_29_U	20/18/153	2018-01-25	Aldryna	µg/dm3	0.005	p.0,005	-	1	M. Wojtkiewicz	PN-EN 16693:2015-12
Jarosław Grubba	54.643732	18.433436	drainage ditch	Reda	1	4_29_U	20/18/153	2018-01-25	Izodryna	µg/dm3	0.005	p.0,005	-	1	M. Wojtkiewicz	PN-EN 16693:2015-12
Jarosław Grubba	54.643733	18.433436	drainage ditch	Reda	1	4_29_U	20/18/153	2018-01-25	Dieldryna	µg/dm3	0.005	p.0,005	-	1	M. Wojtkiewicz	PN-EN 16693:2015-12
Jarosław Grubba	54.643734	18.433436	drainage ditch	Reda	1	4_29_U	20/18/153	2018-01-25	Endryna	µg/dm3	0.005	p.0,005	-	1	M. Wojtkiewicz	PN-EN 16693:2015-12
Jarosław Grubba	54.643735	18.433436	drainage ditch	Reda	1	4_29_U	20/18/153	2018-01-25	DDE	µg/dm3	0.01	p.0,01	-	1	M. Wojtkiewicz	PN-EN 16693:2015-12
Jarosław Grubba	54.643736	18.433436	drainage ditch	Reda	1	4_29_U	20/18/153	2018-01-25	DDD	µg/dm3	0.01	p.0,01	-	1	M. Wojtkiewicz	PN-EN 16693:2015-12
Jarosław Grubba	54.643737	18.433436	drainage ditch	Reda	1	4_29_U	20/18/153	2018-01-25	DDT	µg/dm3	0.01	p.0,01	-	1	M. Wojtkiewicz	PN-EN 16693:2015-12
Piotr Derc	54.638087	18.435436	drainage ditch	Reda	3	1_56/2_P	20/18/154	2018-01-25	α - HCH	µg/dm3	0.002	p.0,002	-	1	M. Wojtkiewicz	PN-EN 16693:2015-12
Piotr Derc	54.638087	18.435436	drainage ditch	Reda	3	1_56/2_P	20/18/154	2018-01-25	β - HCH	µg/dm3	0.002	p.0,002	-	1	M. Wojtkiewicz	PN-EN 16693:2015-12
Piotr Derc	54.638087	18.435436	drainage ditch	Reda	3	1_56/2_P	20/18/154	2018-01-25	γ - HCH	µg/dm3	0.002	p.0,002	-	1	M. Wojtkiewicz	PN-EN 16693:2015-12
Piotr Derc	54.638087	18.435436	drainage ditch	Reda	3	1_56/2_P	20/18/154	2018-01-25	δ - HCH	µg/dm3	0.002	p.0,002	-	1	M. Wojtkiewicz	PN-EN 16693:2015-12
Piotr Derc	54.638087	18.435436	drainage ditch	Reda	3	1_56/2_P	20/18/154	2018-01-25	Aldryna	µg/dm3	0.005	p.0,005	-	1	M. Wojtkiewicz	PN-EN 16693:2015-12
Piotr Derc	54.638087	18.435436	drainage ditch	Reda	3	1_56/2_P	20/18/154	2018-01-25	Izodryna	µg/dm3	0.005	p.0,005	-	1	M. Wojtkiewicz	PN-EN 16693:2015-12
Piotr Derc	54.638087	18.435436	drainage ditch	Reda	3	1_56/2_P	20/18/154	2018-01-25	Dieldryna	µg/dm3	0.005	p.0,005	-	1	M. Wojtkiewicz	PN-EN 16693:2015-12
Piotr Derc	54.638087	18.435436	drainage ditch	Reda	3	1_56/2_P	20/18/154	2018-01-25	Endryna	µg/dm3	0.005	p.0,005	-	1	M. Wojtkiewicz	PN-EN 16693:2015-12
Piotr Derc	54.638087	18.435436	drainage ditch	Reda	3	1_56/2_P	20/18/154	2018-01-25	DDE	µg/dm3	0.01	p.0,01	-	1	M. Wojtkiewicz	PN-EN 16693:2015-12
Piotr Derc	54.638087	18.435436	drainage ditch	Reda	3	1_56/2_P	20/18/154	2018-01-25	DDD	µg/dm3	0.01	p.0,01	-	1	M. Wojtkiewicz	PN-EN 16693:2015-12
Piotr Derc	54.638087	18.435436	drainage ditch	Reda	3	1_56/2_P	20/18/154	2018-01-25	DDT	µg/dm3	0.01	p.0,01	-	1	M. Wojtkiewicz	PN-EN 16693:2015-12
Piotr Derc	54.638342	18.438965	drainage ditch	Reda	3	1_56/2_U	20/18/155	2018-01-25	α - HCH	µg/dm3	0.002	p.0,002	-	1	M. Wojtkiewicz	PN-EN 16693:2015-12
Piotr Derc	54.638342	18.438965	drainage ditch	Reda	3	1_56/2_U	20/18/155	2018-01-25	β - HCH	µg/dm3	0.002	p.0,002	-	1	M. Wojtkiewicz	PN-EN 16693:2015-12
Piotr Derc	54.638342	18.438965	drainage ditch	Reda	3	1_56/2_U	20/18/155	2018-01-25	γ - HCH	µg/dm3	0.002	p.0,002	-	1	M. Wojtkiewicz	PN-EN 16693:2015-12
Piotr Derc	54.638342	18.438965	drainage ditch	Reda	3	1_56/2_U	20/18/155	2018-01-25	δ - HCH	µg/dm3	0.002	p.0,002	-	1	M. Wojtkiewicz	PN-EN 16693:2015-12
Piotr Derc	54.638342	18.438965	drainage ditch	Reda	3	1_56/2_U	20/18/155	2018-01-25	Aldryna	µg/dm3	0.005	p.0,005	-	1	M. Wojtkiewicz	PN-EN 16693:2015-12
Piotr Derc	54.638342	18.438965	drainage ditch	Reda	3	1_56/2_U	20/18/155	2018-01-25	Izodryna	µg/dm3	0.005	p.0,005	-	1	M. Wojtkiewicz	PN-EN 16693:2015-12
Piotr Derc	54.638342	18.438965	drainage ditch	Reda	3	1_56/2_U	20/18/155	2018-01-25	Dieldryna	µg/dm3	0.005	p.0,005	-	1	M. Wojtkiewicz	PN-EN 16693:2015-12
Piotr Derc	54.638342	18.438965	drainage ditch	Reda	3	1_56/2_U	20/18/155	2018-01-25	Endryna	µg/dm3	0.005	p.0,005	-	1	M. Wojtkiewicz	PN-EN 16693:2015-12
Piotr Derc	54.638342	18.438965	drainage ditch	Reda	3	1_56/2_U	20/18/155	2018-01-25	DDE	µg/dm3	0.01	p.0,01	-	1	M. Wojtkiewicz	PN-EN 16693:2015-12
Piotr Derc	54.638342	18.438965	drainage ditch	Reda	3	1_56/2_U	20/18/155	2018-01-25	DDD	µg/dm3	0.01	p.0,01	-	1	M. Wojtkiewicz	PN-EN 16693:2015-12
Piotr Derc	54.638342	18.438965	drainage ditch	Reda	3	1_56/2_U	20/18/155	2018-01-25	DDT	µg/dm3	0.01	p.0,01	-	1	M. Wojtkiewicz	PN-EN 16693:2015-12
Adam Zieliński	54.613058	18.397861	drainage ditch	Kanał Łyski/ Reda	25	2_509/11_U	20/18/160	2018-01-30	α - HCH	µg/dm3	0.002	p.0,002	-	1	M. Wojtkiewicz	PN-EN 16693:2015-12
Adam Zieliński	54.613058	18.397861	drainage ditch	Kanał Łyski/ Reda	25	2_509/11_U	20/18/160	2018-01-30	β - HCH	µg/dm3	0.002	p.0,002	-	1	M. Wojtkiewicz	PN-EN 16693:2015-12
Adam Zieliński	54.613058	18.397861	drainage ditch	Kanał Łyski/ Reda	25	2_509/11_U	20/18/160	2018-01-30	γ - HCH	µg/dm3	0.002	p.0,002	-	1	M. Wojtkiewicz	PN-EN 16693:2015-12
Adam Zieliński	54.613058	18.397861	drainage ditch	Kanał Łyski/ Reda	25	2_509/11_U	20/18/160	2018-01-30	δ - HCH	µg/dm3	0.002	p.0,002	-	1	M. Wojtkiewicz	PN-EN 16693:2015-12
Adam Zieliński	54.613058	18.397861	drainage ditch	Kanał Łyski/ Reda	25	2_509/11_U	20/18/160	2018-01-30	Aldryna	µg/dm3	0.005	p.0,005	-	1	M. Wojtkiewicz	PN-EN 16693:2015-12
Adam Zieliński	54.613058	18.397861	drainage ditch	Kanał Łyski/ Reda	25	2_509/11_U	20/18/160	2018-01-30	Izodryna	µg/dm3	0.005	p.0,005	-	1	M. Wojtkiewicz	PN-EN 16693:2015-12
Adam Zieliński	54.613058	18.397861	drainage ditch	Kanał Łyski/ Reda	25	2_509/11_U	20/18/160	2018-01-30	Dieldryna	µg/dm3	0.005	p.0,005	-	1	M. Wojtkiewicz	PN-EN 16693:2015-12
Adam Zieliński	54.613058	18.397861	drainage ditch	Kanał Łyski/ Reda	25	2_509/11_U	20/18/160	2018-01-30	Endryna	µg/dm3	0.005	p.0,005	-	1	M. Wojtkiewicz	PN-EN 16693:2015-12
Adam Zieliński	54.613058	18.397861	drainage ditch	Kanał Łyski/ Reda	25	2_509/11_U	20/18/160	2018-01-30	DDE	µg/dm3	0.01	p.0,01	-	1	M. Wojtkiewicz	PN-EN 16693:2015-12
Adam Zieliński	54.613058	18.397861	drainage ditch	Kanał Łyski/ Reda	25	2_509/11_U	20/18/160	2018-01-30	DDD	µg/dm3	0.01	p.0,01	-	1	M. Wojtkiewicz	PN-EN 16693:2015-12
Adam Zieliński	54.613058	18.397861	drainage ditch	Kanał Łyski/ Reda	25	2_509/11_U	20/18/160	2018-01-30	DDT	µg/dm3	0.01	p.0,01	-	1	M. Wojtkiewicz	PN-EN 16693:2015-12
Adam Zieliński	54.611826	18.396826	drainage ditch	Kanał Łyski/ Reda	25	2_509/11_P	20/18/159	2018-01-30	α - HCH	µg/dm3	0.002	p.0,002	-	1	M. Wojtkiewicz	PN-EN 16693:2015-12
Adam Zieliński	54.611826	18.396826	drainage ditch	Kanał Łyski/ Reda	25	2_509/11_P	20/18/159	2018-01-30	β - HCH	µg/dm3	0.002	p.0,002	-	1	M. Wojtkiewicz	PN-EN 16693:2015-12
Adam Zieliński	54.611826	18.396826	drainage ditch	Kanał Łyski/ Reda	25	2_509/11_P	20/18/159	2018-01-30	γ - HCH	µg/dm3	0.002	p.0,002	-	1	M. Wojtkiewicz	PN-EN 16693:2015-12
Adam Zieliński	54.611826	18.396826	drainage ditch	Kanał Łyski/ Reda	25	2_509/11_P	20/18/159	2018-01-30	δ - HCH	µg/dm3	0.002	p.0,002	-	1	M. Wojtkiewicz	PN-EN 16693:2015-12
Adam Zieliński	54.611826	18.396826	drainage ditch	Kanał Łyski/ Reda	25	2_509/11_P	20/18/159	2018-01-30	Aldryna	µg/dm3	0.005	p.0,005	-	1	M. Wojtkiewicz	PN-EN 16693:2015-12
Adam Zieliński	54.611826	18.396826	drainage ditch	Kanał Łyski/ Reda	25	2_509/11_P	20/18/159	2018-01-30	Izodryna	µg/dm3	0.005	p.0,005	-	1	M. Wojtkiewicz	PN-EN 16693:2015-12
Adam Zieliński	54.611826	18.396826	drainage ditch	Kanał Łyski/ Reda	25	2_509/11_P	20/18/159	2018-01-30	Dieldryna	µg/dm3	0.005	p.0,005	-	1	M. Wojtkiewicz	PN-EN 16693:2015-12
Adam Zieliński	54.611826	18.396826	drainage ditch	Kanał Łyski/ Reda	25	2_509/11_P	20/18/159	2018-01-30	Endryna	µg/dm3	0.005	p.0,005	-	1	M. Wojtkiewicz	PN-EN 16693:2015-12
Adam Zieliński	54.611826	18.396826	drainage ditch	Kanał Łyski/ Reda	25	2_509/11_P	20/18/159	2018-01-30	DDE	µg/dm3	0.01	p.0,01	-	1	M. Wojtkiewicz	PN-EN 16693:2015-12
Adam Zieliński	54.611826	18.396826	drainage ditch	Kanał Łyski/ Reda	25	2_509/11_P	20/18/159	2018-01-30	DDD	µg/dm3	0.01	p.0,01	-	1	M. Wojtkiewicz	PN-EN 16693:2015-12
Adam Zieliński	54.611826	18.396826	drainage ditch	Kanał Łyski/ Reda	25	2_509/11_P	20/18/159	2018-01-30	DDT	µg/dm3	0.01	p.0,01	-	1	M. Wojtkiewicz	PN-EN 16693:2015-12
Ewa Kohs	54.739362	18.363368	drainage ditch	Płutnica	2	22_243_P	24/18/164	2018-01-31	α - HCH	µg/dm3	0.002	p.0,002	-	1	M. Wojtkiewicz	PN-EN 16693:2015-12
Ewa Kohs	54.739362	18.363368	drainage ditch	Płutnica	2	22_243_P	24/18/164	2018-01-31	β - HCH	µg/dm3	0.002	p.0,002	-	1	M. Wojtkiewicz	PN-EN 16693:2015-12
Ewa Kohs	54.739362	18.363368	drainage ditch	Płutnica	2	22_243_P	24/18/164	2018-01-31	γ - HCH	µg/dm3	0.002	p.0,002	-	1	M. Wojtkiewicz	PN-EN 16693:2015-12
Ewa Kohs	54.739362	18.363368	drainage ditch	Płutnica	2	22_243_P	24/18/164	2018-01-31	δ - HCH	µg/dm3	0.002	p.0,002	-	1	M. Wojtkiewicz	PN-EN 16693:2015-12
Ewa Kohs	54.739362	18.363368	drainage ditch	Płutnica	2	22_243_P	24/18/164	2018-01-31	Aldryna	µg/dm3	0.005	p.0,005	-	1	M. Wojtkiewicz	PN-EN 16693:2015-12
Ewa Kohs	54.739362	18.363368	drainage ditch	Płutnica	2	22_243_P	24/18/164	2018-01-31	Izodryna	µg/dm3	0.005	p.0,005	-	1	M. Wojtkiewicz	PN-EN 16693:2015-12
Ewa Kohs	54.739362	18.363368	drainage ditch	Płutnica	2	22_243_P	24/18/164	2018-01-31	Dieldryna	µg/dm3	0.005	p.0,005	-	1	M. Wojtkiewicz	PN-EN 16693:2015-12
Ewa Kohs	54.739362	18.363368	drainage ditch	Płutnica	2	22_243_P	24/18/164	2018-01-31	Endryna	µg/dm3	0.005	p.0,005	-	1	M. Wojtkiewicz	PN-EN 16693:2015-12
Ewa Kohs	54.739362	18.363368	drainage ditch	Płutnica	2	22_243_P	24/18/164	2018-01-31	DDE	µg/dm3	0.01	p.0,01	-	1	M. Wojtkiewicz	PN-EN 16693:2015-12
Ewa Kohs	54.739362	18.363368	drainage ditch	Płutnica	2	22_243_P	24/18/164	2018-01-31	DDD	µg/dm3	0.01	p.0,01	-	1	M. Wojtkiewicz	PN-EN 16693:2015-12
Ewa Kohs	54.739362	18.363368	drainage ditch	Płutnica	2	22_243_P	24/18/164	2018-01-31	DDT	µg/dm3	0.01	p.0,01	-	1	M. Wojtkiewicz	PN-EN 16693:2015-12
Ewa Kohs	54.739003	18.366523	drainage ditch	Płutnica	2	22_243_U	24/18/165	2018-01-31	α - HCH	µg/dm3	0.002	p.0,002	-	1	M. Wojtkiewicz	PN-EN 16693:2015-12
Ewa Kohs	54.739003	18.366523	drainage ditch	Płutnica	2	22_243_U	24/18/165	2018-01-31	β - HCH	µg/dm3	0.002	p.0,002	-	1	M. Wojtkiewicz	PN-EN 16693:2015-12
Ewa Kohs	54.739003	18.366523	drainage ditch	Płutnica	2	22_243_U	24/18/165	2018-01-31	γ - HCH	µg/dm3	0.002	p.0,002	-	1	M. Wojtkiewicz	PN-EN 16693:2015-12
Ewa Kohs	54.739003	18.366523	drainage ditch	Płutnica	2	22_243_U	24/18/165	2018-01-31	δ - HCH	µg/dm3	0.002	p.0,002	-	1	M. Wojtkiewicz	PN-EN 16693:2015-12
Ewa Kohs	54.739003	18.366523	drainage ditch	Płutnica	2	22_243_U	24/18/165	2018-01-31	Aldryna	µg/dm3	0.005	p.0,005	-	1	M. Wojtkiewicz	PN-EN 16693:2015-12
Ewa Kohs	54.739003	18.366523	drainage ditch	Płutnica	2	22_243_U	24/18/165	2018-01-31	Izodryna	µg/dm3	0.005	p.0,005	-	1	M. Wojtkiewicz	PN-EN 16693:2015-12
Ewa Kohs	54.739003	18.366523	drainage ditch	Płutnica	2	22_243_U	24/18/165	2018-01-31	Dieldryna	µg/dm3	0.005	p.0,005	-	1	M. Wojtkiewicz	PN-EN 16693:2015-12
Ewa Kohs	54.739003	18.366523	drainage ditch	Płutnica	2	22_243_U	24/18/165	2018-01-31	Endryna	µg/dm3	0.005	p.0,005	-	1	M. Wojtkiewicz	PN-EN 16693:2015-12
Ewa Kohs	54.739003	18.366523	drainage ditch	Płutnica	2	22_243_U	24/18/165	2018-01-31	DDE	µg/dm3	0.01	p.0,01	-	1	M. Wojtkiewicz	PN-EN 16693:2015-12
Ewa Kohs	54.739003	18.366523	drainage ditch	Płutnica	2	22_243_U	24/18/165	2018-01-31	DDD	µg/dm3	0.01	p.0,01	-	1	M. Wojtkiewicz	PN-EN 16693:2015-12
Ewa Kohs	54.739003	18.366523	drainage ditch	Płutnica	2	22_243_U	24/18/165	2018-01-31	DDT	µg/dm3	0.01	p.0,01	-	1	M. Wojtkiewicz	PN-EN 16693:2015-12
Ewa Kohs	54.738997	18.365107	drainage ditch	Płutnica	2	22_243_Z	24/18/166	2018-01-31	α - HCH	µg/dm3	0.002	p.0,002	-	1	M. Wojtkiewicz	PN-EN 16693:2015-12
Ewa Kohs	54.738997	18.365107	drainage ditch	Płutnica	2	22_243_Z	24/18/166	2018-01-31	β - HCH	µg/dm3	0.002	p.0,002	-	1	M. Wojtkiewicz	PN-EN 16693:2015-12
Ewa Kohs	54.738997	18.365107	drainage ditch	Płutnica	2	22_243_Z	24/18/166	2018-01-31	γ - HCH	µg/dm3	0.002	p.0,002	-	1	M. Wojtkiewicz	PN-EN 16693:2015-12
Ewa Kohs	54.738997	18.365107	drainage ditch	Płutnica	2	22_243_Z	24/18/166	2018-01-31	δ - HCH	µg/dm3	0.002	p.0,002	-	1	M. Wojtkiewicz	PN-EN 16693:2015-12
Ewa Kohs	54.738997	18.365107	drainage ditch	Płutnica	2	22_243_Z	24/18/166	2018-01-31	Aldryna	µg/dm3	0.005	p.0,005	-	1	M. Wojtkiewicz	PN-EN 16693:2015-12
Ewa Kohs	54.738997	18.365107	drainage ditch	Płutnica	2	22_243_Z	24/18/166	2018-01-31	Izodryna	µg/dm3	0.005	p.0,005	-	1	M. Wojtkiewicz	PN-EN 16693:2015-12
Ewa Kohs	54.738997	18.365107	drainage ditch	Płutnica	2	22_243_Z	24/18/166	2018-01-31	Dieldryna	µg/dm3	0.005	p.0,005	-	1	M. Wojtkiewicz	PN-EN 16693:2015-12
Ewa Kohs	54.738997	18.365107	drainage ditch	Płutnica	2	22_243_Z	24/18/166	2018-01-31	Endryna	µg/dm3	0.005	p.0,005	-	1	M. Wojtkiewicz	PN-EN 16693:2015-12
Ewa Kohs	54.738997	18.365107	drainage ditch	Płutnica	2	22_243_Z	24/18/166	2018-01-31	DDE	µg/dm3	0.01	p.0,01	-	1	M. Wojtkiewicz	PN-EN 16693:2015-12
Ewa Kohs	54.738997	18.365107	drainage ditch	Płutnica	2	22_243_Z	24/18/166	2018-01-31	DDD	µg/dm3	0.01	p.0,01	-	1	M. Wojtkiewicz	PN-EN 16693:2015-12
Ewa Kohs	54.738997	18.365107	drainage ditch	Płutnica	2	22_243_Z	24/18/166	2018-01-31	DDT	µg/dm3	0.01	p.0,01	-	1	M. Wojtkiewicz	PN-EN 16693:2015-12
Mirosław Koss	54.739355	18.363200	drainage ditch	Płutnica	21	23_249_P	24/18/167	2018-01-31	α - HCH	µg/dm3	0.002	p.0,002	-	1	M. Wojtkiewicz	PN-EN 16693:2015-12
Mirosław Koss	54.739355	18.363200	drainage ditch	Płutnica	21	23_249_P	24/18/167	2018-01-31	β - HCH	µg/dm3	0.002	p.0,002	-	1	M. Wojtkiewicz	PN-EN 16693:2015-12
Mirosław Koss	54.739355	18.363200	drainage ditch	Płutnica	21	23_249_P	24/18/167	2018-01-31	γ - HCH	µg/dm3	0.002	p.0,002	-	1	M. Wojtkiewicz	PN-EN 16693:2015-12
Mirosław Koss	54.739355	18.363200	drainage ditch	Płutnica	21	23_249_P	24/18/167	2018-01-31	δ - HCH	µg/dm3	0.002	p.0,002	-	1	M. Wojtkiewicz	PN-EN 16693:2015-12
Mirosław Koss	54.739355	18.363200	drainage ditch	Płutnica	21	23_249_P	24/18/167	2018-01-31	Aldryna	µg/dm3	0.005	p.0,005	-	1	M. Wojtkiewicz	PN-EN 16693:2015-12
Mirosław Koss	54.739355	18.363200	drainage ditch	Płutnica	21	23_249_P	24/18/167	2018-01-31	Izodryna	µg/dm3	0.005	p.0,005	-	1	M. Wojtkiewicz	PN-EN 16693:2015-12
Mirosław Koss	54.739355	18.363200	drainage ditch	Płutnica	21	23_249_P	24/18/167	2018-01-31	Dieldryna	µg/dm3	0.005	p.0,005	-	1	M. Wojtkiewicz	PN-EN 16693:2015-12
Mirosław Koss	54.739355	18.363200	drainage ditch	Płutnica	21	23_249_P	24/18/167	2018-01-31	Endryna	µg/dm3	0.005	p.0,005	-	1	M. Wojtkiewicz	PN-EN 16693:2015-12
Mirosław Koss	54.739355	18.363200	drainage ditch	Płutnica	21	23_249_P	24/18/167	2018-01-31	DDE	µg/dm3	0.01	p.0,01	-	1	M. Wojtkiewicz	PN-EN 16693:2015-12
Mirosław Koss	54.739355	18.363200	drainage ditch	Płutnica	21	23_249_P	24/18/167	2018-01-31	DDD	µg/dm3	0.01	p.0,01	-	1	M. Wojtkiewicz	PN-EN 16693:2015-12
Mirosław Koss	54.739355	18.363200	drainage ditch	Płutnica	21	23_249_P	24/18/167	2018-01-31	DDT	µg/dm3	0.01	p.0,01	-	1	M. Wojtkiewicz	PN-EN 16693:2015-12
Mirosław Koss	54.738388	18.358153	drainage ditch	Płutnica	21	23_249_U	24/18/168	2018-01-31	α - HCH	µg/dm3	0.002	p.0,002	-	1	M. Wojtkiewicz	PN-EN 16693:2015-12
Mirosław Koss	54.738388	18.358153	drainage ditch	Płutnica	21	23_249_U	24/18/168	2018-01-31	β - HCH	µg/dm3	0.002	p.0,002	-	1	M. Wojtkiewicz	PN-EN 16693:2015-12
Mirosław Koss	54.738388	18.358153	drainage ditch	Płutnica	21	23_249_U	24/18/168	2018-01-31	γ - HCH	µg/dm3	0.002	p.0,002	-	1	M. Wojtkiewicz	PN-EN 16693:2015-12
Mirosław Koss	54.738388	18.358153	drainage ditch	Płutnica	21	23_249_U	24/18/168	2018-01-31	δ - HCH	µg/dm3	0.002	p.0,002	-	1	M. Wojtkiewicz	PN-EN 16693:2015-12
Mirosław Koss	54.738388	18.358153	drainage ditch	Płutnica	21	23_249_U	24/18/168	2018-01-31	Aldryna	µg/dm3	0.005	p.0,005	-	1	M. Wojtkiewicz	PN-EN 16693:2015-12
Mirosław Koss	54.738388	18.358153	drainage ditch	Płutnica	21	23_249_U	24/18/168	2018-01-31	Izodryna	µg/dm3	0.005	p.0,005	-	1	M. Wojtkiewicz	PN-EN 16693:2015-12
Mirosław Koss	54.738388	18.358153	drainage ditch	Płutnica	21	23_249_U	24/18/168	2018-01-31	Dieldryna	µg/dm3	0.005	p.0,005	-	1	M. Wojtkiewicz	PN-EN 16693:2015-12
Mirosław Koss	54.738388	18.358153	drainage ditch	Płutnica	21	23_249_U	24/18/168	2018-01-31	Endryna	µg/dm3	0.005	p.0,005	-	1	M. Wojtkiewicz	PN-EN 16693:2015-12
Mirosław Koss	54.738388	18.358153	drainage ditch	Płutnica	21	23_249_U	24/18/168	2018-01-31	DDE	µg/dm3	0.01	p.0,01	-	1	M. Wojtkiewicz	PN-EN 16693:2015-12
Mirosław Koss	54.738388	18.358153	drainage ditch	Płutnica	21	23_249_U	24/18/168	2018-01-31	DDD	µg/dm3	0.01	p.0,01	-	1	M. Wojtkiewicz	PN-EN 16693:2015-12
Mirosław Koss	54.738388	18.358153	drainage ditch	Płutnica	21	23_249_U	24/18/168	2018-01-31	DDT	µg/dm3	0.01	p.0,01	-	1	M. Wojtkiewicz	PN-EN 16693:2015-12
Mirosław Koss	54.735887	18.356671	drainage ditch	Płutnica	21	23_161/3_P	24/18/169	2018-01-31	α - HCH	µg/dm3	0.002	p.0,002	-	1	M. Wojtkiewicz	PN-EN 16693:2015-12
Mirosław Koss	54.735887	18.356671	drainage ditch	Płutnica	21	23_161/3_P	24/18/169	2018-01-31	β - HCH	µg/dm3	0.002	p.0,002	-	1	M. Wojtkiewicz	PN-EN 16693:2015-12
Mirosław Koss	54.735887	18.356671	drainage ditch	Płutnica	21	23_161/3_P	24/18/169	2018-01-31	γ - HCH	µg/dm3	0.002	p.0,002	-	1	M. Wojtkiewicz	PN-EN 16693:2015-12
Mirosław Koss	54.735887	18.356671	drainage ditch	Płutnica	21	23_161/3_P	24/18/169	2018-01-31	δ - HCH	µg/dm3	0.002	p.0,002	-	1	M. Wojtkiewicz	PN-EN 16693:2015-12
Mirosław Koss	54.735887	18.356671	drainage ditch	Płutnica	21	23_161/3_P	24/18/169	2018-01-31	Aldryna	µg/dm3	0.005	p.0,005	-	1	M. Wojtkiewicz	PN-EN 16693:2015-12
Mirosław Koss	54.735887	18.356671	drainage ditch	Płutnica	21	23_161/3_P	24/18/169	2018-01-31	Izodryna	µg/dm3	0.005	p.0,005	-	1	M. Wojtkiewicz	PN-EN 16693:2015-12
Mirosław Koss	54.735887	18.356671	drainage ditch	Płutnica	21	23_161/3_P	24/18/169	2018-01-31	Dieldryna	µg/dm3	0.005	p.0,005	-	1	M. Wojtkiewicz	PN-EN 16693:2015-12
Mirosław Koss	54.735887	18.356671	drainage ditch	Płutnica	21	23_161/3_P	24/18/169	2018-01-31	Endryna	µg/dm3	0.005	p.0,005	-	1	M. Wojtkiewicz	PN-EN 16693:2015-12
Mirosław Koss	54.735887	18.356671	drainage ditch	Płutnica	21	23_161/3_P	24/18/169	2018-01-31	DDE	µg/dm3	0.01	p.0,01	-	1	M. Wojtkiewicz	PN-EN 16693:2015-12
Mirosław Koss	54.735887	18.356671	drainage ditch	Płutnica	21	23_161/3_P	24/18/169	2018-01-31	DDD	µg/dm3	0.01	p.0,01	-	1	M. Wojtkiewicz	PN-EN 16693:2015-12
Mirosław Koss	54.735887	18.356671	drainage ditch	Płutnica	21	23_161/3_P	24/18/169	2018-01-31	DDT	µg/dm3	0.01	p.0,01	-	1	M. Wojtkiewicz	PN-EN 16693:2015-12
Mirosław Koss	54.733157	18.352890	drainage ditch	Płutnica	21	23_161/3_U	24/18/170	2018-01-31	α - HCH	µg/dm3	0.002	p.0,002	-	1	M. Wojtkiewicz	PN-EN 16693:2015-12
Mirosław Koss	54.733157	18.352890	drainage ditch	Płutnica	21	23_161/3_U	24/18/170	2018-01-31	β - HCH	µg/dm3	0.002	p.0,002	-	1	M. Wojtkiewicz	PN-EN 16693:2015-12
Mirosław Koss	54.733157	18.352890	drainage ditch	Płutnica	21	23_161/3_U	24/18/170	2018-01-31	γ - HCH	µg/dm3	0.002	p.0,002	-	1	M. Wojtkiewicz	PN-EN 16693:2015-12
Mirosław Koss	54.733157	18.352890	drainage ditch	Płutnica	21	23_161/3_U	24/18/170	2018-01-31	δ - HCH	µg/dm3	0.002	p.0,002	-	1	M. Wojtkiewicz	PN-EN 16693:2015-12
Mirosław Koss	54.733157	18.352890	drainage ditch	Płutnica	21	23_161/3_U	24/18/170	2018-01-31	Aldryna	µg/dm3	0.005	p.0,005	-	1	M. Wojtkiewicz	PN-EN 16693:2015-12
Mirosław Koss	54.733157	18.352890	drainage ditch	Płutnica	21	23_161/3_U	24/18/170	2018-01-31	Izodryna	µg/dm3	0.005	p.0,005	-	1	M. Wojtkiewicz	PN-EN 16693:2015-12
Mirosław Koss	54.733157	18.352890	drainage ditch	Płutnica	21	23_161/3_U	24/18/170	2018-01-31	Dieldryna	µg/dm3	0.005	p.0,005	-	1	M. Wojtkiewicz	PN-EN 16693:2015-12
Mirosław Koss	54.733157	18.352890	drainage ditch	Płutnica	21	23_161/3_U	24/18/170	2018-01-31	Endryna	µg/dm3	0.005	p.0,005	-	1	M. Wojtkiewicz	PN-EN 16693:2015-12
Mirosław Koss	54.733157	18.352890	drainage ditch	Płutnica	21	23_161/3_U	24/18/170	2018-01-31	DDE	µg/dm3	0.01	p.0,01	-	1	M. Wojtkiewicz	PN-EN 16693:2015-12
Mirosław Koss	54.733157	18.352890	drainage ditch	Płutnica	21	23_161/3_U	24/18/170	2018-01-31	DDD	µg/dm3	0.01	p.0,01	-	1	M. Wojtkiewicz	PN-EN 16693:2015-12
Mirosław Koss	54.733157	18.352890	drainage ditch	Płutnica	21	23_161/3_U	24/18/170	2018-01-31	DDT	µg/dm3	0.01	p.0,01	-	1	M. Wojtkiewicz	PN-EN 16693:2015-12
Jacek Tarnowski	54.797692	18.289072	drainage ditch	Czarna Woda	19	24_61/1_P	24/18/171	2018-01-31	α - HCH	µg/dm3	0.002	p.0,002	-	1	M. Wojtkiewicz	PN-EN 16693:2015-12
Jacek Tarnowski	54.797692	18.289072	drainage ditch	Czarna Woda	19	24_61/1_P	24/18/171	2018-01-31	β - HCH	µg/dm3	0.002	p.0,002	-	1	M. Wojtkiewicz	PN-EN 16693:2015-12
Jacek Tarnowski	54.797692	18.289072	drainage ditch	Czarna Woda	19	24_61/1_P	24/18/171	2018-01-31	γ - HCH	µg/dm3	0.002	p.0,002	-	1	M. Wojtkiewicz	PN-EN 16693:2015-12
Jacek Tarnowski	54.797692	18.289072	drainage ditch	Czarna Woda	19	24_61/1_P	24/18/171	2018-01-31	δ - HCH	µg/dm3	0.002	p.0,002	-	1	M. Wojtkiewicz	PN-EN 16693:2015-12
Jacek Tarnowski	54.797692	18.289072	drainage ditch	Czarna Woda	19	24_61/1_P	24/18/171	2018-01-31	Aldryna	µg/dm3	0.005	p.0,005	-	1	M. Wojtkiewicz	PN-EN 16693:2015-12
Jacek Tarnowski	54.797692	18.289072	drainage ditch	Czarna Woda	19	24_61/1_P	24/18/171	2018-01-31	Izodryna	µg/dm3	0.005	p.0,005	-	1	M. Wojtkiewicz	PN-EN 16693:2015-12
Jacek Tarnowski	54.797692	18.289072	drainage ditch	Czarna Woda	19	24_61/1_P	24/18/171	2018-01-31	Dieldryna	µg/dm3	0.005	p.0,005	-	1	M. Wojtkiewicz	PN-EN 16693:2015-12
Jacek Tarnowski	54.797692	18.289072	drainage ditch	Czarna Woda	19	24_61/1_P	24/18/171	2018-01-31	Endryna	µg/dm3	0.005	p.0,005	-	1	M. Wojtkiewicz	PN-EN 16693:2015-12
Jacek Tarnowski	54.797692	18.289072	drainage ditch	Czarna Woda	19	24_61/1_P	24/18/171	2018-01-31	DDE	µg/dm3	0.01	p.0,01	-	1	M. Wojtkiewicz	PN-EN 16693:2015-12
Jacek Tarnowski	54.797692	18.289072	drainage ditch	Czarna Woda	19	24_61/1_P	24/18/171	2018-01-31	DDD	µg/dm3	0.01	p.0,01	-	1	M. Wojtkiewicz	PN-EN 16693:2015-12
Jacek Tarnowski	54.797692	18.289072	drainage ditch	Czarna Woda	19	24_61/1_P	24/18/171	2018-01-31	DDT	µg/dm3	0.01	p.0,01	-	1	M. Wojtkiewicz	PN-EN 16693:2015-12
Jacek Tarnowski	54.797649	18.288032	drainage ditch	Czarna Woda	19	24_61/1_U	24/18/172	2018-01-31	α - HCH	µg/dm3	0.002	p.0,002	-	1	M. Wojtkiewicz	PN-EN 16693:2015-12
Jacek Tarnowski	54.797649	18.288032	drainage ditch	Czarna Woda	19	24_61/1_U	24/18/172	2018-01-31	β - HCH	µg/dm3	0.002	p.0,002	-	1	M. Wojtkiewicz	PN-EN 16693:2015-12
Jacek Tarnowski	54.797649	18.288032	drainage ditch	Czarna Woda	19	24_61/1_U	24/18/172	2018-01-31	γ - HCH	µg/dm3	0.002	p.0,002	-	1	M. Wojtkiewicz	PN-EN 16693:2015-12
Jacek Tarnowski	54.797649	18.288032	drainage ditch	Czarna Woda	19	24_61/1_U	24/18/172	2018-01-31	δ - HCH	µg/dm3	0.002	p.0,002	-	1	M. Wojtkiewicz	PN-EN 16693:2015-12
Jacek Tarnowski	54.797649	18.288032	drainage ditch	Czarna Woda	19	24_61/1_U	24/18/172	2018-01-31	Aldryna	µg/dm3	0.005	p.0,005	-	1	M. Wojtkiewicz	PN-EN 16693:2015-12
Jacek Tarnowski	54.797649	18.288032	drainage ditch	Czarna Woda	19	24_61/1_U	24/18/172	2018-01-31	Izodryna	µg/dm3	0.005	p.0,005	-	1	M. Wojtkiewicz	PN-EN 16693:2015-12
Jacek Tarnowski	54.797649	18.288032	drainage ditch	Czarna Woda	19	24_61/1_U	24/18/172	2018-01-31	Dieldryna	µg/dm3	0.005	p.0,005	-	1	M. Wojtkiewicz	PN-EN 16693:2015-12
Jacek Tarnowski	54.797649	18.288032	drainage ditch	Czarna Woda	19	24_61/1_U	24/18/172	2018-01-31	Endryna	µg/dm3	0.005	p.0,005	-	1	M. Wojtkiewicz	PN-EN 16693:2015-12
Jacek Tarnowski	54.797649	18.288032	drainage ditch	Czarna Woda	19	24_61/1_U	24/18/172	2018-01-31	DDE	µg/dm3	0.01	p.0,01	-	1	M. Wojtkiewicz	PN-EN 16693:2015-12
Jacek Tarnowski	54.797649	18.288032	drainage ditch	Czarna Woda	19	24_61/1_U	24/18/172	2018-01-31	DDD	µg/dm3	0.01	p.0,01	-	1	M. Wojtkiewicz	PN-EN 16693:2015-12
Jacek Tarnowski	54.797649	18.288032	drainage ditch	Czarna Woda	19	24_61/1_U	24/18/172	2018-01-31	DDT	µg/dm3	0.01	p.0,01	-	1	M. Wojtkiewicz	PN-EN 16693:2015-12
Krzysztof Rytelewski	54.6442834	18.4293270	drainage ditch	Kanał Mrzezino	17	7_10_P	27/18/187	2018-02-01	α - HCH	µg/dm3	0.002	p.0,002	-	1	M. Wojtkiewicz	PN-EN 16693:2015-12
Krzysztof Rytelewski	54.6442834	18.4293270	drainage ditch	Kanał Mrzezino	17	7_10_P	27/18/187	2018-02-01	β - HCH	µg/dm3	0.002	p.0,002	-	1	M. Wojtkiewicz	PN-EN 16693:2015-12
Krzysztof Rytelewski	54.6442834	18.4293270	drainage ditch	Kanał Mrzezino	17	7_10_P	27/18/187	2018-02-01	γ - HCH	µg/dm3	0.002	p.0,002	-	1	M. Wojtkiewicz	PN-EN 16693:2015-12
Krzysztof Rytelewski	54.6442834	18.4293270	drainage ditch	Kanał Mrzezino	17	7_10_P	27/18/187	2018-02-01	δ - HCH	µg/dm3	0.002	p.0,002	-	1	M. Wojtkiewicz	PN-EN 16693:2015-12
Krzysztof Rytelewski	54.6442834	18.4293270	drainage ditch	Kanał Mrzezino	17	7_10_P	27/18/187	2018-02-01	Aldryna	µg/dm3	0.005	p.0,005	-	1	M. Wojtkiewicz	PN-EN 16693:2015-12
Krzysztof Rytelewski	54.6442834	18.4293270	drainage ditch	Kanał Mrzezino	17	7_10_P	27/18/187	2018-02-01	Izodryna	µg/dm3	0.005	p.0,005	-	1	M. Wojtkiewicz	PN-EN 16693:2015-12
Krzysztof Rytelewski	54.6442834	18.4293270	drainage ditch	Kanał Mrzezino	17	7_10_P	27/18/187	2018-02-01	Dieldryna	µg/dm3	0.005	p.0,005	-	1	M. Wojtkiewicz	PN-EN 16693:2015-12
Krzysztof Rytelewski	54.6442834	18.4293270	drainage ditch	Kanał Mrzezino	17	7_10_P	27/18/187	2018-02-01	Endryna	µg/dm3	0.005	p.0,005	-	1	M. Wojtkiewicz	PN-EN 16693:2015-12
Krzysztof Rytelewski	54.6442834	18.4293270	drainage ditch	Kanał Mrzezino	17	7_10_P	27/18/187	2018-02-01	DDE	µg/dm3	0.01	p.0,01	-	1	M. Wojtkiewicz	PN-EN 16693:2015-12
Krzysztof Rytelewski	54.6442834	18.4293270	drainage ditch	Kanał Mrzezino	17	7_10_P	27/18/187	2018-02-01	DDD	µg/dm3	0.01	p.0,01	-	1	M. Wojtkiewicz	PN-EN 16693:2015-12
Krzysztof Rytelewski	54.6442834	18.4293270	drainage ditch	Kanał Mrzezino	17	7_10_P	27/18/187	2018-02-01	DDT	µg/dm3	0.01	p.0,01	-	1	M. Wojtkiewicz	PN-EN 16693:2015-12
Krzysztof Rytelewski	54.6442834	18.4293270	drainage ditch	Kanał Mrzezino	17	7_10_U	27/18/188	2018-02-01	α - HCH	µg/dm3	0.002	p.0,002	-	1	M. Wojtkiewicz	PN-EN 16693:2015-12
Krzysztof Rytelewski	54.6442834	18.4293270	drainage ditch	Kanał Mrzezino	17	7_10_U	27/18/188	2018-02-01	β - HCH	µg/dm3	0.002	p.0,002	-	1	M. Wojtkiewicz	PN-EN 16693:2015-12
Krzysztof Rytelewski	54.6442834	18.4293270	drainage ditch	Kanał Mrzezino	17	7_10_U	27/18/188	2018-02-01	γ - HCH	µg/dm3	0.002	p.0,002	-	1	M. Wojtkiewicz	PN-EN 16693:2015-12
Krzysztof Rytelewski	54.6442834	18.4293270	drainage ditch	Kanał Mrzezino	17	7_10_U	27/18/188	2018-02-01	δ - HCH	µg/dm3	0.002	p.0,002	-	1	M. Wojtkiewicz	PN-EN 16693:2015-12
Krzysztof Rytelewski	54.6442834	18.4293270	drainage ditch	Kanał Mrzezino	17	7_10_U	27/18/188	2018-02-01	Aldryna	µg/dm3	0.005	p.0,005	-	1	M. Wojtkiewicz	PN-EN 16693:2015-12
Krzysztof Rytelewski	54.6442834	18.4293270	drainage ditch	Kanał Mrzezino	17	7_10_U	27/18/188	2018-02-01	Izodryna	µg/dm3	0.005	p.0,005	-	1	M. Wojtkiewicz	PN-EN 16693:2015-12
Krzysztof Rytelewski	54.6442834	18.4293270	drainage ditch	Kanał Mrzezino	17	7_10_U	27/18/188	2018-02-01	Dieldryna	µg/dm3	0.005	p.0,005	-	1	M. Wojtkiewicz	PN-EN 16693:2015-12
Krzysztof Rytelewski	54.6442834	18.4293270	drainage ditch	Kanał Mrzezino	17	7_10_U	27/18/188	2018-02-01	Endryna	µg/dm3	0.005	p.0,005	-	1	M. Wojtkiewicz	PN-EN 16693:2015-12
Krzysztof Rytelewski	54.6442834	18.4293270	drainage ditch	Kanał Mrzezino	17	7_10_U	27/18/188	2018-02-01	DDE	µg/dm3	0.01	p.0,01	-	1	M. Wojtkiewicz	PN-EN 16693:2015-12
Krzysztof Rytelewski	54.6442834	18.4293270	drainage ditch	Kanał Mrzezino	17	7_10_U	27/18/188	2018-02-01	DDD	µg/dm3	0.01	p.0,01	-	1	M. Wojtkiewicz	PN-EN 16693:2015-12
Krzysztof Rytelewski	54.6442834	18.4293270	drainage ditch	Kanał Mrzezino	17	7_10_U	27/18/188	2018-02-01	DDT	µg/dm3	0.01	p.0,01	-	1	M. Wojtkiewicz	PN-EN 16693:2015-12
Antoni Ptach	54.6453710	18.4176953	drainage ditch	Kanał Mrzezino	27	8_1448_P	27/18/189	2018-02-01	α - HCH	µg/dm3	0.002	p.0,002	-	1	M. Wojtkiewicz	PN-EN 16693:2015-12
Antoni Ptach	54.6453710	18.4176953	drainage ditch	Kanał Mrzezino	27	8_1448_P	27/18/189	2018-02-01	β - HCH	µg/dm3	0.002	p.0,002	-	1	M. Wojtkiewicz	PN-EN 16693:2015-12
Antoni Ptach	54.6453710	18.4176953	drainage ditch	Kanał Mrzezino	27	8_1448_P	27/18/189	2018-02-01	γ - HCH	µg/dm3	0.002	p.0,002	-	1	M. Wojtkiewicz	PN-EN 16693:2015-12
Antoni Ptach	54.6453710	18.4176953	drainage ditch	Kanał Mrzezino	27	8_1448_P	27/18/189	2018-02-01	δ - HCH	µg/dm3	0.002	p.0,002	-	1	M. Wojtkiewicz	PN-EN 16693:2015-12
Antoni Ptach	54.6453710	18.4176953	drainage ditch	Kanał Mrzezino	27	8_1448_P	27/18/189	2018-02-01	Aldryna	µg/dm3	0.005	p.0,005	-	1	M. Wojtkiewicz	PN-EN 16693:2015-12
Antoni Ptach	54.6453710	18.4176953	drainage ditch	Kanał Mrzezino	27	8_1448_P	27/18/189	2018-02-01	Izodryna	µg/dm3	0.005	p.0,005	-	1	M. Wojtkiewicz	PN-EN 16693:2015-12
Antoni Ptach	54.6453710	18.4176953	drainage ditch	Kanał Mrzezino	27	8_1448_P	27/18/189	2018-02-01	Dieldryna	µg/dm3	0.005	p.0,005	-	1	M. Wojtkiewicz	PN-EN 16693:2015-12
Antoni Ptach	54.6453710	18.4176953	drainage ditch	Kanał Mrzezino	27	8_1448_P	27/18/189	2018-02-01	Endryna	µg/dm3	0.005	p.0,005	-	1	M. Wojtkiewicz	PN-EN 16693:2015-12
Antoni Ptach	54.6453710	18.4176953	drainage ditch	Kanał Mrzezino	27	8_1448_P	27/18/189	2018-02-01	DDE	µg/dm3	0.01	p.0,01	-	1	M. Wojtkiewicz	PN-EN 16693:2015-12
Antoni Ptach	54.6453710	18.4176953	drainage ditch	Kanał Mrzezino	27	8_1448_P	27/18/189	2018-02-01	DDD	µg/dm3	0.01	p.0,01	-	1	M. Wojtkiewicz	PN-EN 16693:2015-12
Antoni Ptach	54.6453710	18.4176953	drainage ditch	Kanał Mrzezino	27	8_1448_P	27/18/189	2018-02-01	DDT	µg/dm3	0.01	p.0,01	-	1	M. Wojtkiewicz	PN-EN 16693:2015-12
Antoni Ptach	54.645893	18.417149	drainage ditch	Kanał Mrzezino	27	8_1448_U	27/18/190	2018-02-01	α - HCH	µg/dm3	0.002	p.0,002	-	1	M. Wojtkiewicz	PN-EN 16693:2015-12
Antoni Ptach	54.645893	18.417149	drainage ditch	Kanał Mrzezino	27	8_1448_U	27/18/190	2018-02-01	β - HCH	µg/dm3	0.002	p.0,002	-	1	M. Wojtkiewicz	PN-EN 16693:2015-12
Antoni Ptach	54.645893	18.417149	drainage ditch	Kanał Mrzezino	27	8_1448_U	27/18/190	2018-02-01	γ - HCH	µg/dm3	0.002	p.0,002	-	1	M. Wojtkiewicz	PN-EN 16693:2015-12
Antoni Ptach	54.645893	18.417149	drainage ditch	Kanał Mrzezino	27	8_1448_U	27/18/190	2018-02-01	δ - HCH	µg/dm3	0.002	p.0,002	-	1	M. Wojtkiewicz	PN-EN 16693:2015-12
Antoni Ptach	54.645893	18.417149	drainage ditch	Kanał Mrzezino	27	8_1448_U	27/18/190	2018-02-01	Aldryna	µg/dm3	0.005	p.0,005	-	1	M. Wojtkiewicz	PN-EN 16693:2015-12
Antoni Ptach	54.645893	18.417149	drainage ditch	Kanał Mrzezino	27	8_1448_U	27/18/190	2018-02-01	Izodryna	µg/dm3	0.005	p.0,005	-	1	M. Wojtkiewicz	PN-EN 16693:2015-12
Antoni Ptach	54.645893	18.417149	drainage ditch	Kanał Mrzezino	27	8_1448_U	27/18/190	2018-02-01	Dieldryna	µg/dm3	0.005	p.0,005	-	1	M. Wojtkiewicz	PN-EN 16693:2015-12
Antoni Ptach	54.645893	18.417149	drainage ditch	Kanał Mrzezino	27	8_1448_U	27/18/190	2018-02-01	Endryna	µg/dm3	0.005	p.0,005	-	1	M. Wojtkiewicz	PN-EN 16693:2015-12
Antoni Ptach	54.645893	18.417149	drainage ditch	Kanał Mrzezino	27	8_1448_U	27/18/190	2018-02-01	DDE	µg/dm3	0.01	p.0,01	-	1	M. Wojtkiewicz	PN-EN 16693:2015-12
Antoni Ptach	54.645893	18.417149	drainage ditch	Kanał Mrzezino	27	8_1448_U	27/18/190	2018-02-01	DDD	µg/dm3	0.01	p.0,01	-	1	M. Wojtkiewicz	PN-EN 16693:2015-12
Antoni Ptach	54.645893	18.417149	drainage ditch	Kanał Mrzezino	27	8_1448_U	27/18/190	2018-02-01	DDT	µg/dm3	0.01	p.0,01	-	1	M. Wojtkiewicz	PN-EN 16693:2015-12
Antoni Ptach	54.646974	18.415966	drainage ditch	Kanał Mrzezino	27	8_463_P	27/18/191	2018-02-01	α - HCH	µg/dm3	0.002	p.0,002	-	1	M. Wojtkiewicz	PN-EN 16693:2015-12
Antoni Ptach	54.646974	18.415966	drainage ditch	Kanał Mrzezino	27	8_463_P	27/18/191	2018-02-01	β - HCH	µg/dm3	0.002	p.0,002	-	1	M. Wojtkiewicz	PN-EN 16693:2015-12
Antoni Ptach	54.646974	18.415966	drainage ditch	Kanał Mrzezino	27	8_463_P	27/18/191	2018-02-01	γ - HCH	µg/dm3	0.002	p.0,002	-	1	M. Wojtkiewicz	PN-EN 16693:2015-12
Antoni Ptach	54.646974	18.415966	drainage ditch	Kanał Mrzezino	27	8_463_P	27/18/191	2018-02-01	δ - HCH	µg/dm3	0.002	p.0,002	-	1	M. Wojtkiewicz	PN-EN 16693:2015-12
Antoni Ptach	54.646974	18.415966	drainage ditch	Kanał Mrzezino	27	8_463_P	27/18/191	2018-02-01	Aldryna	µg/dm3	0.005	p.0,005	-	1	M. Wojtkiewicz	PN-EN 16693:2015-12
Antoni Ptach	54.646974	18.415966	drainage ditch	Kanał Mrzezino	27	8_463_P	27/18/191	2018-02-01	Izodryna	µg/dm3	0.005	p.0,005	-	1	M. Wojtkiewicz	PN-EN 16693:2015-12
Antoni Ptach	54.646974	18.415966	drainage ditch	Kanał Mrzezino	27	8_463_P	27/18/191	2018-02-01	Dieldryna	µg/dm3	0.005	p.0,005	-	1	M. Wojtkiewicz	PN-EN 16693:2015-12
Antoni Ptach	54.646974	18.415966	drainage ditch	Kanał Mrzezino	27	8_463_P	27/18/191	2018-02-01	Endryna	µg/dm3	0.005	p.0,005	-	1	M. Wojtkiewicz	PN-EN 16693:2015-12
Antoni Ptach	54.646974	18.415966	drainage ditch	Kanał Mrzezino	27	8_463_P	27/18/191	2018-02-01	DDE	µg/dm3	0.01	p.0,01	-	1	M. Wojtkiewicz	PN-EN 16693:2015-12
Antoni Ptach	54.646974	18.415966	drainage ditch	Kanał Mrzezino	27	8_463_P	27/18/191	2018-02-01	DDD	µg/dm3	0.01	p.0,01	-	1	M. Wojtkiewicz	PN-EN 16693:2015-12
Antoni Ptach	54.646974	18.415966	drainage ditch	Kanał Mrzezino	27	8_463_P	27/18/191	2018-02-01	DDT	µg/dm3	0.01	p.0,01	-	1	M. Wojtkiewicz	PN-EN 16693:2015-12
Antoni Ptach	54.645952	18.417039	drainage ditch	Kanał Mrzezino	27	8_463_U	27/18/192	2018-02-01	α - HCH	µg/dm3	0.002	p.0,002	-	1	M. Wojtkiewicz	PN-EN 16693:2015-12
Antoni Ptach	54.645952	18.417039	drainage ditch	Kanał Mrzezino	27	8_463_U	27/18/192	2018-02-01	β - HCH	µg/dm3	0.002	p.0,002	-	1	M. Wojtkiewicz	PN-EN 16693:2015-12
Antoni Ptach	54.645952	18.417039	drainage ditch	Kanał Mrzezino	27	8_463_U	27/18/192	2018-02-01	γ - HCH	µg/dm3	0.002	p.0,002	-	1	M. Wojtkiewicz	PN-EN 16693:2015-12
Antoni Ptach	54.645952	18.417039	drainage ditch	Kanał Mrzezino	27	8_463_U	27/18/192	2018-02-01	δ - HCH	µg/dm3	0.002	p.0,002	-	1	M. Wojtkiewicz	PN-EN 16693:2015-12
Antoni Ptach	54.645952	18.417039	drainage ditch	Kanał Mrzezino	27	8_463_U	27/18/192	2018-02-01	Aldryna	µg/dm3	0.005	p.0,005	-	1	M. Wojtkiewicz	PN-EN 16693:2015-12
Antoni Ptach	54.645952	18.417039	drainage ditch	Kanał Mrzezino	27	8_463_U	27/18/192	2018-02-01	Izodryna	µg/dm3	0.005	p.0,005	-	1	M. Wojtkiewicz	PN-EN 16693:2015-12
Antoni Ptach	54.645952	18.417039	drainage ditch	Kanał Mrzezino	27	8_463_U	27/18/192	2018-02-01	Dieldryna	µg/dm3	0.005	p.0,005	-	1	M. Wojtkiewicz	PN-EN 16693:2015-12
Antoni Ptach	54.645952	18.417039	drainage ditch	Kanał Mrzezino	27	8_463_U	27/18/192	2018-02-01	Endryna	µg/dm3	0.005	p.0,005	-	1	M. Wojtkiewicz	PN-EN 16693:2015-12
Antoni Ptach	54.645952	18.417039	drainage ditch	Kanał Mrzezino	27	8_463_U	27/18/192	2018-02-01	DDE	µg/dm3	0.01	p.0,01	-	1	M. Wojtkiewicz	PN-EN 16693:2015-12
Antoni Ptach	54.645952	18.417039	drainage ditch	Kanał Mrzezino	27	8_463_U	27/18/192	2018-02-01	DDD	µg/dm3	0.01	p.0,01	-	1	M. Wojtkiewicz	PN-EN 16693:2015-12
Antoni Ptach	54.645952	18.417039	drainage ditch	Kanał Mrzezino	27	8_463_U	27/18/192	2018-02-01	DDT	µg/dm3	0.01	p.0,01	-	1	M. Wojtkiewicz	PN-EN 16693:2015-12
Michał Korthals	54.6955144	18.4213870	drainage ditch	Błądzikowski Potok	8	19_33/4_P	27/18/193	2018-02-01	α - HCH	µg/dm3	0.002	p.0,002	-	1	M. Wojtkiewicz	PN-EN 16693:2015-12
Michał Korthals	54.6955144	18.4213870	drainage ditch	Błądzikowski Potok	8	19_33/4_P	27/18/193	2018-02-01	β - HCH	µg/dm3	0.002	p.0,002	-	1	M. Wojtkiewicz	PN-EN 16693:2015-12
Michał Korthals	54.6955144	18.4213870	drainage ditch	Błądzikowski Potok	8	19_33/4_P	27/18/193	2018-02-01	γ - HCH	µg/dm3	0.002	p.0,002	-	1	M. Wojtkiewicz	PN-EN 16693:2015-12
Michał Korthals	54.6955144	18.4213870	drainage ditch	Błądzikowski Potok	8	19_33/4_P	27/18/193	2018-02-01	δ - HCH	µg/dm3	0.002	p.0,002	-	1	M. Wojtkiewicz	PN-EN 16693:2015-12
Michał Korthals	54.6955144	18.4213870	drainage ditch	Błądzikowski Potok	8	19_33/4_P	27/18/193	2018-02-01	Aldryna	µg/dm3	0.005	p.0,005	-	1	M. Wojtkiewicz	PN-EN 16693:2015-12
Michał Korthals	54.6955144	18.4213870	drainage ditch	Błądzikowski Potok	8	19_33/4_P	27/18/193	2018-02-01	Izodryna	µg/dm3	0.005	p.0,005	-	1	M. Wojtkiewicz	PN-EN 16693:2015-12
Michał Korthals	54.6955144	18.4213870	drainage ditch	Błądzikowski Potok	8	19_33/4_P	27/18/193	2018-02-01	Dieldryna	µg/dm3	0.005	p.0,005	-	1	M. Wojtkiewicz	PN-EN 16693:2015-12
Michał Korthals	54.6955144	18.4213870	drainage ditch	Błądzikowski Potok	8	19_33/4_P	27/18/193	2018-02-01	Endryna	µg/dm3	0.005	p.0,005	-	1	M. Wojtkiewicz	PN-EN 16693:2015-12
Michał Korthals	54.6955144	18.4213870	drainage ditch	Błądzikowski Potok	8	19_33/4_P	27/18/193	2018-02-01	DDE	µg/dm3	0.01	p.0,01	-	1	M. Wojtkiewicz	PN-EN 16693:2015-12
Michał Korthals	54.6955144	18.4213870	drainage ditch	Błądzikowski Potok	8	19_33/4_P	27/18/193	2018-02-01	DDD	µg/dm3	0.01	p.0,01	-	1	M. Wojtkiewicz	PN-EN 16693:2015-12
Michał Korthals	54.6955144	18.4213870	drainage ditch	Błądzikowski Potok	8	19_33/4_P	27/18/193	2018-02-01	DDT	µg/dm3	0.01	p.0,01	-	1	M. Wojtkiewicz	PN-EN 16693:2015-12
Michał Korthals	54.6950209	18.4223717	drainage ditch	Błądzikowski Potok	8	19_33/4_U	27/18/194	2018-02-01	α - HCH	µg/dm3	0.002	p.0,002	-	1	M. Wojtkiewicz	PN-EN 16693:2015-12
Michał Korthals	54.6950209	18.4223717	drainage ditch	Błądzikowski Potok	8	19_33/4_U	27/18/194	2018-02-01	β - HCH	µg/dm3	0.002	p.0,002	-	1	M. Wojtkiewicz	PN-EN 16693:2015-12
Michał Korthals	54.6950209	18.4223717	drainage ditch	Błądzikowski Potok	8	19_33/4_U	27/18/194	2018-02-01	γ - HCH	µg/dm3	0.002	p.0,002	-	1	M. Wojtkiewicz	PN-EN 16693:2015-12
Michał Korthals	54.6950209	18.4223717	drainage ditch	Błądzikowski Potok	8	19_33/4_U	27/18/194	2018-02-01	δ - HCH	µg/dm3	0.002	p.0,002	-	1	M. Wojtkiewicz	PN-EN 16693:2015-12
Michał Korthals	54.6950209	18.4223717	drainage ditch	Błądzikowski Potok	8	19_33/4_U	27/18/194	2018-02-01	Aldryna	µg/dm3	0.005	p.0,005	-	1	M. Wojtkiewicz	PN-EN 16693:2015-12
Michał Korthals	54.6950209	18.4223717	drainage ditch	Błądzikowski Potok	8	19_33/4_U	27/18/194	2018-02-01	Izodryna	µg/dm3	0.005	p.0,005	-	1	M. Wojtkiewicz	PN-EN 16693:2015-12
Michał Korthals	54.6950209	18.4223717	drainage ditch	Błądzikowski Potok	8	19_33/4_U	27/18/194	2018-02-01	Dieldryna	µg/dm3	0.005	p.0,005	-	1	M. Wojtkiewicz	PN-EN 16693:2015-12
Michał Korthals	54.6950209	18.4223717	drainage ditch	Błądzikowski Potok	8	19_33/4_U	27/18/194	2018-02-01	Endryna	µg/dm3	0.005	p.0,005	-	1	M. Wojtkiewicz	PN-EN 16693:2015-12
Michał Korthals	54.6950209	18.4223717	drainage ditch	Błądzikowski Potok	8	19_33/4_U	27/18/194	2018-02-01	DDE	µg/dm3	0.01	p.0,01	-	1	M. Wojtkiewicz	PN-EN 16693:2015-12
Michał Korthals	54.6950209	18.4223717	drainage ditch	Błądzikowski Potok	8	19_33/4_U	27/18/194	2018-02-01	DDD	µg/dm3	0.01	p.0,01	-	1	M. Wojtkiewicz	PN-EN 16693:2015-12
Michał Korthals	54.6950209	18.4223717	drainage ditch	Błądzikowski Potok	8	19_33/4_U	27/18/194	2018-02-01	DDT	µg/dm3	0.01	p.0,01	-	1	M. Wojtkiewicz	PN-EN 16693:2015-12
Krzysztof Rytelewski	54.651855	18.409438	drainage ditch	Kanał Mrzezino	17	7_258/2_P	27/18/195	2018-02-01	α - HCH	µg/dm3	0.002	p.0,002	-	1	M. Wojtkiewicz	PN-EN 16693:2015-12
Krzysztof Rytelewski	54.651855	18.409438	drainage ditch	Kanał Mrzezino	17	7_258/2_P	27/18/195	2018-02-01	β - HCH	µg/dm3	0.002	p.0,002	-	1	M. Wojtkiewicz	PN-EN 16693:2015-12
Krzysztof Rytelewski	54.651855	18.409438	drainage ditch	Kanał Mrzezino	17	7_258/2_P	27/18/195	2018-02-01	γ - HCH	µg/dm3	0.002	p.0,002	-	1	M. Wojtkiewicz	PN-EN 16693:2015-12
Krzysztof Rytelewski	54.651855	18.409438	drainage ditch	Kanał Mrzezino	17	7_258/2_P	27/18/195	2018-02-01	δ - HCH	µg/dm3	0.002	p.0,002	-	1	M. Wojtkiewicz	PN-EN 16693:2015-12
Krzysztof Rytelewski	54.651855	18.409438	drainage ditch	Kanał Mrzezino	17	7_258/2_P	27/18/195	2018-02-01	Aldryna	µg/dm3	0.005	p.0,005	-	1	M. Wojtkiewicz	PN-EN 16693:2015-12
Krzysztof Rytelewski	54.651855	18.409438	drainage ditch	Kanał Mrzezino	17	7_258/2_P	27/18/195	2018-02-01	Izodryna	µg/dm3	0.005	p.0,005	-	1	M. Wojtkiewicz	PN-EN 16693:2015-12
Krzysztof Rytelewski	54.651855	18.409438	drainage ditch	Kanał Mrzezino	17	7_258/2_P	27/18/195	2018-02-01	Dieldryna	µg/dm3	0.005	p.0,005	-	1	M. Wojtkiewicz	PN-EN 16693:2015-12
Krzysztof Rytelewski	54.651855	18.409438	drainage ditch	Kanał Mrzezino	17	7_258/2_P	27/18/195	2018-02-01	Endryna	µg/dm3	0.005	p.0,005	-	1	M. Wojtkiewicz	PN-EN 16693:2015-12
Krzysztof Rytelewski	54.651855	18.409438	drainage ditch	Kanał Mrzezino	17	7_258/2_P	27/18/195	2018-02-01	DDE	µg/dm3	0.01	p.0,01	-	1	M. Wojtkiewicz	PN-EN 16693:2015-12
Krzysztof Rytelewski	54.651855	18.409438	drainage ditch	Kanał Mrzezino	17	7_258/2_P	27/18/195	2018-02-01	DDD	µg/dm3	0.01	p.0,01	-	1	M. Wojtkiewicz	PN-EN 16693:2015-12
Krzysztof Rytelewski	54.651855	18.409438	drainage ditch	Kanał Mrzezino	17	7_258/2_P	27/18/195	2018-02-01	DDT	µg/dm3	0.01	p.0,01	-	1	M. Wojtkiewicz	PN-EN 16693:2015-12
Krzysztof Rytelewski	54.670654	18.389467	drainage ditch	Kanał Mrzezino	17	7_258/2_U	27/18/196	2018-02-01	α - HCH	µg/dm3	0.002	p.0,002	-	1	M. Wojtkiewicz	PN-EN 16693:2015-12
Krzysztof Rytelewski	54.670654	18.389467	drainage ditch	Kanał Mrzezino	17	7_258/2_U	27/18/196	2018-02-01	β - HCH	µg/dm3	0.002	p.0,002	-	1	M. Wojtkiewicz	PN-EN 16693:2015-12
Krzysztof Rytelewski	54.670654	18.389467	drainage ditch	Kanał Mrzezino	17	7_258/2_U	27/18/196	2018-02-01	γ - HCH	µg/dm3	0.002	p.0,002	-	1	M. Wojtkiewicz	PN-EN 16693:2015-12
Krzysztof Rytelewski	54.670654	18.389467	drainage ditch	Kanał Mrzezino	17	7_258/2_U	27/18/196	2018-02-01	δ - HCH	µg/dm3	0.002	p.0,002	-	1	M. Wojtkiewicz	PN-EN 16693:2015-12
Krzysztof Rytelewski	54.670654	18.389467	drainage ditch	Kanał Mrzezino	17	7_258/2_U	27/18/196	2018-02-01	Aldryna	µg/dm3	0.005	p.0,005	-	1	M. Wojtkiewicz	PN-EN 16693:2015-12
Krzysztof Rytelewski	54.670654	18.389467	drainage ditch	Kanał Mrzezino	17	7_258/2_U	27/18/196	2018-02-01	Izodryna	µg/dm3	0.005	p.0,005	-	1	M. Wojtkiewicz	PN-EN 16693:2015-12
Krzysztof Rytelewski	54.670654	18.389467	drainage ditch	Kanał Mrzezino	17	7_258/2_U	27/18/196	2018-02-01	Dieldryna	µg/dm3	0.005	p.0,005	-	1	M. Wojtkiewicz	PN-EN 16693:2015-12
Krzysztof Rytelewski	54.670654	18.389467	drainage ditch	Kanał Mrzezino	17	7_258/2_U	27/18/196	2018-02-01	Endryna	µg/dm3	0.005	p.0,005	-	1	M. Wojtkiewicz	PN-EN 16693:2015-12
Krzysztof Rytelewski	54.670654	18.389467	drainage ditch	Kanał Mrzezino	17	7_258/2_U	27/18/196	2018-02-01	DDE	µg/dm3	0.01	p.0,01	-	1	M. Wojtkiewicz	PN-EN 16693:2015-12
Krzysztof Rytelewski	54.670654	18.389467	drainage ditch	Kanał Mrzezino	17	7_258/2_U	27/18/196	2018-02-01	DDD	µg/dm3	0.01	p.0,01	-	1	M. Wojtkiewicz	PN-EN 16693:2015-12
Krzysztof Rytelewski	54.670654	18.389467	drainage ditch	Kanał Mrzezino	17	7_258/2_U	27/18/196	2018-02-01	DDT	µg/dm3	0.01	p.0,01	-	1	M. Wojtkiewicz	PN-EN 16693:2015-12
Adam Styn	54.690138	18.402392	drainage ditch	Błądzikowski Potok	13	14_2_P	27/18/197	2018-02-01	α - HCH	µg/dm3	0.002	p.0,002	-	1	M. Wojtkiewicz	PN-EN 16693:2015-12
Adam Styn	54.690138	18.402392	drainage ditch	Błądzikowski Potok	13	14_2_P	27/18/197	2018-02-01	β - HCH	µg/dm3	0.002	p.0,002	-	1	M. Wojtkiewicz	PN-EN 16693:2015-12
Adam Styn	54.690138	18.402392	drainage ditch	Błądzikowski Potok	13	14_2_P	27/18/197	2018-02-01	γ - HCH	µg/dm3	0.002	p.0,002	-	1	M. Wojtkiewicz	PN-EN 16693:2015-12
Adam Styn	54.690138	18.402392	drainage ditch	Błądzikowski Potok	13	14_2_P	27/18/197	2018-02-01	δ - HCH	µg/dm3	0.002	p.0,002	-	1	M. Wojtkiewicz	PN-EN 16693:2015-12
Adam Styn	54.690138	18.402392	drainage ditch	Błądzikowski Potok	13	14_2_P	27/18/197	2018-02-01	Aldryna	µg/dm3	0.005	p.0,005	-	1	M. Wojtkiewicz	PN-EN 16693:2015-12
Adam Styn	54.690138	18.402392	drainage ditch	Błądzikowski Potok	13	14_2_P	27/18/197	2018-02-01	Izodryna	µg/dm3	0.005	p.0,005	-	1	M. Wojtkiewicz	PN-EN 16693:2015-12
Adam Styn	54.690138	18.402392	drainage ditch	Błądzikowski Potok	13	14_2_P	27/18/197	2018-02-01	Dieldryna	µg/dm3	0.005	p.0,005	-	1	M. Wojtkiewicz	PN-EN 16693:2015-12
Adam Styn	54.690138	18.402392	drainage ditch	Błądzikowski Potok	13	14_2_P	27/18/197	2018-02-01	Endryna	µg/dm3	0.005	p.0,005	-	1	M. Wojtkiewicz	PN-EN 16693:2015-12
Adam Styn	54.690138	18.402392	drainage ditch	Błądzikowski Potok	13	14_2_P	27/18/197	2018-02-01	DDE	µg/dm3	0.01	p.0,01	-	1	M. Wojtkiewicz	PN-EN 16693:2015-12
Adam Styn	54.690138	18.402392	drainage ditch	Błądzikowski Potok	13	14_2_P	27/18/197	2018-02-01	DDD	µg/dm3	0.01	p.0,01	-	1	M. Wojtkiewicz	PN-EN 16693:2015-12
Adam Styn	54.690138	18.402392	drainage ditch	Błądzikowski Potok	13	14_2_P	27/18/197	2018-02-01	DDT	µg/dm3	0.01	p.0,01	-	1	M. Wojtkiewicz	PN-EN 16693:2015-12
Adam Styn	54.689339	18.402994	drainage ditch	Błądzikowski Potok	13	14_2_U	27/18/198	2018-02-01	α - HCH	µg/dm3	0.002	p.0,002	-	1	M. Wojtkiewicz	PN-EN 16693:2015-12
Adam Styn	54.689339	18.402994	drainage ditch	Błądzikowski Potok	13	14_2_U	27/18/198	2018-02-01	β - HCH	µg/dm3	0.002	p.0,002	-	1	M. Wojtkiewicz	PN-EN 16693:2015-12
Adam Styn	54.689339	18.402994	drainage ditch	Błądzikowski Potok	13	14_2_U	27/18/198	2018-02-01	γ - HCH	µg/dm3	0.002	p.0,002	-	1	M. Wojtkiewicz	PN-EN 16693:2015-12
Adam Styn	54.689339	18.402994	drainage ditch	Błądzikowski Potok	13	14_2_U	27/18/198	2018-02-01	δ - HCH	µg/dm3	0.002	p.0,002	-	1	M. Wojtkiewicz	PN-EN 16693:2015-12
Adam Styn	54.689339	18.402994	drainage ditch	Błądzikowski Potok	13	14_2_U	27/18/198	2018-02-01	Aldryna	µg/dm3	0.005	p.0,005	-	1	M. Wojtkiewicz	PN-EN 16693:2015-12
Adam Styn	54.689339	18.402994	drainage ditch	Błądzikowski Potok	13	14_2_U	27/18/198	2018-02-01	Izodryna	µg/dm3	0.005	p.0,005	-	1	M. Wojtkiewicz	PN-EN 16693:2015-12
Adam Styn	54.689339	18.402994	drainage ditch	Błądzikowski Potok	13	14_2_U	27/18/198	2018-02-01	Dieldryna	µg/dm3	0.005	p.0,005	-	1	M. Wojtkiewicz	PN-EN 16693:2015-12
Adam Styn	54.689339	18.402994	drainage ditch	Błądzikowski Potok	13	14_2_U	27/18/198	2018-02-01	Endryna	µg/dm3	0.005	p.0,005	-	1	M. Wojtkiewicz	PN-EN 16693:2015-12
Adam Styn	54.689339	18.402994	drainage ditch	Błądzikowski Potok	13	14_2_U	27/18/198	2018-02-01	DDE	µg/dm3	0.01	p.0,01	-	1	M. Wojtkiewicz	PN-EN 16693:2015-12
Adam Styn	54.689339	18.402994	drainage ditch	Błądzikowski Potok	13	14_2_U	27/18/198	2018-02-01	DDD	µg/dm3	0.01	p.0,01	-	1	M. Wojtkiewicz	PN-EN 16693:2015-12
Adam Styn	54.689339	18.402994	drainage ditch	Błądzikowski Potok	13	14_2_U	27/18/198	2018-02-01	DDT	µg/dm3	0.01	p.0,01	-	1	M. Wojtkiewicz	PN-EN 16693:2015-12
Adam Styn	54.6842725	18.3973829	drainage ditch	Błądzikowski Potok	13	14_52_P	27/18/199	2018-02-01	α - HCH	µg/dm3	0.002	p.0,002	-	1	M. Wojtkiewicz	PN-EN 16693:2015-12
Adam Styn	54.6842725	18.3973829	drainage ditch	Błądzikowski Potok	13	14_52_P	27/18/199	2018-02-01	β - HCH	µg/dm3	0.002	p.0,002	-	1	M. Wojtkiewicz	PN-EN 16693:2015-12
Adam Styn	54.6842725	18.3973829	drainage ditch	Błądzikowski Potok	13	14_52_P	27/18/199	2018-02-01	γ - HCH	µg/dm3	0.002	p.0,002	-	1	M. Wojtkiewicz	PN-EN 16693:2015-12
Adam Styn	54.6842725	18.3973829	drainage ditch	Błądzikowski Potok	13	14_52_P	27/18/199	2018-02-01	δ - HCH	µg/dm3	0.002	p.0,002	-	1	M. Wojtkiewicz	PN-EN 16693:2015-12
Adam Styn	54.6842725	18.3973829	drainage ditch	Błądzikowski Potok	13	14_52_P	27/18/199	2018-02-01	Aldryna	µg/dm3	0.005	p.0,005	-	1	M. Wojtkiewicz	PN-EN 16693:2015-12
Adam Styn	54.6842725	18.3973829	drainage ditch	Błądzikowski Potok	13	14_52_P	27/18/199	2018-02-01	Izodryna	µg/dm3	0.005	p.0,005	-	1	M. Wojtkiewicz	PN-EN 16693:2015-12
Adam Styn	54.6842725	18.3973829	drainage ditch	Błądzikowski Potok	13	14_52_P	27/18/199	2018-02-01	Dieldryna	µg/dm3	0.005	p.0,005	-	1	M. Wojtkiewicz	PN-EN 16693:2015-12
Adam Styn	54.6842725	18.3973829	drainage ditch	Błądzikowski Potok	13	14_52_P	27/18/199	2018-02-01	Endryna	µg/dm3	0.005	p.0,005	-	1	M. Wojtkiewicz	PN-EN 16693:2015-12
Adam Styn	54.6842725	18.3973829	drainage ditch	Błądzikowski Potok	13	14_52_P	27/18/199	2018-02-01	DDE	µg/dm3	0.01	p.0,01	-	1	M. Wojtkiewicz	PN-EN 16693:2015-12
Adam Styn	54.6842725	18.3973829	drainage ditch	Błądzikowski Potok	13	14_52_P	27/18/199	2018-02-01	DDD	µg/dm3	0.01	p.0,01	-	1	M. Wojtkiewicz	PN-EN 16693:2015-12
Adam Styn	54.6842725	18.3973829	drainage ditch	Błądzikowski Potok	13	14_52_P	27/18/199	2018-02-01	DDT	µg/dm3	0.01	p.0,01	-	1	M. Wojtkiewicz	PN-EN 16693:2015-12
Adam Styn	54.6842725	18.3973829	drainage ditch	Błądzikowski Potok	13	14_52_U	27/18/200	2018-02-01	α - HCH	µg/dm3	0.002	p.0,002	-	1	M. Wojtkiewicz	PN-EN 16693:2015-12
Adam Styn	54.6842725	18.3973829	drainage ditch	Błądzikowski Potok	13	14_52_U	27/18/200	2018-02-01	β - HCH	µg/dm3	0.002	p.0,002	-	1	M. Wojtkiewicz	PN-EN 16693:2015-12
Adam Styn	54.6842725	18.3973829	drainage ditch	Błądzikowski Potok	13	14_52_U	27/18/200	2018-02-01	γ - HCH	µg/dm3	0.002	p.0,002	-	1	M. Wojtkiewicz	PN-EN 16693:2015-12
Adam Styn	54.6842725	18.3973829	drainage ditch	Błądzikowski Potok	13	14_52_U	27/18/200	2018-02-01	δ - HCH	µg/dm3	0.002	p.0,002	-	1	M. Wojtkiewicz	PN-EN 16693:2015-12
Adam Styn	54.6842725	18.3973829	drainage ditch	Błądzikowski Potok	13	14_52_U	27/18/200	2018-02-01	Aldryna	µg/dm3	0.005	p.0,005	-	1	M. Wojtkiewicz	PN-EN 16693:2015-12
Adam Styn	54.6842725	18.3973829	drainage ditch	Błądzikowski Potok	13	14_52_U	27/18/200	2018-02-01	Izodryna	µg/dm3	0.005	p.0,005	-	1	M. Wojtkiewicz	PN-EN 16693:2015-12
Adam Styn	54.6842725	18.3973829	drainage ditch	Błądzikowski Potok	13	14_52_U	27/18/200	2018-02-01	Dieldryna	µg/dm3	0.005	p.0,005	-	1	M. Wojtkiewicz	PN-EN 16693:2015-12
Adam Styn	54.6842725	18.3973829	drainage ditch	Błądzikowski Potok	13	14_52_U	27/18/200	2018-02-01	Endryna	µg/dm3	0.005	p.0,005	-	1	M. Wojtkiewicz	PN-EN 16693:2015-12
Adam Styn	54.6842725	18.3973829	drainage ditch	Błądzikowski Potok	13	14_52_U	27/18/200	2018-02-01	DDE	µg/dm3	0.01	p.0,01	-	1	M. Wojtkiewicz	PN-EN 16693:2015-12
Adam Styn	54.6842725	18.3973829	drainage ditch	Błądzikowski Potok	13	14_52_U	27/18/200	2018-02-01	DDD	µg/dm3	0.01	p.0,01	-	1	M. Wojtkiewicz	PN-EN 16693:2015-12
Adam Styn	54.6842725	18.3973829	drainage ditch	Błądzikowski Potok	13	14_52_U	27/18/200	2018-02-01	DDT	µg/dm3	0.01	p.0,01	-	1	M. Wojtkiewicz	PN-EN 16693:2015-12
Julian Dettlaff	54.784409	18.301396	drainage ditch	Struga / Płutnica	18	31_167/1_P	28/18/201	2018-02-02	α - HCH	µg/dm3	0.002	p.0,002	-	1	M. Wojtkiewicz	PN-EN 16693:2015-12
Julian Dettlaff	54.784409	18.301396	drainage ditch	Struga / Płutnica	18	31_167/1_P	28/18/201	2018-02-02	β - HCH	µg/dm3	0.002	p.0,002	-	1	M. Wojtkiewicz	PN-EN 16693:2015-12
Julian Dettlaff	54.784409	18.301396	drainage ditch	Struga / Płutnica	18	31_167/1_P	28/18/201	2018-02-02	γ - HCH	µg/dm3	0.002	p.0,002	-	1	M. Wojtkiewicz	PN-EN 16693:2015-12
Julian Dettlaff	54.784409	18.301396	drainage ditch	Struga / Płutnica	18	31_167/1_P	28/18/201	2018-02-02	δ - HCH	µg/dm3	0.002	p.0,002	-	1	M. Wojtkiewicz	PN-EN 16693:2015-12
Julian Dettlaff	54.784409	18.301396	drainage ditch	Struga / Płutnica	18	31_167/1_P	28/18/201	2018-02-02	Aldryna	µg/dm3	0.005	p.0,005	-	1	M. Wojtkiewicz	PN-EN 16693:2015-12
Julian Dettlaff	54.784409	18.301396	drainage ditch	Struga / Płutnica	18	31_167/1_P	28/18/201	2018-02-02	Izodryna	µg/dm3	0.005	p.0,005	-	1	M. Wojtkiewicz	PN-EN 16693:2015-12
Julian Dettlaff	54.784409	18.301396	drainage ditch	Struga / Płutnica	18	31_167/1_P	28/18/201	2018-02-02	Dieldryna	µg/dm3	0.005	p.0,005	-	1	M. Wojtkiewicz	PN-EN 16693:2015-12
Julian Dettlaff	54.784409	18.301396	drainage ditch	Struga / Płutnica	18	31_167/1_P	28/18/201	2018-02-02	Endryna	µg/dm3	0.005	p.0,005	-	1	M. Wojtkiewicz	PN-EN 16693:2015-12
Julian Dettlaff	54.784409	18.301396	drainage ditch	Struga / Płutnica	18	31_167/1_P	28/18/201	2018-02-02	DDE	µg/dm3	0.01	p.0,01	-	1	M. Wojtkiewicz	PN-EN 16693:2015-12
Julian Dettlaff	54.784409	18.301396	drainage ditch	Struga / Płutnica	18	31_167/1_P	28/18/201	2018-02-02	DDD	µg/dm3	0.01	p.0,01	-	1	M. Wojtkiewicz	PN-EN 16693:2015-12
Julian Dettlaff	54.784409	18.301396	drainage ditch	Struga / Płutnica	18	31_167/1_P	28/18/201	2018-02-02	DDT	µg/dm3	0.01	p.0,01	-	1	M. Wojtkiewicz	PN-EN 16693:2015-12
Julian Dettlaff	54.783774	18.306481	drainage ditch	Struga / Płutnica	18	31_167/1_U	28/18/202	2018-02-02	α - HCH	µg/dm3	0.002	p.0,002	-	1	M. Wojtkiewicz	PN-EN 16693:2015-12
Julian Dettlaff	54.783774	18.306481	drainage ditch	Struga / Płutnica	18	31_167/1_U	28/18/202	2018-02-02	β - HCH	µg/dm3	0.002	p.0,002	-	1	M. Wojtkiewicz	PN-EN 16693:2015-12
Julian Dettlaff	54.783774	18.306481	drainage ditch	Struga / Płutnica	18	31_167/1_U	28/18/202	2018-02-02	γ - HCH	µg/dm3	0.002	p.0,002	-	1	M. Wojtkiewicz	PN-EN 16693:2015-12
Julian Dettlaff	54.783774	18.306481	drainage ditch	Struga / Płutnica	18	31_167/1_U	28/18/202	2018-02-02	δ - HCH	µg/dm3	0.002	p.0,002	-	1	M. Wojtkiewicz	PN-EN 16693:2015-12
Julian Dettlaff	54.783774	18.306481	drainage ditch	Struga / Płutnica	18	31_167/1_U	28/18/202	2018-02-02	Aldryna	µg/dm3	0.005	p.0,005	-	1	M. Wojtkiewicz	PN-EN 16693:2015-12
Julian Dettlaff	54.783774	18.306481	drainage ditch	Struga / Płutnica	18	31_167/1_U	28/18/202	2018-02-02	Izodryna	µg/dm3	0.005	p.0,005	-	1	M. Wojtkiewicz	PN-EN 16693:2015-12
Julian Dettlaff	54.783774	18.306481	drainage ditch	Struga / Płutnica	18	31_167/1_U	28/18/202	2018-02-02	Dieldryna	µg/dm3	0.005	p.0,005	-	1	M. Wojtkiewicz	PN-EN 16693:2015-12
Julian Dettlaff	54.783774	18.306481	drainage ditch	Struga / Płutnica	18	31_167/1_U	28/18/202	2018-02-02	Endryna	µg/dm3	0.005	p.0,005	-	1	M. Wojtkiewicz	PN-EN 16693:2015-12
Julian Dettlaff	54.783774	18.306481	drainage ditch	Struga / Płutnica	18	31_167/1_U	28/18/202	2018-02-02	DDE	µg/dm3	0.01	p.0,01	-	1	M. Wojtkiewicz	PN-EN 16693:2015-12
Julian Dettlaff	54.783774	18.306481	drainage ditch	Struga / Płutnica	18	31_167/1_U	28/18/202	2018-02-02	DDD	µg/dm3	0.01	p.0,01	-	1	M. Wojtkiewicz	PN-EN 16693:2015-12
Julian Dettlaff	54.783774	18.306481	drainage ditch	Struga / Płutnica	18	31_167/1_U	28/18/202	2018-02-02	DDT	µg/dm3	0.01	p.0,01	-	1	M. Wojtkiewicz	PN-EN 16693:2015-12
Daniel Zaczek	54.745000	18.326646	drainage ditch	Płutnica	28	26_176/2_P	28/18/203	2018-02-02	α - HCH	µg/dm3	0.002	p.0,002	-	1	M. Wojtkiewicz	PN-EN 16693:2015-12
Daniel Zaczek	54.745000	18.326646	drainage ditch	Płutnica	28	26_176/2_P	28/18/203	2018-02-02	β - HCH	µg/dm3	0.002	p.0,002	-	1	M. Wojtkiewicz	PN-EN 16693:2015-12
Daniel Zaczek	54.745000	18.326646	drainage ditch	Płutnica	28	26_176/2_P	28/18/203	2018-02-02	γ - HCH	µg/dm3	0.002	p.0,002	-	1	M. Wojtkiewicz	PN-EN 16693:2015-12
Daniel Zaczek	54.745000	18.326646	drainage ditch	Płutnica	28	26_176/2_P	28/18/203	2018-02-02	δ - HCH	µg/dm3	0.002	p.0,002	-	1	M. Wojtkiewicz	PN-EN 16693:2015-12
Daniel Zaczek	54.745000	18.326646	drainage ditch	Płutnica	28	26_176/2_P	28/18/203	2018-02-02	Aldryna	µg/dm3	0.005	p.0,005	-	1	M. Wojtkiewicz	PN-EN 16693:2015-12
Daniel Zaczek	54.745000	18.326646	drainage ditch	Płutnica	28	26_176/2_P	28/18/203	2018-02-02	Izodryna	µg/dm3	0.005	p.0,005	-	1	M. Wojtkiewicz	PN-EN 16693:2015-12
Daniel Zaczek	54.745000	18.326646	drainage ditch	Płutnica	28	26_176/2_P	28/18/203	2018-02-02	Dieldryna	µg/dm3	0.005	p.0,005	-	1	M. Wojtkiewicz	PN-EN 16693:2015-12
Daniel Zaczek	54.745000	18.326646	drainage ditch	Płutnica	28	26_176/2_P	28/18/203	2018-02-02	Endryna	µg/dm3	0.005	p.0,005	-	1	M. Wojtkiewicz	PN-EN 16693:2015-12
Daniel Zaczek	54.745000	18.326646	drainage ditch	Płutnica	28	26_176/2_P	28/18/203	2018-02-02	DDE	µg/dm3	0.01	p.0,01	-	1	M. Wojtkiewicz	PN-EN 16693:2015-12
Daniel Zaczek	54.745000	18.326646	drainage ditch	Płutnica	28	26_176/2_P	28/18/203	2018-02-02	DDD	µg/dm3	0.01	p.0,01	-	1	M. Wojtkiewicz	PN-EN 16693:2015-12
Daniel Zaczek	54.745000	18.326646	drainage ditch	Płutnica	28	26_176/2_P	28/18/203	2018-02-02	DDT	µg/dm3	0.01	p.0,01	-	1	M. Wojtkiewicz	PN-EN 16693:2015-12
Daniel Zaczek	54.744719	18.327147	drainage ditch	Płutnica	28	26_176/2_U	28/18/204	2018-02-02	α - HCH	µg/dm3	0.002	p.0,002	-	1	M. Wojtkiewicz	PN-EN 16693:2015-12
Daniel Zaczek	54.744719	18.327147	drainage ditch	Płutnica	28	26_176/2_U	28/18/204	2018-02-02	β - HCH	µg/dm3	0.002	p.0,002	-	1	M. Wojtkiewicz	PN-EN 16693:2015-12
Daniel Zaczek	54.744719	18.327147	drainage ditch	Płutnica	28	26_176/2_U	28/18/204	2018-02-02	γ - HCH	µg/dm3	0.002	p.0,002	-	1	M. Wojtkiewicz	PN-EN 16693:2015-12
Daniel Zaczek	54.744719	18.327147	drainage ditch	Płutnica	28	26_176/2_U	28/18/204	2018-02-02	δ - HCH	µg/dm3	0.002	p.0,002	-	1	M. Wojtkiewicz	PN-EN 16693:2015-12
Daniel Zaczek	54.744719	18.327147	drainage ditch	Płutnica	28	26_176/2_U	28/18/204	2018-02-02	Aldryna	µg/dm3	0.005	p.0,005	-	1	M. Wojtkiewicz	PN-EN 16693:2015-12
Daniel Zaczek	54.744719	18.327147	drainage ditch	Płutnica	28	26_176/2_U	28/18/204	2018-02-02	Izodryna	µg/dm3	0.005	p.0,005	-	1	M. Wojtkiewicz	PN-EN 16693:2015-12
Daniel Zaczek	54.744719	18.327147	drainage ditch	Płutnica	28	26_176/2_U	28/18/204	2018-02-02	Dieldryna	µg/dm3	0.005	p.0,005	-	1	M. Wojtkiewicz	PN-EN 16693:2015-12
Daniel Zaczek	54.744719	18.327147	drainage ditch	Płutnica	28	26_176/2_U	28/18/204	2018-02-02	Endryna	µg/dm3	0.005	p.0,005	-	1	M. Wojtkiewicz	PN-EN 16693:2015-12
Daniel Zaczek	54.744719	18.327147	drainage ditch	Płutnica	28	26_176/2_U	28/18/204	2018-02-02	DDE	µg/dm3	0.01	p.0,01	-	1	M. Wojtkiewicz	PN-EN 16693:2015-12
Daniel Zaczek	54.744719	18.327147	drainage ditch	Płutnica	28	26_176/2_U	28/18/204	2018-02-02	DDD	µg/dm3	0.01	p.0,01	-	1	M. Wojtkiewicz	PN-EN 16693:2015-12
Daniel Zaczek	54.744719	18.327147	drainage ditch	Płutnica	28	26_176/2_U	28/18/204	2018-02-02	DDT	µg/dm3	0.01	p.0,01	-	1	M. Wojtkiewicz	PN-EN 16693:2015-12
Andrzej Śliwiński	54.744128	18.295781	drainage ditch	Płutnica	29	27_67_P	28/18/205	2018-02-02	α - HCH	µg/dm3	0.002	p.0,002	-	1	M. Wojtkiewicz	PN-EN 16693:2015-12
Andrzej Śliwiński	54.744128	18.295781	drainage ditch	Płutnica	29	27_67_P	28/18/205	2018-02-02	β - HCH	µg/dm3	0.002	p.0,002	-	1	M. Wojtkiewicz	PN-EN 16693:2015-12
Andrzej Śliwiński	54.744128	18.295781	drainage ditch	Płutnica	29	27_67_P	28/18/205	2018-02-02	γ - HCH	µg/dm3	0.002	p.0,002	-	1	M. Wojtkiewicz	PN-EN 16693:2015-12
Andrzej Śliwiński	54.744128	18.295781	drainage ditch	Płutnica	29	27_67_P	28/18/205	2018-02-02	δ - HCH	µg/dm3	0.002	p.0,002	-	1	M. Wojtkiewicz	PN-EN 16693:2015-12
Andrzej Śliwiński	54.744128	18.295781	drainage ditch	Płutnica	29	27_67_P	28/18/205	2018-02-02	Aldryna	µg/dm3	0.005	p.0,005	-	1	M. Wojtkiewicz	PN-EN 16693:2015-12
Andrzej Śliwiński	54.744128	18.295781	drainage ditch	Płutnica	29	27_67_P	28/18/205	2018-02-02	Izodryna	µg/dm3	0.005	p.0,005	-	1	M. Wojtkiewicz	PN-EN 16693:2015-12
Andrzej Śliwiński	54.744128	18.295781	drainage ditch	Płutnica	29	27_67_P	28/18/205	2018-02-02	Dieldryna	µg/dm3	0.005	p.0,005	-	1	M. Wojtkiewicz	PN-EN 16693:2015-12
Andrzej Śliwiński	54.744128	18.295781	drainage ditch	Płutnica	29	27_67_P	28/18/205	2018-02-02	Endryna	µg/dm3	0.005	p.0,005	-	1	M. Wojtkiewicz	PN-EN 16693:2015-12
Andrzej Śliwiński	54.744128	18.295781	drainage ditch	Płutnica	29	27_67_P	28/18/205	2018-02-02	DDE	µg/dm3	0.01	p.0,01	-	1	M. Wojtkiewicz	PN-EN 16693:2015-12
Andrzej Śliwiński	54.744128	18.295781	drainage ditch	Płutnica	29	27_67_P	28/18/205	2018-02-02	DDD	µg/dm3	0.01	p.0,01	-	1	M. Wojtkiewicz	PN-EN 16693:2015-12
Andrzej Śliwiński	54.744128	18.295781	drainage ditch	Płutnica	29	27_67_P	28/18/205	2018-02-02	DDT	µg/dm3	0.01	p.0,01	-	1	M. Wojtkiewicz	PN-EN 16693:2015-12
Andrzej Śliwiński	54.743337	18.294845	drainage ditch	Płutnica	29	27_67_U	28/18/206	2018-02-02	α - HCH	µg/dm3	0.002	p.0,002	-	1	M. Wojtkiewicz	PN-EN 16693:2015-12
Andrzej Śliwiński	54.743337	18.294845	drainage ditch	Płutnica	29	27_67_U	28/18/206	2018-02-02	β - HCH	µg/dm3	0.002	p.0,002	-	1	M. Wojtkiewicz	PN-EN 16693:2015-12
Andrzej Śliwiński	54.743337	18.294845	drainage ditch	Płutnica	29	27_67_U	28/18/206	2018-02-02	γ - HCH	µg/dm3	0.002	p.0,002	-	1	M. Wojtkiewicz	PN-EN 16693:2015-12
Andrzej Śliwiński	54.743337	18.294845	drainage ditch	Płutnica	29	27_67_U	28/18/206	2018-02-02	δ - HCH	µg/dm3	0.002	p.0,002	-	1	M. Wojtkiewicz	PN-EN 16693:2015-12
Andrzej Śliwiński	54.743337	18.294845	drainage ditch	Płutnica	29	27_67_U	28/18/206	2018-02-02	Aldryna	µg/dm3	0.005	p.0,005	-	1	M. Wojtkiewicz	PN-EN 16693:2015-12
Andrzej Śliwiński	54.743337	18.294845	drainage ditch	Płutnica	29	27_67_U	28/18/206	2018-02-02	Izodryna	µg/dm3	0.005	p.0,005	-	1	M. Wojtkiewicz	PN-EN 16693:2015-12
Andrzej Śliwiński	54.743337	18.294845	drainage ditch	Płutnica	29	27_67_U	28/18/206	2018-02-02	Dieldryna	µg/dm3	0.005	p.0,005	-	1	M. Wojtkiewicz	PN-EN 16693:2015-12
Andrzej Śliwiński	54.743337	18.294845	drainage ditch	Płutnica	29	27_67_U	28/18/206	2018-02-02	Endryna	µg/dm3	0.005	p.0,005	-	1	M. Wojtkiewicz	PN-EN 16693:2015-12
Andrzej Śliwiński	54.743337	18.294845	drainage ditch	Płutnica	29	27_67_U	28/18/206	2018-02-02	DDE	µg/dm3	0.01	p.0,01	-	1	M. Wojtkiewicz	PN-EN 16693:2015-12
Andrzej Śliwiński	54.743337	18.294845	drainage ditch	Płutnica	29	27_67_U	28/18/206	2018-02-02	DDD	µg/dm3	0.01	p.0,01	-	1	M. Wojtkiewicz	PN-EN 16693:2015-12
Andrzej Śliwiński	54.743337	18.294845	drainage ditch	Płutnica	29	27_67_U	28/18/206	2018-02-02	DDT	µg/dm3	0.01	p.0,01	-	1	M. Wojtkiewicz	PN-EN 16693:2015-12
Tadeusz Zielke	54.774440	18.292905	drainage ditch	Płutnica	16	30_68_P	28/18/207	2018-02-02	α - HCH	µg/dm3	0.002	p.0,002	-	1	M. Wojtkiewicz	PN-EN 16693:2015-12
Tadeusz Zielke	54.774440	18.292905	drainage ditch	Płutnica	16	30_68_P	28/18/207	2018-02-02	β - HCH	µg/dm3	0.002	p.0,002	-	1	M. Wojtkiewicz	PN-EN 16693:2015-12
Tadeusz Zielke	54.774440	18.292905	drainage ditch	Płutnica	16	30_68_P	28/18/207	2018-02-02	γ - HCH	µg/dm3	0.002	p.0,002	-	1	M. Wojtkiewicz	PN-EN 16693:2015-12
Tadeusz Zielke	54.774440	18.292905	drainage ditch	Płutnica	16	30_68_P	28/18/207	2018-02-02	δ - HCH	µg/dm3	0.002	p.0,002	-	1	M. Wojtkiewicz	PN-EN 16693:2015-12
Tadeusz Zielke	54.774440	18.292905	drainage ditch	Płutnica	16	30_68_P	28/18/207	2018-02-02	Aldryna	µg/dm3	0.005	p.0,005	-	1	M. Wojtkiewicz	PN-EN 16693:2015-12
Tadeusz Zielke	54.774440	18.292905	drainage ditch	Płutnica	16	30_68_P	28/18/207	2018-02-02	Izodryna	µg/dm3	0.005	p.0,005	-	1	M. Wojtkiewicz	PN-EN 16693:2015-12
Tadeusz Zielke	54.774440	18.292905	drainage ditch	Płutnica	16	30_68_P	28/18/207	2018-02-02	Dieldryna	µg/dm3	0.005	p.0,005	-	1	M. Wojtkiewicz	PN-EN 16693:2015-12
Tadeusz Zielke	54.774440	18.292905	drainage ditch	Płutnica	16	30_68_P	28/18/207	2018-02-02	Endryna	µg/dm3	0.005	p.0,005	-	1	M. Wojtkiewicz	PN-EN 16693:2015-12
Tadeusz Zielke	54.774440	18.292905	drainage ditch	Płutnica	16	30_68_P	28/18/207	2018-02-02	DDE	µg/dm3	0.01	p.0,01	-	1	M. Wojtkiewicz	PN-EN 16693:2015-12
Tadeusz Zielke	54.774440	18.292905	drainage ditch	Płutnica	16	30_68_P	28/18/207	2018-02-02	DDD	µg/dm3	0.01	p.0,01	-	1	M. Wojtkiewicz	PN-EN 16693:2015-12
Tadeusz Zielke	54.774440	18.292905	drainage ditch	Płutnica	16	30_68_P	28/18/207	2018-02-02	DDT	µg/dm3	0.01	p.0,01	-	1	M. Wojtkiewicz	PN-EN 16693:2015-12
Tadeusz Zielke	54.772588	18.293552	drainage ditch	Płutnica	16	30_68_U	28/18/208	2018-02-02	α - HCH	µg/dm3	0.002	p.0,002	-	1	M. Wojtkiewicz	PN-EN 16693:2015-12
Tadeusz Zielke	54.772588	18.293552	drainage ditch	Płutnica	16	30_68_U	28/18/208	2018-02-02	β - HCH	µg/dm3	0.002	p.0,002	-	1	M. Wojtkiewicz	PN-EN 16693:2015-12
Tadeusz Zielke	54.772588	18.293552	drainage ditch	Płutnica	16	30_68_U	28/18/208	2018-02-02	γ - HCH	µg/dm3	0.002	p.0,002	-	1	M. Wojtkiewicz	PN-EN 16693:2015-12
Tadeusz Zielke	54.772588	18.293552	drainage ditch	Płutnica	16	30_68_U	28/18/208	2018-02-02	δ - HCH	µg/dm3	0.002	p.0,002	-	1	M. Wojtkiewicz	PN-EN 16693:2015-12
Tadeusz Zielke	54.772588	18.293552	drainage ditch	Płutnica	16	30_68_U	28/18/208	2018-02-02	Aldryna	µg/dm3	0.005	p.0,005	-	1	M. Wojtkiewicz	PN-EN 16693:2015-12
Tadeusz Zielke	54.772588	18.293552	drainage ditch	Płutnica	16	30_68_U	28/18/208	2018-02-02	Izodryna	µg/dm3	0.005	p.0,005	-	1	M. Wojtkiewicz	PN-EN 16693:2015-12
Tadeusz Zielke	54.772588	18.293552	drainage ditch	Płutnica	16	30_68_U	28/18/208	2018-02-02	Dieldryna	µg/dm3	0.005	p.0,005	-	1	M. Wojtkiewicz	PN-EN 16693:2015-12
Tadeusz Zielke	54.772588	18.293552	drainage ditch	Płutnica	16	30_68_U	28/18/208	2018-02-02	Endryna	µg/dm3	0.005	p.0,005	-	1	M. Wojtkiewicz	PN-EN 16693:2015-12
Tadeusz Zielke	54.772588	18.293552	drainage ditch	Płutnica	16	30_68_U	28/18/208	2018-02-02	DDE	µg/dm3	0.01	p.0,01	-	1	M. Wojtkiewicz	PN-EN 16693:2015-12
Tadeusz Zielke	54.772588	18.293552	drainage ditch	Płutnica	16	30_68_U	28/18/208	2018-02-02	DDD	µg/dm3	0.01	p.0,01	-	1	M. Wojtkiewicz	PN-EN 16693:2015-12
Tadeusz Zielke	54.772588	18.293552	drainage ditch	Płutnica	16	30_68_U	28/18/208	2018-02-02	DDT	µg/dm3	0.01	p.0,01	-	1	M. Wojtkiewicz	PN-EN 16693:2015-12
Julian Dettlaff	54.797003	18.345254	drainage ditch	Struga / Płutnica	18	31_640	28/18/209	2018-02-02	α - HCH	µg/dm3	0.002	p.0,002	-	1	M. Wojtkiewicz	PN-EN 16693:2015-12
Julian Dettlaff	54.797003	18.345254	drainage ditch	Struga / Płutnica	18	31_640	28/18/209	2018-02-02	β - HCH	µg/dm3	0.002	p.0,002	-	1	M. Wojtkiewicz	PN-EN 16693:2015-12
Julian Dettlaff	54.797003	18.345254	drainage ditch	Struga / Płutnica	18	31_640	28/18/209	2018-02-02	γ - HCH	µg/dm3	0.002	p.0,002	-	1	M. Wojtkiewicz	PN-EN 16693:2015-12
Julian Dettlaff	54.797003	18.345254	drainage ditch	Struga / Płutnica	18	31_640	28/18/209	2018-02-02	δ - HCH	µg/dm3	0.002	p.0,002	-	1	M. Wojtkiewicz	PN-EN 16693:2015-12
Julian Dettlaff	54.797003	18.345254	drainage ditch	Struga / Płutnica	18	31_640	28/18/209	2018-02-02	Aldryna	µg/dm3	0.005	p.0,005	-	1	M. Wojtkiewicz	PN-EN 16693:2015-12
Julian Dettlaff	54.797003	18.345254	drainage ditch	Struga / Płutnica	18	31_640	28/18/209	2018-02-02	Izodryna	µg/dm3	0.005	p.0,005	-	1	M. Wojtkiewicz	PN-EN 16693:2015-12
Julian Dettlaff	54.797003	18.345254	drainage ditch	Struga / Płutnica	18	31_640	28/18/209	2018-02-02	Dieldryna	µg/dm3	0.005	p.0,005	-	1	M. Wojtkiewicz	PN-EN 16693:2015-12
Julian Dettlaff	54.797003	18.345254	drainage ditch	Struga / Płutnica	18	31_640	28/18/209	2018-02-02	Endryna	µg/dm3	0.005	p.0,005	-	1	M. Wojtkiewicz	PN-EN 16693:2015-12
Julian Dettlaff	54.797003	18.345254	drainage ditch	Struga / Płutnica	18	31_640	28/18/209	2018-02-02	DDE	µg/dm3	0.01	p.0,01	-	1	M. Wojtkiewicz	PN-EN 16693:2015-12
Julian Dettlaff	54.797003	18.345254	drainage ditch	Struga / Płutnica	18	31_640	28/18/209	2018-02-02	DDD	µg/dm3	0.01	p.0,01	-	1	M. Wojtkiewicz	PN-EN 16693:2015-12
Julian Dettlaff	54.797003	18.345254	drainage ditch	Struga / Płutnica	18	31_640	28/18/209	2018-02-02	DDT	µg/dm3	0.01	p.0,01	-	1	M. Wojtkiewicz	PN-EN 16693:2015-12
Miasto Puck	54.724306	18.417004	drainage ditch	Zatoka Pucka	-	molo w Pucku	28/18/210	2018-02-02	α - HCH	µg/dm3	0.002	p.0,002	-	1	M. Wojtkiewicz	PN-EN 16693:2015-12
Miasto Puck	54.724306	18.417004	drainage ditch	Zatoka Pucka	-	molo w Pucku	28/18/210	2018-02-02	β - HCH	µg/dm3	0.002	p.0,002	-	1	M. Wojtkiewicz	PN-EN 16693:2015-12
Miasto Puck	54.724306	18.417004	drainage ditch	Zatoka Pucka	-	molo w Pucku	28/18/210	2018-02-02	γ - HCH	µg/dm3	0.002	p.0,002	-	1	M. Wojtkiewicz	PN-EN 16693:2015-12
Miasto Puck	54.724306	18.417004	drainage ditch	Zatoka Pucka	-	molo w Pucku	28/18/210	2018-02-02	δ - HCH	µg/dm3	0.002	p.0,002	-	1	M. Wojtkiewicz	PN-EN 16693:2015-12
Miasto Puck	54.724306	18.417004	drainage ditch	Zatoka Pucka	-	molo w Pucku	28/18/210	2018-02-02	Aldryna	µg/dm3	0.005	p.0,005	-	1	M. Wojtkiewicz	PN-EN 16693:2015-12
Miasto Puck	54.724306	18.417004	drainage ditch	Zatoka Pucka	-	molo w Pucku	28/18/210	2018-02-02	Izodryna	µg/dm3	0.005	p.0,005	-	1	M. Wojtkiewicz	PN-EN 16693:2015-12
Miasto Puck	54.724306	18.417004	drainage ditch	Zatoka Pucka	-	molo w Pucku	28/18/210	2018-02-02	Dieldryna	µg/dm3	0.005	p.0,005	-	1	M. Wojtkiewicz	PN-EN 16693:2015-12
Miasto Puck	54.724306	18.417004	drainage ditch	Zatoka Pucka	-	molo w Pucku	28/18/210	2018-02-02	Endryna	µg/dm3	0.005	p.0,005	-	1	M. Wojtkiewicz	PN-EN 16693:2015-12
Miasto Puck	54.724306	18.417004	drainage ditch	Zatoka Pucka	-	molo w Pucku	28/18/210	2018-02-02	DDE	µg/dm3	0.01	p.0,01	-	1	M. Wojtkiewicz	PN-EN 16693:2015-12
Miasto Puck	54.724306	18.417004	drainage ditch	Zatoka Pucka	-	molo w Pucku	28/18/210	2018-02-02	DDD	µg/dm3	0.01	p.0,01	-	1	M. Wojtkiewicz	PN-EN 16693:2015-12
Miasto Puck	54.724306	18.417004	drainage ditch	Zatoka Pucka	-	molo w Pucku	28/18/210	2018-02-02	DDT	µg/dm3	0.01	p.0,01	-	1	M. Wojtkiewicz	PN-EN 16693:2015-12
Kazimierz Ciskowski	54.687844	18.321491	drainage ditch	Błądzikowski Potok	23	16_10	31/18/220	2018-02-06	α - HCH	µg/dm3	0.002	p.0,002	-	1	M. Wojtkiewicz	PN-EN 16693:2015-12
Kazimierz Ciskowski	54.687844	18.321491	drainage ditch	Błądzikowski Potok	23	16_10	31/18/220	2018-02-06	β - HCH	µg/dm3	0.002	p.0,002	-	1	M. Wojtkiewicz	PN-EN 16693:2015-12
Kazimierz Ciskowski	54.687844	18.321491	drainage ditch	Błądzikowski Potok	23	16_10	31/18/220	2018-02-06	γ - HCH	µg/dm3	0.002	p.0,002	-	1	M. Wojtkiewicz	PN-EN 16693:2015-12
Kazimierz Ciskowski	54.687844	18.321491	drainage ditch	Błądzikowski Potok	23	16_10	31/18/220	2018-02-06	δ - HCH	µg/dm3	0.002	p.0,002	-	1	M. Wojtkiewicz	PN-EN 16693:2015-12
Kazimierz Ciskowski	54.687844	18.321491	drainage ditch	Błądzikowski Potok	23	16_10	31/18/220	2018-02-06	Aldryna	µg/dm3	0.005	p.0,005	-	1	M. Wojtkiewicz	PN-EN 16693:2015-12
Kazimierz Ciskowski	54.687844	18.321491	drainage ditch	Błądzikowski Potok	23	16_10	31/18/220	2018-02-06	Izodryna	µg/dm3	0.005	p.0,005	-	1	M. Wojtkiewicz	PN-EN 16693:2015-12
Kazimierz Ciskowski	54.687844	18.321491	drainage ditch	Błądzikowski Potok	23	16_10	31/18/220	2018-02-06	Dieldryna	µg/dm3	0.005	p.0,005	-	1	M. Wojtkiewicz	PN-EN 16693:2015-12
Kazimierz Ciskowski	54.687844	18.321491	drainage ditch	Błądzikowski Potok	23	16_10	31/18/220	2018-02-06	Endryna	µg/dm3	0.005	p.0,005	-	1	M. Wojtkiewicz	PN-EN 16693:2015-12
Kazimierz Ciskowski	54.687844	18.321491	drainage ditch	Błądzikowski Potok	23	16_10	31/18/220	2018-02-06	DDE	µg/dm3	0.01	p.0,01	-	1	M. Wojtkiewicz	PN-EN 16693:2015-12
Kazimierz Ciskowski	54.687844	18.321491	drainage ditch	Błądzikowski Potok	23	16_10	31/18/220	2018-02-06	DDD	µg/dm3	0.01	p.0,01	-	1	M. Wojtkiewicz	PN-EN 16693:2015-12
Kazimierz Ciskowski	54.687844	18.321491	drainage ditch	Błądzikowski Potok	23	16_10	31/18/220	2018-02-06	DDT	µg/dm3	0.01	p.0,01	-	1	M. Wojtkiewicz	PN-EN 16693:2015-12
Witold Rosinke	54.726988	18.329097	drainage ditch	Płutnica	24	17_12	31/18/221	2018-02-06	α - HCH	µg/dm3	0.002	p.0,002	-	1	M. Wojtkiewicz	PN-EN 16693:2015-12
Witold Rosinke	54.726988	18.329097	drainage ditch	Płutnica	24	17_12	31/18/221	2018-02-06	β - HCH	µg/dm3	0.002	p.0,002	-	1	M. Wojtkiewicz	PN-EN 16693:2015-12
Witold Rosinke	54.726988	18.329097	drainage ditch	Płutnica	24	17_12	31/18/221	2018-02-06	γ - HCH	µg/dm3	0.002	p.0,002	-	1	M. Wojtkiewicz	PN-EN 16693:2015-12
Witold Rosinke	54.726988	18.329097	drainage ditch	Płutnica	24	17_12	31/18/221	2018-02-06	δ - HCH	µg/dm3	0.002	p.0,002	-	1	M. Wojtkiewicz	PN-EN 16693:2015-12
Witold Rosinke	54.726988	18.329097	drainage ditch	Płutnica	24	17_12	31/18/221	2018-02-06	Aldryna	µg/dm3	0.005	p.0,005	-	1	M. Wojtkiewicz	PN-EN 16693:2015-12
Witold Rosinke	54.726988	18.329097	drainage ditch	Płutnica	24	17_12	31/18/221	2018-02-06	Izodryna	µg/dm3	0.005	p.0,005	-	1	M. Wojtkiewicz	PN-EN 16693:2015-12
Witold Rosinke	54.726988	18.329097	drainage ditch	Płutnica	24	17_12	31/18/221	2018-02-06	Dieldryna	µg/dm3	0.005	p.0,005	-	1	M. Wojtkiewicz	PN-EN 16693:2015-12
Witold Rosinke	54.726988	18.329097	drainage ditch	Płutnica	24	17_12	31/18/221	2018-02-06	Endryna	µg/dm3	0.005	p.0,005	-	1	M. Wojtkiewicz	PN-EN 16693:2015-12
Witold Rosinke	54.726988	18.329097	drainage ditch	Płutnica	24	17_12	31/18/221	2018-02-06	DDE	µg/dm3	0.01	p.0,01	-	1	M. Wojtkiewicz	PN-EN 16693:2015-12
Witold Rosinke	54.726988	18.329097	drainage ditch	Płutnica	24	17_12	31/18/221	2018-02-06	DDD	µg/dm3	0.01	p.0,01	-	1	M. Wojtkiewicz	PN-EN 16693:2015-12
Witold Rosinke	54.726988	18.329097	drainage ditch	Płutnica	24	17_12	31/18/221	2018-02-06	DDT	µg/dm3	0.01	p.0,01	-	1	M. Wojtkiewicz	PN-EN 16693:2015-12
Marek Szlas	54.726808	18.353517	drainage ditch	Płutnica	4	9_90/4_P	31/18/222	2018-02-06	α - HCH	µg/dm3	0.002	p.0,002	-	1	M. Wojtkiewicz	PN-EN 16693:2015-12
Marek Szlas	54.726808	18.353517	drainage ditch	Płutnica	4	9_90/4_P	31/18/222	2018-02-06	β - HCH	µg/dm3	0.002	p.0,002	-	1	M. Wojtkiewicz	PN-EN 16693:2015-12
Marek Szlas	54.726808	18.353517	drainage ditch	Płutnica	4	9_90/4_P	31/18/222	2018-02-06	γ - HCH	µg/dm3	0.002	p.0,002	-	1	M. Wojtkiewicz	PN-EN 16693:2015-12
Marek Szlas	54.726808	18.353517	drainage ditch	Płutnica	4	9_90/4_P	31/18/222	2018-02-06	δ - HCH	µg/dm3	0.002	p.0,002	-	1	M. Wojtkiewicz	PN-EN 16693:2015-12
Marek Szlas	54.726808	18.353517	drainage ditch	Płutnica	4	9_90/4_P	31/18/222	2018-02-06	Aldryna	µg/dm3	0.005	p.0,005	-	1	M. Wojtkiewicz	PN-EN 16693:2015-12
Marek Szlas	54.726808	18.353517	drainage ditch	Płutnica	4	9_90/4_P	31/18/222	2018-02-06	Izodryna	µg/dm3	0.005	p.0,005	-	1	M. Wojtkiewicz	PN-EN 16693:2015-12
Marek Szlas	54.726808	18.353517	drainage ditch	Płutnica	4	9_90/4_P	31/18/222	2018-02-06	Dieldryna	µg/dm3	0.005	p.0,005	-	1	M. Wojtkiewicz	PN-EN 16693:2015-12
Marek Szlas	54.726808	18.353517	drainage ditch	Płutnica	4	9_90/4_P	31/18/222	2018-02-06	Endryna	µg/dm3	0.005	p.0,005	-	1	M. Wojtkiewicz	PN-EN 16693:2015-12
Marek Szlas	54.726808	18.353517	drainage ditch	Płutnica	4	9_90/4_P	31/18/222	2018-02-06	DDE	µg/dm3	0.01	p.0,01	-	1	M. Wojtkiewicz	PN-EN 16693:2015-12
Marek Szlas	54.726808	18.353517	drainage ditch	Płutnica	4	9_90/4_P	31/18/222	2018-02-06	DDD	µg/dm3	0.01	p.0,01	-	1	M. Wojtkiewicz	PN-EN 16693:2015-12
Marek Szlas	54.726808	18.353517	drainage ditch	Płutnica	4	9_90/4_P	31/18/222	2018-02-06	DDT	µg/dm3	0.01	p.0,01	-	1	M. Wojtkiewicz	PN-EN 16693:2015-12
Marek Szlas	54.728881	18.358560	drainage ditch	Płutnica	4	9_90/4_U	31/18/223	2018-02-06	α - HCH	µg/dm3	0.002	p.0,002	-	1	M. Wojtkiewicz	PN-EN 16693:2015-12
Marek Szlas	54.728881	18.358560	drainage ditch	Płutnica	4	9_90/4_U	31/18/223	2018-02-06	β - HCH	µg/dm3	0.002	p.0,002	-	1	M. Wojtkiewicz	PN-EN 16693:2015-12
Marek Szlas	54.728881	18.358560	drainage ditch	Płutnica	4	9_90/4_U	31/18/223	2018-02-06	γ - HCH	µg/dm3	0.002	p.0,002	-	1	M. Wojtkiewicz	PN-EN 16693:2015-12
Marek Szlas	54.728881	18.358560	drainage ditch	Płutnica	4	9_90/4_U	31/18/223	2018-02-06	δ - HCH	µg/dm3	0.002	p.0,002	-	1	M. Wojtkiewicz	PN-EN 16693:2015-12
Marek Szlas	54.728881	18.358560	drainage ditch	Płutnica	4	9_90/4_U	31/18/223	2018-02-06	Aldryna	µg/dm3	0.005	p.0,005	-	1	M. Wojtkiewicz	PN-EN 16693:2015-12
Marek Szlas	54.728881	18.358560	drainage ditch	Płutnica	4	9_90/4_U	31/18/223	2018-02-06	Izodryna	µg/dm3	0.005	p.0,005	-	1	M. Wojtkiewicz	PN-EN 16693:2015-12
Marek Szlas	54.728881	18.358560	drainage ditch	Płutnica	4	9_90/4_U	31/18/223	2018-02-06	Dieldryna	µg/dm3	0.005	p.0,005	-	1	M. Wojtkiewicz	PN-EN 16693:2015-12
Marek Szlas	54.728881	18.358560	drainage ditch	Płutnica	4	9_90/4_U	31/18/223	2018-02-06	Endryna	µg/dm3	0.005	p.0,005	-	1	M. Wojtkiewicz	PN-EN 16693:2015-12
Marek Szlas	54.728881	18.358560	drainage ditch	Płutnica	4	9_90/4_U	31/18/223	2018-02-06	DDE	µg/dm3	0.01	p.0,01	-	1	M. Wojtkiewicz	PN-EN 16693:2015-12
Marek Szlas	54.728881	18.358560	drainage ditch	Płutnica	4	9_90/4_U	31/18/223	2018-02-06	DDD	µg/dm3	0.01	p.0,01	-	1	M. Wojtkiewicz	PN-EN 16693:2015-12
Marek Szlas	54.728881	18.358560	drainage ditch	Płutnica	4	9_90/4_U	31/18/223	2018-02-06	DDT	µg/dm3	0.01	p.0,01	-	1	M. Wojtkiewicz	PN-EN 16693:2015-12
Piotr Derc	54.638066	18.435287	drainage ditch	Reda	3	1_56/2_P	86/18/840	2018-03-26	α - HCH	µg/dm3	0.002	p.0,002	-	1	M. Wojtkiewicz	PN-EN 16693:2015-12
Piotr Derc	54.638066	18.435287	drainage ditch	Reda	3	1_56/2_P	86/18/840	2018-03-26	β - HCH	µg/dm3	0.002	p.0,002	-	1	M. Wojtkiewicz	PN-EN 16693:2015-12
Piotr Derc	54.638066	18.435287	drainage ditch	Reda	3	1_56/2_P	86/18/840	2018-03-26	γ - HCH	µg/dm3	0.002	p.0,002	-	1	M. Wojtkiewicz	PN-EN 16693:2015-12
Piotr Derc	54.638066	18.435287	drainage ditch	Reda	3	1_56/2_P	86/18/840	2018-03-26	δ - HCH	µg/dm3	0.002	p.0,002	-	1	M. Wojtkiewicz	PN-EN 16693:2015-12
Piotr Derc	54.638066	18.435287	drainage ditch	Reda	3	1_56/2_P	86/18/840	2018-03-26	Aldryna	µg/dm3	0.005	p.0,005	-	1	M. Wojtkiewicz	PN-EN 16693:2015-12
Piotr Derc	54.638066	18.435287	drainage ditch	Reda	3	1_56/2_P	86/18/840	2018-03-26	Izodryna	µg/dm3	0.005	p.0,005	-	1	M. Wojtkiewicz	PN-EN 16693:2015-12
Piotr Derc	54.638066	18.435287	drainage ditch	Reda	3	1_56/2_P	86/18/840	2018-03-26	Dieldryna	µg/dm3	0.005	p.0,005	-	1	M. Wojtkiewicz	PN-EN 16693:2015-12
Piotr Derc	54.638066	18.435287	drainage ditch	Reda	3	1_56/2_P	86/18/840	2018-03-26	Endryna	µg/dm3	0.005	p.0,005	-	1	M. Wojtkiewicz	PN-EN 16693:2015-12
Piotr Derc	54.638066	18.435287	drainage ditch	Reda	3	1_56/2_P	86/18/840	2018-03-26	DDE	µg/dm3	0.01	p.0,01	-	1	M. Wojtkiewicz	PN-EN 16693:2015-12
Piotr Derc	54.638066	18.435287	drainage ditch	Reda	3	1_56/2_P	86/18/840	2018-03-26	DDD	µg/dm3	0.01	p.0,01	-	1	M. Wojtkiewicz	PN-EN 16693:2015-12
Piotr Derc	54.638066	18.435287	drainage ditch	Reda	3	1_56/2_P	86/18/840	2018-03-26	DDT	µg/dm3	0.01	p.0,01	-	1	M. Wojtkiewicz	PN-EN 16693:2015-12
Piotr Derc	54.638346	18.439011	drainage ditch	Reda	3	1_56/2_U	86/18/841	2018-03-26	α - HCH	µg/dm3	0.002	p.0,002	-	1	M. Wojtkiewicz	PN-EN 16693:2015-12
Piotr Derc	54.638346	18.439011	drainage ditch	Reda	3	1_56/2_U	86/18/841	2018-03-26	β - HCH	µg/dm3	0.002	p.0,002	-	1	M. Wojtkiewicz	PN-EN 16693:2015-12
Piotr Derc	54.638346	18.439011	drainage ditch	Reda	3	1_56/2_U	86/18/841	2018-03-26	γ - HCH	µg/dm3	0.002	p.0,002	-	1	M. Wojtkiewicz	PN-EN 16693:2015-12
Piotr Derc	54.638346	18.439011	drainage ditch	Reda	3	1_56/2_U	86/18/841	2018-03-26	δ - HCH	µg/dm3	0.002	p.0,002	-	1	M. Wojtkiewicz	PN-EN 16693:2015-12
Piotr Derc	54.638346	18.439011	drainage ditch	Reda	3	1_56/2_U	86/18/841	2018-03-26	Aldryna	µg/dm3	0.005	p.0,005	-	1	M. Wojtkiewicz	PN-EN 16693:2015-12
Piotr Derc	54.638346	18.439011	drainage ditch	Reda	3	1_56/2_U	86/18/841	2018-03-26	Izodryna	µg/dm3	0.005	p.0,005	-	1	M. Wojtkiewicz	PN-EN 16693:2015-12
Piotr Derc	54.638346	18.439011	drainage ditch	Reda	3	1_56/2_U	86/18/841	2018-03-26	Dieldryna	µg/dm3	0.005	p.0,005	-	1	M. Wojtkiewicz	PN-EN 16693:2015-12
Piotr Derc	54.638346	18.439011	drainage ditch	Reda	3	1_56/2_U	86/18/841	2018-03-26	Endryna	µg/dm3	0.005	p.0,005	-	1	M. Wojtkiewicz	PN-EN 16693:2015-12
Piotr Derc	54.638346	18.439011	drainage ditch	Reda	3	1_56/2_U	86/18/841	2018-03-26	DDE	µg/dm3	0.01	p.0,01	-	1	M. Wojtkiewicz	PN-EN 16693:2015-12
Piotr Derc	54.638346	18.439011	drainage ditch	Reda	3	1_56/2_U	86/18/841	2018-03-26	DDD	µg/dm3	0.01	p.0,01	-	1	M. Wojtkiewicz	PN-EN 16693:2015-12
Piotr Derc	54.638346	18.439011	drainage ditch	Reda	3	1_56/2_U	86/18/841	2018-03-26	DDT	µg/dm3	0.01	p.0,01	-	1	M. Wojtkiewicz	PN-EN 16693:2015-12
Adam Zieliński	54.611826	18.396826	drainage ditch	Kanał Łyski/ Reda	25	2_509/11_P	86/18/842	2018-03-26	α - HCH	µg/dm3	0.002	p.0,002	-	1	M. Wojtkiewicz	PN-EN 16693:2015-12
Adam Zieliński	54.611826	18.396826	drainage ditch	Kanał Łyski/ Reda	25	2_509/11_P	86/18/842	2018-03-26	β - HCH	µg/dm3	0.002	p.0,002	-	1	M. Wojtkiewicz	PN-EN 16693:2015-12
Adam Zieliński	54.611826	18.396826	drainage ditch	Kanał Łyski/ Reda	25	2_509/11_P	86/18/842	2018-03-26	γ - HCH	µg/dm3	0.002	p.0,002	-	1	M. Wojtkiewicz	PN-EN 16693:2015-12
Adam Zieliński	54.611826	18.396826	drainage ditch	Kanał Łyski/ Reda	25	2_509/11_P	86/18/842	2018-03-26	δ - HCH	µg/dm3	0.002	p.0,002	-	1	M. Wojtkiewicz	PN-EN 16693:2015-12
Adam Zieliński	54.611826	18.396826	drainage ditch	Kanał Łyski/ Reda	25	2_509/11_P	86/18/842	2018-03-26	Aldryna	µg/dm3	0.005	p.0,005	-	1	M. Wojtkiewicz	PN-EN 16693:2015-12
Adam Zieliński	54.611826	18.396826	drainage ditch	Kanał Łyski/ Reda	25	2_509/11_P	86/18/842	2018-03-26	Izodryna	µg/dm3	0.005	p.0,005	-	1	M. Wojtkiewicz	PN-EN 16693:2015-12
Adam Zieliński	54.611826	18.396826	drainage ditch	Kanał Łyski/ Reda	25	2_509/11_P	86/18/842	2018-03-26	Dieldryna	µg/dm3	0.005	p.0,005	-	1	M. Wojtkiewicz	PN-EN 16693:2015-12
Adam Zieliński	54.611826	18.396826	drainage ditch	Kanał Łyski/ Reda	25	2_509/11_P	86/18/842	2018-03-26	Endryna	µg/dm3	0.005	p.0,005	-	1	M. Wojtkiewicz	PN-EN 16693:2015-12
Adam Zieliński	54.611826	18.396826	drainage ditch	Kanał Łyski/ Reda	25	2_509/11_P	86/18/842	2018-03-26	DDE	µg/dm3	0.01	p.0,01	-	1	M. Wojtkiewicz	PN-EN 16693:2015-12
Adam Zieliński	54.611826	18.396826	drainage ditch	Kanał Łyski/ Reda	25	2_509/11_P	86/18/842	2018-03-26	DDD	µg/dm3	0.01	p.0,01	-	1	M. Wojtkiewicz	PN-EN 16693:2015-12
Adam Zieliński	54.611826	18.396826	drainage ditch	Kanał Łyski/ Reda	25	2_509/11_P	86/18/842	2018-03-26	DDT	µg/dm3	0.01	p.0,01	-	1	M. Wojtkiewicz	PN-EN 16693:2015-12
Adam Zieliński	54.613057	18.397877	drainage ditch	Kanał Łyski/ Reda	25	2_509/11_U	86/18/843	2018-03-26	α - HCH	µg/dm3	0.002	p.0,002	-	1	M. Wojtkiewicz	PN-EN 16693:2015-12
Adam Zieliński	54.613057	18.397877	drainage ditch	Kanał Łyski/ Reda	25	2_509/11_U	86/18/843	2018-03-26	β - HCH	µg/dm3	0.002	p.0,002	-	1	M. Wojtkiewicz	PN-EN 16693:2015-12
Adam Zieliński	54.613057	18.397877	drainage ditch	Kanał Łyski/ Reda	25	2_509/11_U	86/18/843	2018-03-26	γ - HCH	µg/dm3	0.002	p.0,002	-	1	M. Wojtkiewicz	PN-EN 16693:2015-12
Adam Zieliński	54.613057	18.397877	drainage ditch	Kanał Łyski/ Reda	25	2_509/11_U	86/18/843	2018-03-26	δ - HCH	µg/dm3	0.002	p.0,002	-	1	M. Wojtkiewicz	PN-EN 16693:2015-12
Adam Zieliński	54.613057	18.397877	drainage ditch	Kanał Łyski/ Reda	25	2_509/11_U	86/18/843	2018-03-26	Aldryna	µg/dm3	0.005	p.0,005	-	1	M. Wojtkiewicz	PN-EN 16693:2015-12
Adam Zieliński	54.613057	18.397877	drainage ditch	Kanał Łyski/ Reda	25	2_509/11_U	86/18/843	2018-03-26	Izodryna	µg/dm3	0.005	p.0,005	-	1	M. Wojtkiewicz	PN-EN 16693:2015-12
Adam Zieliński	54.613057	18.397877	drainage ditch	Kanał Łyski/ Reda	25	2_509/11_U	86/18/843	2018-03-26	Dieldryna	µg/dm3	0.005	p.0,005	-	1	M. Wojtkiewicz	PN-EN 16693:2015-12
Adam Zieliński	54.613057	18.397877	drainage ditch	Kanał Łyski/ Reda	25	2_509/11_U	86/18/843	2018-03-26	Endryna	µg/dm3	0.005	p.0,005	-	1	M. Wojtkiewicz	PN-EN 16693:2015-12
Adam Zieliński	54.613057	18.397877	drainage ditch	Kanał Łyski/ Reda	25	2_509/11_U	86/18/843	2018-03-26	DDE	µg/dm3	0.01	p.0,01	-	1	M. Wojtkiewicz	PN-EN 16693:2015-12
Adam Zieliński	54.613057	18.397877	drainage ditch	Kanał Łyski/ Reda	25	2_509/11_U	86/18/843	2018-03-26	DDD	µg/dm3	0.01	p.0,01	-	1	M. Wojtkiewicz	PN-EN 16693:2015-12
Adam Zieliński	54.613057	18.397877	drainage ditch	Kanał Łyski/ Reda	25	2_509/11_U	86/18/843	2018-03-26	DDT	µg/dm3	0.01	p.0,01	-	1	M. Wojtkiewicz	PN-EN 16693:2015-12
Jan Skwiercz	54.636858	18.407534	drainage ditch	Reda	26	3_1468_P	86/18/844	2018-03-26	α - HCH	µg/dm3	0.002	p.0,002	-	1	M. Wojtkiewicz	PN-EN 16693:2015-12
Jan Skwiercz	54.636858	18.407534	drainage ditch	Reda	26	3_1468_P	86/18/844	2018-03-26	β - HCH	µg/dm3	0.002	p.0,002	-	1	M. Wojtkiewicz	PN-EN 16693:2015-12
Jan Skwiercz	54.636858	18.407534	drainage ditch	Reda	26	3_1468_P	86/18/844	2018-03-26	γ - HCH	µg/dm3	0.002	p.0,002	-	1	M. Wojtkiewicz	PN-EN 16693:2015-12
Jan Skwiercz	54.636858	18.407534	drainage ditch	Reda	26	3_1468_P	86/18/844	2018-03-26	δ - HCH	µg/dm3	0.002	p.0,002	-	1	M. Wojtkiewicz	PN-EN 16693:2015-12
Jan Skwiercz	54.636858	18.407534	drainage ditch	Reda	26	3_1468_P	86/18/844	2018-03-26	Aldryna	µg/dm3	0.005	p.0,005	-	1	M. Wojtkiewicz	PN-EN 16693:2015-12
Jan Skwiercz	54.636858	18.407534	drainage ditch	Reda	26	3_1468_P	86/18/844	2018-03-26	Izodryna	µg/dm3	0.005	p.0,005	-	1	M. Wojtkiewicz	PN-EN 16693:2015-12
Jan Skwiercz	54.636858	18.407534	drainage ditch	Reda	26	3_1468_P	86/18/844	2018-03-26	Dieldryna	µg/dm3	0.005	p.0,005	-	1	M. Wojtkiewicz	PN-EN 16693:2015-12
Jan Skwiercz	54.636858	18.407534	drainage ditch	Reda	26	3_1468_P	86/18/844	2018-03-26	Endryna	µg/dm3	0.005	p.0,005	-	1	M. Wojtkiewicz	PN-EN 16693:2015-12
Jan Skwiercz	54.636858	18.407534	drainage ditch	Reda	26	3_1468_P	86/18/844	2018-03-26	DDE	µg/dm3	0.01	p.0,01	-	1	M. Wojtkiewicz	PN-EN 16693:2015-12
Jan Skwiercz	54.636858	18.407534	drainage ditch	Reda	26	3_1468_P	86/18/844	2018-03-26	DDD	µg/dm3	0.01	p.0,01	-	1	M. Wojtkiewicz	PN-EN 16693:2015-12
Jan Skwiercz	54.631855	18.410430	drainage ditch	Reda	26	3_1468_U	86/18/845	2018-03-26	DDT	µg/dm3	0.01	p.0,01	-	1	M. Wojtkiewicz	PN-EN 16693:2015-12
Jan Skwiercz	54.631855	18.410430	drainage ditch	Reda	26	3_1468_U	86/18/845	2018-03-26	α - HCH	µg/dm3	0.002	p.0,002	-	1	M. Wojtkiewicz	PN-EN 16693:2015-12
Jan Skwiercz	54.631855	18.410430	drainage ditch	Reda	26	3_1468_U	86/18/845	2018-03-26	β - HCH	µg/dm3	0.002	p.0,002	-	1	M. Wojtkiewicz	PN-EN 16693:2015-12
Jan Skwiercz	54.631855	18.410430	drainage ditch	Reda	26	3_1468_U	86/18/845	2018-03-26	γ - HCH	µg/dm3	0.002	p.0,002	-	1	M. Wojtkiewicz	PN-EN 16693:2015-12
Jan Skwiercz	54.631855	18.410430	drainage ditch	Reda	26	3_1468_U	86/18/845	2018-03-26	δ - HCH	µg/dm3	0.002	p.0,002	-	1	M. Wojtkiewicz	PN-EN 16693:2015-12
Jan Skwiercz	54.631855	18.410430	drainage ditch	Reda	26	3_1468_U	86/18/845	2018-03-26	Aldryna	µg/dm3	0.005	p.0,005	-	1	M. Wojtkiewicz	PN-EN 16693:2015-12
Jan Skwiercz	54.631855	18.410430	drainage ditch	Reda	26	3_1468_U	86/18/845	2018-03-26	Izodryna	µg/dm3	0.005	p.0,005	-	1	M. Wojtkiewicz	PN-EN 16693:2015-12
Jan Skwiercz	54.631855	18.410430	drainage ditch	Reda	26	3_1468_U	86/18/845	2018-03-26	Dieldryna	µg/dm3	0.005	p.0,005	-	1	M. Wojtkiewicz	PN-EN 16693:2015-12
Jan Skwiercz	54.631855	18.410430	drainage ditch	Reda	26	3_1468_U	86/18/845	2018-03-26	Endryna	µg/dm3	0.005	p.0,005	-	1	M. Wojtkiewicz	PN-EN 16693:2015-12
Jan Skwiercz	54.631855	18.410430	drainage ditch	Reda	26	3_1468_U	86/18/845	2018-03-26	DDE	µg/dm3	0.01	p.0,01	-	1	M. Wojtkiewicz	PN-EN 16693:2015-12
Jan Skwiercz	54.631855	18.410430	drainage ditch	Reda	26	3_1468_U	86/18/845	2018-03-26	DDD	µg/dm3	0.01	p.0,01	-	1	M. Wojtkiewicz	PN-EN 16693:2015-12
Jan Skwiercz	54.631855	18.410430	drainage ditch	Reda	26	3_1468_U	86/18/845	2018-03-26	DDT	µg/dm3	0.01	p.0,01	-	1	M. Wojtkiewicz	PN-EN 16693:2015-12
Jan Skwiercz	54.637999	18.381213	drainage ditch	Kanał Mrzezino	26	3_140/3_P	86/18/846	2018-03-26	α - HCH	µg/dm3	0.002	p.0,002	-	1	M. Wojtkiewicz	PN-EN 16693:2015-12
Jan Skwiercz	54.637999	18.381213	drainage ditch	Kanał Mrzezino	26	3_140/3_P	86/18/846	2018-03-26	β - HCH	µg/dm3	0.002	p.0,002	-	1	M. Wojtkiewicz	PN-EN 16693:2015-12
Jan Skwiercz	54.637999	18.381213	drainage ditch	Kanał Mrzezino	26	3_140/3_P	86/18/846	2018-03-26	γ - HCH	µg/dm3	0.002	p.0,002	-	1	M. Wojtkiewicz	PN-EN 16693:2015-12
Jan Skwiercz	54.637999	18.381213	drainage ditch	Kanał Mrzezino	26	3_140/3_P	86/18/846	2018-03-26	δ - HCH	µg/dm3	0.002	p.0,002	-	1	M. Wojtkiewicz	PN-EN 16693:2015-12
Jan Skwiercz	54.637999	18.381213	drainage ditch	Kanał Mrzezino	26	3_140/3_P	86/18/846	2018-03-26	Aldryna	µg/dm3	0.005	p.0,005	-	1	M. Wojtkiewicz	PN-EN 16693:2015-12
Jan Skwiercz	54.637999	18.381213	drainage ditch	Kanał Mrzezino	26	3_140/3_P	86/18/846	2018-03-26	Izodryna	µg/dm3	0.005	p.0,005	-	1	M. Wojtkiewicz	PN-EN 16693:2015-12
Jan Skwiercz	54.637999	18.381213	drainage ditch	Kanał Mrzezino	26	3_140/3_P	86/18/846	2018-03-26	Dieldryna	µg/dm3	0.005	p.0,005	-	1	M. Wojtkiewicz	PN-EN 16693:2015-12
Jan Skwiercz	54.637999	18.381213	drainage ditch	Kanał Mrzezino	26	3_140/3_P	86/18/846	2018-03-26	Endryna	µg/dm3	0.005	p.0,005	-	1	M. Wojtkiewicz	PN-EN 16693:2015-12
Jan Skwiercz	54.637999	18.381213	drainage ditch	Kanał Mrzezino	26	3_140/3_P	86/18/846	2018-03-26	DDE	µg/dm3	0.01	p.0,01	-	1	M. Wojtkiewicz	PN-EN 16693:2015-12
Jan Skwiercz	54.637999	18.381213	drainage ditch	Kanał Mrzezino	26	3_140/3_P	86/18/846	2018-03-26	DDD	µg/dm3	0.01	p.0,01	-	1	M. Wojtkiewicz	PN-EN 16693:2015-12
Jan Skwiercz	54.637999	18.381213	drainage ditch	Kanał Mrzezino	26	3_140/3_P	86/18/846	2018-03-26	DDT	µg/dm3	0.01	p.0,01	-	1	M. Wojtkiewicz	PN-EN 16693:2015-12
Jan Skwiercz	54.639655	18.387456	drainage ditch	Kanał Mrzezino	26	3_140/3_U	86/18/847	2018-03-26	α - HCH	µg/dm3	0.002	p.0,002	-	1	M. Wojtkiewicz	PN-EN 16693:2015-12
Jan Skwiercz	54.639655	18.387456	drainage ditch	Kanał Mrzezino	26	3_140/3_U	86/18/847	2018-03-26	β - HCH	µg/dm3	0.002	p.0,002	-	1	M. Wojtkiewicz	PN-EN 16693:2015-12
Jan Skwiercz	54.639655	18.387456	drainage ditch	Kanał Mrzezino	26	3_140/3_U	86/18/847	2018-03-26	γ - HCH	µg/dm3	0.002	p.0,002	-	1	M. Wojtkiewicz	PN-EN 16693:2015-12
Jan Skwiercz	54.639655	18.387456	drainage ditch	Kanał Mrzezino	26	3_140/3_U	86/18/847	2018-03-26	δ - HCH	µg/dm3	0.002	p.0,002	-	1	M. Wojtkiewicz	PN-EN 16693:2015-12
Jan Skwiercz	54.639655	18.387456	drainage ditch	Kanał Mrzezino	26	3_140/3_U	86/18/847	2018-03-26	Aldryna	µg/dm3	0.005	p.0,005	-	1	M. Wojtkiewicz	PN-EN 16693:2015-12
Jan Skwiercz	54.639655	18.387456	drainage ditch	Kanał Mrzezino	26	3_140/3_U	86/18/847	2018-03-26	Izodryna	µg/dm3	0.005	p.0,005	-	1	M. Wojtkiewicz	PN-EN 16693:2015-12
Jan Skwiercz	54.639655	18.387456	drainage ditch	Kanał Mrzezino	26	3_140/3_U	86/18/847	2018-03-26	Dieldryna	µg/dm3	0.005	p.0,005	-	1	M. Wojtkiewicz	PN-EN 16693:2015-12
Jan Skwiercz	54.639655	18.387456	drainage ditch	Kanał Mrzezino	26	3_140/3_U	86/18/847	2018-03-26	Endryna	µg/dm3	0.005	p.0,005	-	1	M. Wojtkiewicz	PN-EN 16693:2015-12
Jan Skwiercz	54.639655	18.387456	drainage ditch	Kanał Mrzezino	26	3_140/3_U	86/18/847	2018-03-26	DDE	µg/dm3	0.01	p.0,01	-	1	M. Wojtkiewicz	PN-EN 16693:2015-12
Jan Skwiercz	54.639655	18.387456	drainage ditch	Kanał Mrzezino	26	3_140/3_U	86/18/847	2018-03-26	DDD	µg/dm3	0.01	p.0,01	-	1	M. Wojtkiewicz	PN-EN 16693:2015-12
Jan Skwiercz	54.639655	18.387456	drainage ditch	Kanał Mrzezino	26	3_140/3_U	86/18/847	2018-03-26	DDT	µg/dm3	0.01	p.0,01	-	1	M. Wojtkiewicz	PN-EN 16693:2015-12
Stanisław Selke	54.670137	18.348104	drainage ditch	Gizdepka	7	12_129/4_P	86/18/848	2018-03-26	α - HCH	µg/dm3	0.002	p.0,002	-	1	M. Wojtkiewicz	PN-EN 16693:2015-12
Stanisław Selke	54.670137	18.348104	drainage ditch	Gizdepka	7	12_129/4_P	86/18/848	2018-03-26	β - HCH	µg/dm3	0.002	p.0,002	-	1	M. Wojtkiewicz	PN-EN 16693:2015-12
Stanisław Selke	54.670137	18.348104	drainage ditch	Gizdepka	7	12_129/4_P	86/18/848	2018-03-26	γ - HCH	µg/dm3	0.002	p.0,002	-	1	M. Wojtkiewicz	PN-EN 16693:2015-12
Stanisław Selke	54.670137	18.348104	drainage ditch	Gizdepka	7	12_129/4_P	86/18/848	2018-03-26	δ - HCH	µg/dm3	0.002	p.0,002	-	1	M. Wojtkiewicz	PN-EN 16693:2015-12
Stanisław Selke	54.670137	18.348104	drainage ditch	Gizdepka	7	12_129/4_P	86/18/848	2018-03-26	Aldryna	µg/dm3	0.005	p.0,005	-	1	M. Wojtkiewicz	PN-EN 16693:2015-12
Stanisław Selke	54.670137	18.348104	drainage ditch	Gizdepka	7	12_129/4_P	86/18/848	2018-03-26	Izodryna	µg/dm3	0.005	p.0,005	-	1	M. Wojtkiewicz	PN-EN 16693:2015-12
Stanisław Selke	54.670137	18.348104	drainage ditch	Gizdepka	7	12_129/4_P	86/18/848	2018-03-26	Dieldryna	µg/dm3	0.005	p.0,005	-	1	M. Wojtkiewicz	PN-EN 16693:2015-12
Stanisław Selke	54.670137	18.348104	drainage ditch	Gizdepka	7	12_129/4_P	86/18/848	2018-03-26	Endryna	µg/dm3	0.005	p.0,005	-	1	M. Wojtkiewicz	PN-EN 16693:2015-12
Stanisław Selke	54.670137	18.348104	drainage ditch	Gizdepka	7	12_129/4_P	86/18/848	2018-03-26	DDE	µg/dm3	0.01	p.0,01	-	1	M. Wojtkiewicz	PN-EN 16693:2015-12
Stanisław Selke	54.670137	18.348104	drainage ditch	Gizdepka	7	12_129/4_P	86/18/848	2018-03-26	DDD	µg/dm3	0.01	p.0,01	-	1	M. Wojtkiewicz	PN-EN 16693:2015-12
Stanisław Selke	54.670137	18.348104	drainage ditch	Gizdepka	7	12_129/4_P	86/18/848	2018-03-26	DDT	µg/dm3	0.01	p.0,01	-	1	M. Wojtkiewicz	PN-EN 16693:2015-12
Stanisław Selke	54.669169	18.348592	drainage ditch	Gizdepka	7	12_129/4_U	86/18/849	2018-03-26	α - HCH	µg/dm3	0.002	p.0,002	-	1	M. Wojtkiewicz	PN-EN 16693:2015-12
Stanisław Selke	54.669169	18.348592	drainage ditch	Gizdepka	7	12_129/4_U	86/18/849	2018-03-26	β - HCH	µg/dm3	0.002	p.0,002	-	1	M. Wojtkiewicz	PN-EN 16693:2015-12
Stanisław Selke	54.669169	18.348592	drainage ditch	Gizdepka	7	12_129/4_U	86/18/849	2018-03-26	γ - HCH	µg/dm3	0.002	p.0,002	-	1	M. Wojtkiewicz	PN-EN 16693:2015-12
Stanisław Selke	54.669169	18.348592	drainage ditch	Gizdepka	7	12_129/4_U	86/18/849	2018-03-26	δ - HCH	µg/dm3	0.002	p.0,002	-	1	M. Wojtkiewicz	PN-EN 16693:2015-12
Stanisław Selke	54.669169	18.348592	drainage ditch	Gizdepka	7	12_129/4_U	86/18/849	2018-03-26	Aldryna	µg/dm3	0.005	p.0,005	-	1	M. Wojtkiewicz	PN-EN 16693:2015-12
Stanisław Selke	54.669169	18.348592	drainage ditch	Gizdepka	7	12_129/4_U	86/18/849	2018-03-26	Izodryna	µg/dm3	0.005	p.0,005	-	1	M. Wojtkiewicz	PN-EN 16693:2015-12
Stanisław Selke	54.669169	18.348592	drainage ditch	Gizdepka	7	12_129/4_U	86/18/849	2018-03-26	Dieldryna	µg/dm3	0.005	p.0,005	-	1	M. Wojtkiewicz	PN-EN 16693:2015-12
Stanisław Selke	54.669169	18.348592	drainage ditch	Gizdepka	7	12_129/4_U	86/18/849	2018-03-26	Endryna	µg/dm3	0.005	p.0,005	-	1	M. Wojtkiewicz	PN-EN 16693:2015-12
Stanisław Selke	54.669169	18.348592	drainage ditch	Gizdepka	7	12_129/4_U	86/18/849	2018-03-26	DDE	µg/dm3	0.01	p.0,01	-	1	M. Wojtkiewicz	PN-EN 16693:2015-12
Stanisław Selke	54.669169	18.348592	drainage ditch	Gizdepka	7	12_129/4_U	86/18/849	2018-03-26	DDD	µg/dm3	0.01	p.0,01	-	1	M. Wojtkiewicz	PN-EN 16693:2015-12
Stanisław Selke	54.669169	18.348592	drainage ditch	Gizdepka	7	12_129/4_U	86/18/849	2018-03-26	DDT	µg/dm3	0.01	p.0,01	-	1	M. Wojtkiewicz	PN-EN 16693:2015-12
Stanisław Selke	54.676846	18.346943	drainage ditch	Błądzikowski Potok	7	12_66_L	86/18/850	2018-03-26	α - HCH	µg/dm3	0.002	p.0,002	-	1	M. Wojtkiewicz	PN-EN 16693:2015-12
Stanisław Selke	54.676846	18.346943	drainage ditch	Błądzikowski Potok	7	12_66_L	86/18/850	2018-03-26	β - HCH	µg/dm3	0.002	p.0,002	-	1	M. Wojtkiewicz	PN-EN 16693:2015-12
Stanisław Selke	54.676846	18.346943	drainage ditch	Błądzikowski Potok	7	12_66_L	86/18/850	2018-03-26	γ - HCH	µg/dm3	0.002	p.0,002	-	1	M. Wojtkiewicz	PN-EN 16693:2015-12
Stanisław Selke	54.676846	18.346943	drainage ditch	Błądzikowski Potok	7	12_66_L	86/18/850	2018-03-26	δ - HCH	µg/dm3	0.002	p.0,002	-	1	M. Wojtkiewicz	PN-EN 16693:2015-12
Stanisław Selke	54.676846	18.346943	drainage ditch	Błądzikowski Potok	7	12_66_L	86/18/850	2018-03-26	Aldryna	µg/dm3	0.005	p.0,005	-	1	M. Wojtkiewicz	PN-EN 16693:2015-12
Stanisław Selke	54.676846	18.346943	drainage ditch	Błądzikowski Potok	7	12_66_L	86/18/850	2018-03-26	Izodryna	µg/dm3	0.005	p.0,005	-	1	M. Wojtkiewicz	PN-EN 16693:2015-12
Stanisław Selke	54.676846	18.346943	drainage ditch	Błądzikowski Potok	7	12_66_L	86/18/850	2018-03-26	Dieldryna	µg/dm3	0.005	p.0,005	-	1	M. Wojtkiewicz	PN-EN 16693:2015-12
Stanisław Selke	54.676846	18.346943	drainage ditch	Błądzikowski Potok	7	12_66_L	86/18/850	2018-03-26	Endryna	µg/dm3	0.005	p.0,005	-	1	M. Wojtkiewicz	PN-EN 16693:2015-12
Stanisław Selke	54.676846	18.346943	drainage ditch	Błądzikowski Potok	7	12_66_L	86/18/850	2018-03-26	DDE	µg/dm3	0.01	p.0,01	-	1	M. Wojtkiewicz	PN-EN 16693:2015-12
Stanisław Selke	54.676846	18.346943	drainage ditch	Błądzikowski Potok	7	12_66_L	86/18/850	2018-03-26	DDD	µg/dm3	0.01	p.0,01	-	1	M. Wojtkiewicz	PN-EN 16693:2015-12
Stanisław Selke	54.676846	18.346943	drainage ditch	Błądzikowski Potok	7	12_66_L	86/18/850	2018-03-26	DDT	µg/dm3	0.01	p.0,01	-	1	M. Wojtkiewicz	PN-EN 16693:2015-12
Stanisław Selke	54.676803	18.348283	drainage ditch	Błądzikowski Potok	7	12_66_Z	86/18/851	2018-03-26	α - HCH	µg/dm3	0.002	p.0,002	-	1	M. Wojtkiewicz	PN-EN 16693:2015-12
Stanisław Selke	54.676803	18.348283	drainage ditch	Błądzikowski Potok	7	12_66_Z	86/18/851	2018-03-26	β - HCH	µg/dm3	0.002	p.0,002	-	1	M. Wojtkiewicz	PN-EN 16693:2015-12
Stanisław Selke	54.676803	18.348283	drainage ditch	Błądzikowski Potok	7	12_66_Z	86/18/851	2018-03-26	γ - HCH	µg/dm3	0.002	p.0,002	-	1	M. Wojtkiewicz	PN-EN 16693:2015-12
Stanisław Selke	54.676803	18.348283	drainage ditch	Błądzikowski Potok	7	12_66_Z	86/18/851	2018-03-26	δ - HCH	µg/dm3	0.002	p.0,002	-	1	M. Wojtkiewicz	PN-EN 16693:2015-12
Stanisław Selke	54.676803	18.348283	drainage ditch	Błądzikowski Potok	7	12_66_Z	86/18/851	2018-03-26	Aldryna	µg/dm3	0.005	p.0,005	-	1	M. Wojtkiewicz	PN-EN 16693:2015-12
Stanisław Selke	54.676803	18.348283	drainage ditch	Błądzikowski Potok	7	12_66_Z	86/18/851	2018-03-26	Izodryna	µg/dm3	0.005	p.0,005	-	1	M. Wojtkiewicz	PN-EN 16693:2015-12
Stanisław Selke	54.676803	18.348283	drainage ditch	Błądzikowski Potok	7	12_66_Z	86/18/851	2018-03-26	Dieldryna	µg/dm3	0.005	p.0,005	-	1	M. Wojtkiewicz	PN-EN 16693:2015-12
Stanisław Selke	54.676803	18.348283	drainage ditch	Błądzikowski Potok	7	12_66_Z	86/18/851	2018-03-26	Endryna	µg/dm3	0.005	p.0,005	-	1	M. Wojtkiewicz	PN-EN 16693:2015-12
Stanisław Selke	54.676803	18.348283	drainage ditch	Błądzikowski Potok	7	12_66_Z	86/18/851	2018-03-26	DDE	µg/dm3	0.01	p.0,01	-	1	M. Wojtkiewicz	PN-EN 16693:2015-12
Stanisław Selke	54.676803	18.348283	drainage ditch	Błądzikowski Potok	7	12_66_Z	86/18/851	2018-03-26	DDD	µg/dm3	0.01	p.0,01	-	1	M. Wojtkiewicz	PN-EN 16693:2015-12
Stanisław Selke	54.676803	18.348283	drainage ditch	Błądzikowski Potok	7	12_66_Z	86/18/851	2018-03-26	DDT	µg/dm3	0.01	p.0,01	-	1	M. Wojtkiewicz	PN-EN 16693:2015-12
Piotr Derc	54.646468	18.450723	drainage ditch	Reda	3	1_73/4_P	86/18/852	2018-03-26	α - HCH	µg/dm3	0.002	p.0,002	-	1	M. Wojtkiewicz	PN-EN 16693:2015-12
Piotr Derc	54.646468	18.450723	drainage ditch	Reda	3	1_73/4_P	86/18/852	2018-03-26	β - HCH	µg/dm3	0.002	p.0,002	-	1	M. Wojtkiewicz	PN-EN 16693:2015-12
Piotr Derc	54.646468	18.450723	drainage ditch	Reda	3	1_73/4_P	86/18/852	2018-03-26	γ - HCH	µg/dm3	0.002	p.0,002	-	1	M. Wojtkiewicz	PN-EN 16693:2015-12
Piotr Derc	54.646468	18.450723	drainage ditch	Reda	3	1_73/4_P	86/18/852	2018-03-26	δ - HCH	µg/dm3	0.002	p.0,002	-	1	M. Wojtkiewicz	PN-EN 16693:2015-12
Piotr Derc	54.646468	18.450723	drainage ditch	Reda	3	1_73/4_P	86/18/852	2018-03-26	Aldryna	µg/dm3	0.005	p.0,005	-	1	M. Wojtkiewicz	PN-EN 16693:2015-12
Piotr Derc	54.646468	18.450723	drainage ditch	Reda	3	1_73/4_P	86/18/852	2018-03-26	Izodryna	µg/dm3	0.005	p.0,005	-	1	M. Wojtkiewicz	PN-EN 16693:2015-12
Piotr Derc	54.646468	18.450723	drainage ditch	Reda	3	1_73/4_P	86/18/852	2018-03-26	Dieldryna	µg/dm3	0.005	p.0,005	-	1	M. Wojtkiewicz	PN-EN 16693:2015-12
Piotr Derc	54.646468	18.450723	drainage ditch	Reda	3	1_73/4_P	86/18/852	2018-03-26	Endryna	µg/dm3	0.005	p.0,005	-	1	M. Wojtkiewicz	PN-EN 16693:2015-12
Piotr Derc	54.646468	18.450723	drainage ditch	Reda	3	1_73/4_P	86/18/852	2018-03-26	DDE	µg/dm3	0.01	p.0,01	-	1	M. Wojtkiewicz	PN-EN 16693:2015-12
Piotr Derc	54.646468	18.450723	drainage ditch	Reda	3	1_73/4_P	86/18/852	2018-03-26	DDD	µg/dm3	0.01	p.0,01	-	1	M. Wojtkiewicz	PN-EN 16693:2015-12
Piotr Derc	54.646468	18.450723	drainage ditch	Reda	3	1_73/4_P	86/18/852	2018-03-26	DDT	µg/dm3	0.01	p.0,01	-	1	M. Wojtkiewicz	PN-EN 16693:2015-12
Piotr Derc	54.647254	18.446771	drainage ditch	Reda	3	1_73/4_U	86/18/853	2018-03-26	α - HCH	µg/dm3	0.002	p.0,002	-	1	M. Wojtkiewicz	PN-EN 16693:2015-12
Piotr Derc	54.647254	18.446771	drainage ditch	Reda	3	1_73/4_U	86/18/853	2018-03-26	β - HCH	µg/dm3	0.002	p.0,002	-	1	M. Wojtkiewicz	PN-EN 16693:2015-12
Piotr Derc	54.647254	18.446771	drainage ditch	Reda	3	1_73/4_U	86/18/853	2018-03-26	γ - HCH	µg/dm3	0.002	p.0,002	-	1	M. Wojtkiewicz	PN-EN 16693:2015-12
Piotr Derc	54.647254	18.446771	drainage ditch	Reda	3	1_73/4_U	86/18/853	2018-03-26	δ - HCH	µg/dm3	0.002	p.0,002	-	1	M. Wojtkiewicz	PN-EN 16693:2015-12
Piotr Derc	54.647254	18.446771	drainage ditch	Reda	3	1_73/4_U	86/18/853	2018-03-26	Aldryna	µg/dm3	0.005	p.0,005	-	1	M. Wojtkiewicz	PN-EN 16693:2015-12
Piotr Derc	54.647254	18.446771	drainage ditch	Reda	3	1_73/4_U	86/18/853	2018-03-26	Izodryna	µg/dm3	0.005	p.0,005	-	1	M. Wojtkiewicz	PN-EN 16693:2015-12
Piotr Derc	54.647254	18.446771	drainage ditch	Reda	3	1_73/4_U	86/18/853	2018-03-26	Dieldryna	µg/dm3	0.005	p.0,005	-	1	M. Wojtkiewicz	PN-EN 16693:2015-12
Piotr Derc	54.647254	18.446771	drainage ditch	Reda	3	1_73/4_U	86/18/853	2018-03-26	Endryna	µg/dm3	0.005	p.0,005	-	1	M. Wojtkiewicz	PN-EN 16693:2015-12
Piotr Derc	54.647254	18.446771	drainage ditch	Reda	3	1_73/4_U	86/18/853	2018-03-26	DDE	µg/dm3	0.01	p.0,01	-	1	M. Wojtkiewicz	PN-EN 16693:2015-12
Piotr Derc	54.647254	18.446771	drainage ditch	Reda	3	1_73/4_U	86/18/853	2018-03-26	DDD	µg/dm3	0.01	p.0,01	-	1	M. Wojtkiewicz	PN-EN 16693:2015-12
Piotr Derc	54.647254	18.446771	drainage ditch	Reda	3	1_73/4_U	86/18/853	2018-03-26	DDT	µg/dm3	0.01	p.0,01	-	1	M. Wojtkiewicz	PN-EN 16693:2015-12
Jarosław Grubba	54.643656	18.433431	drainage ditch	Reda	1	4_29_P	86/18/854	2018-03-26	α - HCH	µg/dm3	0.002	p.0,002	-	1	M. Wojtkiewicz	PN-EN 16693:2015-12
Jarosław Grubba	54.643656	18.433431	drainage ditch	Reda	1	4_29_P	86/18/854	2018-03-26	β - HCH	µg/dm3	0.002	p.0,002	-	1	M. Wojtkiewicz	PN-EN 16693:2015-12
Jarosław Grubba	54.643656	18.433431	drainage ditch	Reda	1	4_29_P	86/18/854	2018-03-26	γ - HCH	µg/dm3	0.002	p.0,002	-	1	M. Wojtkiewicz	PN-EN 16693:2015-12
Jarosław Grubba	54.643656	18.433431	drainage ditch	Reda	1	4_29_P	86/18/854	2018-03-26	δ - HCH	µg/dm3	0.002	p.0,002	-	1	M. Wojtkiewicz	PN-EN 16693:2015-12
Jarosław Grubba	54.643656	18.433431	drainage ditch	Reda	1	4_29_P	86/18/854	2018-03-26	Aldryna	µg/dm3	0.005	p.0,005	-	1	M. Wojtkiewicz	PN-EN 16693:2015-12
Jarosław Grubba	54.643656	18.433431	drainage ditch	Reda	1	4_29_P	86/18/854	2018-03-26	Izodryna	µg/dm3	0.005	p.0,005	-	1	M. Wojtkiewicz	PN-EN 16693:2015-12
Jarosław Grubba	54.643656	18.433431	drainage ditch	Reda	1	4_29_P	86/18/854	2018-03-26	Dieldryna	µg/dm3	0.005	p.0,005	-	1	M. Wojtkiewicz	PN-EN 16693:2015-12
Jarosław Grubba	54.643656	18.433431	drainage ditch	Reda	1	4_29_P	86/18/854	2018-03-26	Endryna	µg/dm3	0.005	p.0,005	-	1	M. Wojtkiewicz	PN-EN 16693:2015-12
Jarosław Grubba	54.643656	18.433431	drainage ditch	Reda	1	4_29_P	86/18/854	2018-03-26	DDE	µg/dm3	0.01	p.0,01	-	1	M. Wojtkiewicz	PN-EN 16693:2015-12
Jarosław Grubba	54.643656	18.433431	drainage ditch	Reda	1	4_29_P	86/18/854	2018-03-26	DDD	µg/dm3	0.01	p.0,01	-	1	M. Wojtkiewicz	PN-EN 16693:2015-12
Jarosław Grubba	54.643656	18.433431	drainage ditch	Reda	1	4_29_P	86/18/854	2018-03-26	DDT	µg/dm3	0.01	p.0,01	-	1	M. Wojtkiewicz	PN-EN 16693:2015-12
Jarosław Grubba	54.643104	18.433606	drainage ditch	Reda	1	4_29_U	86/18/855	2018-03-26	α - HCH	µg/dm3	0.002	p.0,002	-	1	M. Wojtkiewicz	PN-EN 16693:2015-12
Jarosław Grubba	54.643104	18.433606	drainage ditch	Reda	1	4_29_U	86/18/855	2018-03-26	β - HCH	µg/dm3	0.002	p.0,002	-	1	M. Wojtkiewicz	PN-EN 16693:2015-12
Jarosław Grubba	54.643104	18.433606	drainage ditch	Reda	1	4_29_U	86/18/855	2018-03-26	γ - HCH	µg/dm3	0.002	p.0,002	-	1	M. Wojtkiewicz	PN-EN 16693:2015-12
Jarosław Grubba	54.643104	18.433606	drainage ditch	Reda	1	4_29_U	86/18/855	2018-03-26	δ - HCH	µg/dm3	0.002	p.0,002	-	1	M. Wojtkiewicz	PN-EN 16693:2015-12
Jarosław Grubba	54.643104	18.433606	drainage ditch	Reda	1	4_29_U	86/18/855	2018-03-26	Aldryna	µg/dm3	0.005	p.0,005	-	1	M. Wojtkiewicz	PN-EN 16693:2015-12
Jarosław Grubba	54.643104	18.433606	drainage ditch	Reda	1	4_29_U	86/18/855	2018-03-26	Izodryna	µg/dm3	0.005	p.0,005	-	1	M. Wojtkiewicz	PN-EN 16693:2015-12
Jarosław Grubba	54.643104	18.433606	drainage ditch	Reda	1	4_29_U	86/18/855	2018-03-26	Dieldryna	µg/dm3	0.005	p.0,005	-	1	M. Wojtkiewicz	PN-EN 16693:2015-12
Jarosław Grubba	54.643104	18.433606	drainage ditch	Reda	1	4_29_U	86/18/855	2018-03-26	Endryna	µg/dm3	0.005	p.0,005	-	1	M. Wojtkiewicz	PN-EN 16693:2015-12
Jarosław Grubba	54.643104	18.433606	drainage ditch	Reda	1	4_29_U	86/18/855	2018-03-26	DDE	µg/dm3	0.01	p.0,01	-	1	M. Wojtkiewicz	PN-EN 16693:2015-12
Jarosław Grubba	54.643104	18.433606	drainage ditch	Reda	1	4_29_U	86/18/855	2018-03-26	DDD	µg/dm3	0.01	p.0,01	-	1	M. Wojtkiewicz	PN-EN 16693:2015-12
Jarosław Grubba	54.643104	18.433606	drainage ditch	Reda	1	4_29_U	86/18/855	2018-03-26	DDT	µg/dm3	0.01	p.0,01	-	1	M. Wojtkiewicz	PN-EN 16693:2015-12
Jarosław Grubba	54.641286	18.434642	drainage ditch	Reda	1	4_40_P	86/18/856	2018-03-26	α - HCH	µg/dm3	0.002	p.0,002	-	1	M. Wojtkiewicz	PN-EN 16693:2015-12
Jarosław Grubba	54.641286	18.434642	drainage ditch	Reda	1	4_40_P	86/18/856	2018-03-26	β - HCH	µg/dm3	0.002	p.0,002	-	1	M. Wojtkiewicz	PN-EN 16693:2015-12
Jarosław Grubba	54.641286	18.434642	drainage ditch	Reda	1	4_40_P	86/18/856	2018-03-26	γ - HCH	µg/dm3	0.002	p.0,002	-	1	M. Wojtkiewicz	PN-EN 16693:2015-12
Jarosław Grubba	54.641286	18.434642	drainage ditch	Reda	1	4_40_P	86/18/856	2018-03-26	δ - HCH	µg/dm3	0.002	p.0,002	-	1	M. Wojtkiewicz	PN-EN 16693:2015-12
Jarosław Grubba	54.641286	18.434642	drainage ditch	Reda	1	4_40_P	86/18/856	2018-03-26	Aldryna	µg/dm3	0.005	p.0,005	-	1	M. Wojtkiewicz	PN-EN 16693:2015-12
Jarosław Grubba	54.641286	18.434642	drainage ditch	Reda	1	4_40_P	86/18/856	2018-03-26	Izodryna	µg/dm3	0.005	p.0,005	-	1	M. Wojtkiewicz	PN-EN 16693:2015-12
Jarosław Grubba	54.641286	18.434642	drainage ditch	Reda	1	4_40_P	86/18/856	2018-03-26	Dieldryna	µg/dm3	0.005	p.0,005	-	1	M. Wojtkiewicz	PN-EN 16693:2015-12
Jarosław Grubba	54.641286	18.434642	drainage ditch	Reda	1	4_40_P	86/18/856	2018-03-26	Endryna	µg/dm3	0.005	p.0,005	-	1	M. Wojtkiewicz	PN-EN 16693:2015-12
Jarosław Grubba	54.641286	18.434642	drainage ditch	Reda	1	4_40_P	86/18/856	2018-03-26	DDE	µg/dm3	0.01	p.0,01	-	1	M. Wojtkiewicz	PN-EN 16693:2015-12
Jarosław Grubba	54.641286	18.434642	drainage ditch	Reda	1	4_40_P	86/18/856	2018-03-26	DDD	µg/dm3	0.01	p.0,01	-	1	M. Wojtkiewicz	PN-EN 16693:2015-12
Jarosław Grubba	54.640574	18.434940	drainage ditch	Reda	1	4_40_U	86/18/857	2018-03-26	DDT	µg/dm3	0.01	p.0,01	-	1	M. Wojtkiewicz	PN-EN 16693:2015-12
Jarosław Grubba	54.640574	18.434940	drainage ditch	Reda	1	4_40_U	86/18/857	2018-03-26	α - HCH	µg/dm3	0.002	p.0,002	-	1	M. Wojtkiewicz	PN-EN 16693:2015-12
Jarosław Grubba	54.640574	18.434940	drainage ditch	Reda	1	4_40_U	86/18/857	2018-03-26	β - HCH	µg/dm3	0.002	p.0,002	-	1	M. Wojtkiewicz	PN-EN 16693:2015-12
Jarosław Grubba	54.640574	18.434940	drainage ditch	Reda	1	4_40_U	86/18/857	2018-03-26	γ - HCH	µg/dm3	0.002	p.0,002	-	1	M. Wojtkiewicz	PN-EN 16693:2015-12
Jarosław Grubba	54.640574	18.434940	drainage ditch	Reda	1	4_40_U	86/18/857	2018-03-26	δ - HCH	µg/dm3	0.002	p.0,002	-	1	M. Wojtkiewicz	PN-EN 16693:2015-12
Jarosław Grubba	54.640574	18.434940	drainage ditch	Reda	1	4_40_U	86/18/857	2018-03-26	Aldryna	µg/dm3	0.005	p.0,005	-	1	M. Wojtkiewicz	PN-EN 16693:2015-12
Jarosław Grubba	54.640574	18.434940	drainage ditch	Reda	1	4_40_U	86/18/857	2018-03-26	Izodryna	µg/dm3	0.005	p.0,005	-	1	M. Wojtkiewicz	PN-EN 16693:2015-12
Jarosław Grubba	54.640574	18.434940	drainage ditch	Reda	1	4_40_U	86/18/857	2018-03-26	Dieldryna	µg/dm3	0.005	p.0,005	-	1	M. Wojtkiewicz	PN-EN 16693:2015-12
Jarosław Grubba	54.640574	18.434940	drainage ditch	Reda	1	4_40_U	86/18/857	2018-03-26	Endryna	µg/dm3	0.005	p.0,005	-	1	M. Wojtkiewicz	PN-EN 16693:2015-12
Jarosław Grubba	54.640574	18.434940	drainage ditch	Reda	1	4_40_U	86/18/857	2018-03-26	DDE	µg/dm3	0.01	p.0,01	-	1	M. Wojtkiewicz	PN-EN 16693:2015-12
Jarosław Grubba	54.640574	18.434940	drainage ditch	Reda	1	4_40_U	86/18/857	2018-03-26	DDD	µg/dm3	0.01	p.0,01	-	1	M. Wojtkiewicz	PN-EN 16693:2015-12
Jarosław Grubba	54.640574	18.434940	drainage ditch	Reda	1	4_40_U	86/18/857	2018-03-26	DDT	µg/dm3	0.01	p.0,01	-	1	M. Wojtkiewicz	PN-EN 16693:2015-12
Robert Klawikowski	54.638411	18.456526	drainage ditch	Kanał Łyski/ Reda	9	5_351_P	86/18/858	2018-03-26	α - HCH	µg/dm3	0.002	p.0,002	-	1	M. Wojtkiewicz	PN-EN 16693:2015-12
Robert Klawikowski	54.638411	18.456526	drainage ditch	Kanał Łyski/ Reda	9	5_351_P	86/18/858	2018-03-26	β - HCH	µg/dm3	0.002	p.0,002	-	1	M. Wojtkiewicz	PN-EN 16693:2015-12
Robert Klawikowski	54.638411	18.456526	drainage ditch	Kanał Łyski/ Reda	9	5_351_P	86/18/858	2018-03-26	γ - HCH	µg/dm3	0.002	p.0,002	-	1	M. Wojtkiewicz	PN-EN 16693:2015-12
Robert Klawikowski	54.638411	18.456526	drainage ditch	Kanał Łyski/ Reda	9	5_351_P	86/18/858	2018-03-26	δ - HCH	µg/dm3	0.002	p.0,002	-	1	M. Wojtkiewicz	PN-EN 16693:2015-12
Robert Klawikowski	54.638411	18.456526	drainage ditch	Kanał Łyski/ Reda	9	5_351_P	86/18/858	2018-03-26	Aldryna	µg/dm3	0.005	p.0,005	-	1	M. Wojtkiewicz	PN-EN 16693:2015-12
Robert Klawikowski	54.638411	18.456526	drainage ditch	Kanał Łyski/ Reda	9	5_351_P	86/18/858	2018-03-26	Izodryna	µg/dm3	0.005	p.0,005	-	1	M. Wojtkiewicz	PN-EN 16693:2015-12
Robert Klawikowski	54.638411	18.456526	drainage ditch	Kanał Łyski/ Reda	9	5_351_P	86/18/858	2018-03-26	Dieldryna	µg/dm3	0.005	p.0,005	-	1	M. Wojtkiewicz	PN-EN 16693:2015-12
Robert Klawikowski	54.638411	18.456526	drainage ditch	Kanał Łyski/ Reda	9	5_351_P	86/18/858	2018-03-26	Endryna	µg/dm3	0.005	p.0,005	-	1	M. Wojtkiewicz	PN-EN 16693:2015-12
Robert Klawikowski	54.638411	18.456526	drainage ditch	Kanał Łyski/ Reda	9	5_351_P	86/18/858	2018-03-26	DDE	µg/dm3	0.01	p.0,01	-	1	M. Wojtkiewicz	PN-EN 16693:2015-12
Robert Klawikowski	54.638411	18.456526	drainage ditch	Kanał Łyski/ Reda	9	5_351_P	86/18/858	2018-03-26	DDD	µg/dm3	0.01	p.0,01	-	1	M. Wojtkiewicz	PN-EN 16693:2015-12
Robert Klawikowski	54.639140	18.453261	drainage ditch	Kanał Łyski/ Reda	9	5_351_U	86/18/859	2018-03-26	DDT	µg/dm3	0.01	p.0,01	-	1	M. Wojtkiewicz	PN-EN 16693:2015-12
Robert Klawikowski	54.639140	18.453261	drainage ditch	Kanał Łyski/ Reda	9	5_351_U	86/18/859	2018-03-26	α - HCH	µg/dm3	0.002	p.0,002	-	1	M. Wojtkiewicz	PN-EN 16693:2015-12
Robert Klawikowski	54.639140	18.453261	drainage ditch	Kanał Łyski/ Reda	9	5_351_U	86/18/859	2018-03-26	β - HCH	µg/dm3	0.002	p.0,002	-	1	M. Wojtkiewicz	PN-EN 16693:2015-12
Robert Klawikowski	54.639140	18.453261	drainage ditch	Kanał Łyski/ Reda	9	5_351_U	86/18/859	2018-03-26	γ - HCH	µg/dm3	0.002	p.0,002	-	1	M. Wojtkiewicz	PN-EN 16693:2015-12
Robert Klawikowski	54.639140	18.453261	drainage ditch	Kanał Łyski/ Reda	9	5_351_U	86/18/859	2018-03-26	δ - HCH	µg/dm3	0.002	p.0,002	-	1	M. Wojtkiewicz	PN-EN 16693:2015-12
Robert Klawikowski	54.639140	18.453261	drainage ditch	Kanał Łyski/ Reda	9	5_351_U	86/18/859	2018-03-26	Aldryna	µg/dm3	0.005	p.0,005	-	1	M. Wojtkiewicz	PN-EN 16693:2015-12
Robert Klawikowski	54.639140	18.453261	drainage ditch	Kanał Łyski/ Reda	9	5_351_U	86/18/859	2018-03-26	Izodryna	µg/dm3	0.005	p.0,005	-	1	M. Wojtkiewicz	PN-EN 16693:2015-12
Robert Klawikowski	54.639140	18.453261	drainage ditch	Kanał Łyski/ Reda	9	5_351_U	86/18/859	2018-03-26	Dieldryna	µg/dm3	0.005	p.0,005	-	1	M. Wojtkiewicz	PN-EN 16693:2015-12
Robert Klawikowski	54.639140	18.453261	drainage ditch	Kanał Łyski/ Reda	9	5_351_U	86/18/859	2018-03-26	Endryna	µg/dm3	0.005	p.0,005	-	1	M. Wojtkiewicz	PN-EN 16693:2015-12
Robert Klawikowski	54.639140	18.453261	drainage ditch	Kanał Łyski/ Reda	9	5_351_U	86/18/859	2018-03-26	DDE	µg/dm3	0.01	p.0,01	-	1	M. Wojtkiewicz	PN-EN 16693:2015-12
Robert Klawikowski	54.639140	18.453261	drainage ditch	Kanał Łyski/ Reda	9	5_351_U	86/18/859	2018-03-26	DDD	µg/dm3	0.01	p.0,01	-	1	M. Wojtkiewicz	PN-EN 16693:2015-12
Robert Klawikowski	54.639140	18.453261	drainage ditch	Kanał Łyski/ Reda	9	5_351_U	86/18/859	2018-03-26	DDT	µg/dm3	0.01	p.0,01	-	1	M. Wojtkiewicz	PN-EN 16693:2015-12
Gerard Hewelt	54.644463	18.459670	drainage ditch	Reda	15	6_90/2_P	86/18/860	2018-03-26	α - HCH	µg/dm3	0.002	p.0,002	-	1	M. Wojtkiewicz	PN-EN 16693:2015-12
Gerard Hewelt	54.644463	18.459670	drainage ditch	Reda	15	6_90/2_P	86/18/860	2018-03-26	β - HCH	µg/dm3	0.002	p.0,002	-	1	M. Wojtkiewicz	PN-EN 16693:2015-12
Gerard Hewelt	54.644463	18.459670	drainage ditch	Reda	15	6_90/2_P	86/18/860	2018-03-26	γ - HCH	µg/dm3	0.002	p.0,002	-	1	M. Wojtkiewicz	PN-EN 16693:2015-12
Gerard Hewelt	54.644463	18.459670	drainage ditch	Reda	15	6_90/2_P	86/18/860	2018-03-26	δ - HCH	µg/dm3	0.002	p.0,002	-	1	M. Wojtkiewicz	PN-EN 16693:2015-12
Gerard Hewelt	54.644463	18.459670	drainage ditch	Reda	15	6_90/2_P	86/18/860	2018-03-26	Aldryna	µg/dm3	0.005	p.0,005	-	1	M. Wojtkiewicz	PN-EN 16693:2015-12
Gerard Hewelt	54.644463	18.459670	drainage ditch	Reda	15	6_90/2_P	86/18/860	2018-03-26	Izodryna	µg/dm3	0.005	p.0,005	-	1	M. Wojtkiewicz	PN-EN 16693:2015-12
Gerard Hewelt	54.644463	18.459670	drainage ditch	Reda	15	6_90/2_P	86/18/860	2018-03-26	Dieldryna	µg/dm3	0.005	p.0,005	-	1	M. Wojtkiewicz	PN-EN 16693:2015-12
Gerard Hewelt	54.644463	18.459670	drainage ditch	Reda	15	6_90/2_P	86/18/860	2018-03-26	Endryna	µg/dm3	0.005	p.0,005	-	1	M. Wojtkiewicz	PN-EN 16693:2015-12
Gerard Hewelt	54.644463	18.459670	drainage ditch	Reda	15	6_90/2_P	86/18/860	2018-03-26	DDE	µg/dm3	0.01	p.0,01	-	1	M. Wojtkiewicz	PN-EN 16693:2015-12
Gerard Hewelt	54.644463	18.459670	drainage ditch	Reda	15	6_90/2_P	86/18/860	2018-03-26	DDD	µg/dm3	0.01	p.0,01	-	1	M. Wojtkiewicz	PN-EN 16693:2015-12
Gerard Hewelt	54.644463	18.459670	drainage ditch	Reda	15	6_90/2_P	86/18/860	2018-03-26	DDT	µg/dm3	0.01	p.0,01	-	1	M. Wojtkiewicz	PN-EN 16693:2015-12
Gerard Hewelt	54.644939	18.457883	drainage ditch	Reda	15	6_90/2_U	86/18/861	2018-03-26	α - HCH	µg/dm3	0.002	p.0,002	-	1	M. Wojtkiewicz	PN-EN 16693:2015-12
Gerard Hewelt	54.644939	18.457883	drainage ditch	Reda	15	6_90/2_U	86/18/861	2018-03-26	β - HCH	µg/dm3	0.002	p.0,002	-	1	M. Wojtkiewicz	PN-EN 16693:2015-12
Gerard Hewelt	54.644939	18.457883	drainage ditch	Reda	15	6_90/2_U	86/18/861	2018-03-26	γ - HCH	µg/dm3	0.002	p.0,002	-	1	M. Wojtkiewicz	PN-EN 16693:2015-12
Gerard Hewelt	54.644939	18.457883	drainage ditch	Reda	15	6_90/2_U	86/18/861	2018-03-26	δ - HCH	µg/dm3	0.002	p.0,002	-	1	M. Wojtkiewicz	PN-EN 16693:2015-12
Gerard Hewelt	54.644939	18.457883	drainage ditch	Reda	15	6_90/2_U	86/18/861	2018-03-26	Aldryna	µg/dm3	0.005	p.0,005	-	1	M. Wojtkiewicz	PN-EN 16693:2015-12
Gerard Hewelt	54.644939	18.457883	drainage ditch	Reda	15	6_90/2_U	86/18/861	2018-03-26	Izodryna	µg/dm3	0.005	p.0,005	-	1	M. Wojtkiewicz	PN-EN 16693:2015-12
Gerard Hewelt	54.644939	18.457883	drainage ditch	Reda	15	6_90/2_U	86/18/861	2018-03-26	Dieldryna	µg/dm3	0.005	p.0,005	-	1	M. Wojtkiewicz	PN-EN 16693:2015-12
Gerard Hewelt	54.644939	18.457883	drainage ditch	Reda	15	6_90/2_U	86/18/861	2018-03-26	Endryna	µg/dm3	0.005	p.0,005	-	1	M. Wojtkiewicz	PN-EN 16693:2015-12
Gerard Hewelt	54.644939	18.457883	drainage ditch	Reda	15	6_90/2_U	86/18/861	2018-03-26	DDE	µg/dm3	0.01	p.0,01	-	1	M. Wojtkiewicz	PN-EN 16693:2015-12
Gerard Hewelt	54.644939	18.457883	drainage ditch	Reda	15	6_90/2_U	86/18/861	2018-03-26	DDD	µg/dm3	0.01	p.0,01	-	1	M. Wojtkiewicz	PN-EN 16693:2015-12
Gerard Hewelt	54.644939	18.457883	drainage ditch	Reda	15	6_90/2_U	86/18/861	2018-03-26	DDT	µg/dm3	0.01	p.0,01	-	1	M. Wojtkiewicz	PN-EN 16693:2015-12
Gerard Hewelt	54.648263	18.442731	drainage ditch	Kanał Mrzezino	15	6_102/3_P	86/18/862	2018-03-26	α - HCH	µg/dm3	0.002	p.0,002	-	1	M. Wojtkiewicz	PN-EN 16693:2015-12
Gerard Hewelt	54.648263	18.442731	drainage ditch	Kanał Mrzezino	15	6_102/3_P	86/18/862	2018-03-26	β - HCH	µg/dm3	0.002	p.0,002	-	1	M. Wojtkiewicz	PN-EN 16693:2015-12
Gerard Hewelt	54.648263	18.442731	drainage ditch	Kanał Mrzezino	15	6_102/3_P	86/18/862	2018-03-26	γ - HCH	µg/dm3	0.002	p.0,002	-	1	M. Wojtkiewicz	PN-EN 16693:2015-12
Gerard Hewelt	54.648263	18.442731	drainage ditch	Kanał Mrzezino	15	6_102/3_P	86/18/862	2018-03-26	δ - HCH	µg/dm3	0.002	p.0,002	-	1	M. Wojtkiewicz	PN-EN 16693:2015-12
Gerard Hewelt	54.648263	18.442731	drainage ditch	Kanał Mrzezino	15	6_102/3_P	86/18/862	2018-03-26	Aldryna	µg/dm3	0.005	p.0,005	-	1	M. Wojtkiewicz	PN-EN 16693:2015-12
Gerard Hewelt	54.648263	18.442731	drainage ditch	Kanał Mrzezino	15	6_102/3_P	86/18/862	2018-03-26	Izodryna	µg/dm3	0.005	p.0,005	-	1	M. Wojtkiewicz	PN-EN 16693:2015-12
Gerard Hewelt	54.648263	18.442731	drainage ditch	Kanał Mrzezino	15	6_102/3_P	86/18/862	2018-03-26	Dieldryna	µg/dm3	0.005	p.0,005	-	1	M. Wojtkiewicz	PN-EN 16693:2015-12
Gerard Hewelt	54.648263	18.442731	drainage ditch	Kanał Mrzezino	15	6_102/3_P	86/18/862	2018-03-26	Endryna	µg/dm3	0.005	p.0,005	-	1	M. Wojtkiewicz	PN-EN 16693:2015-12
Gerard Hewelt	54.648263	18.442731	drainage ditch	Kanał Mrzezino	15	6_102/3_P	86/18/862	2018-03-26	DDE	µg/dm3	0.01	p.0,01	-	1	M. Wojtkiewicz	PN-EN 16693:2015-12
Gerard Hewelt	54.648263	18.442731	drainage ditch	Kanał Mrzezino	15	6_102/3_P	86/18/862	2018-03-26	DDD	µg/dm3	0.01	p.0,01	-	1	M. Wojtkiewicz	PN-EN 16693:2015-12
Gerard Hewelt	54.648263	18.442731	drainage ditch	Kanał Mrzezino	15	6_102/3_P	86/18/862	2018-03-26	DDT	µg/dm3	0.01	p.0,01	-	1	M. Wojtkiewicz	PN-EN 16693:2015-12
Gerard Hewelt	54.648381	18.444038	drainage ditch	Kanał Mrzezino	15	6_102/3_U	86/18/863	2018-03-26	α - HCH	µg/dm3	0.002	p.0,002	-	1	M. Wojtkiewicz	PN-EN 16693:2015-12
Gerard Hewelt	54.648381	18.444038	drainage ditch	Kanał Mrzezino	15	6_102/3_U	86/18/863	2018-03-26	β - HCH	µg/dm3	0.002	p.0,002	-	1	M. Wojtkiewicz	PN-EN 16693:2015-12
Gerard Hewelt	54.648381	18.444038	drainage ditch	Kanał Mrzezino	15	6_102/3_U	86/18/863	2018-03-26	γ - HCH	µg/dm3	0.002	p.0,002	-	1	M. Wojtkiewicz	PN-EN 16693:2015-12
Gerard Hewelt	54.648381	18.444038	drainage ditch	Kanał Mrzezino	15	6_102/3_U	86/18/863	2018-03-26	δ - HCH	µg/dm3	0.002	p.0,002	-	1	M. Wojtkiewicz	PN-EN 16693:2015-12
Gerard Hewelt	54.648381	18.444038	drainage ditch	Kanał Mrzezino	15	6_102/3_U	86/18/863	2018-03-26	Aldryna	µg/dm3	0.005	p.0,005	-	1	M. Wojtkiewicz	PN-EN 16693:2015-12
Gerard Hewelt	54.648381	18.444038	drainage ditch	Kanał Mrzezino	15	6_102/3_U	86/18/863	2018-03-26	Izodryna	µg/dm3	0.005	p.0,005	-	1	M. Wojtkiewicz	PN-EN 16693:2015-12
Gerard Hewelt	54.648381	18.444038	drainage ditch	Kanał Mrzezino	15	6_102/3_U	86/18/863	2018-03-26	Dieldryna	µg/dm3	0.005	p.0,005	-	1	M. Wojtkiewicz	PN-EN 16693:2015-12
Gerard Hewelt	54.648381	18.444038	drainage ditch	Kanał Mrzezino	15	6_102/3_U	86/18/863	2018-03-26	Endryna	µg/dm3	0.005	p.0,005	-	1	M. Wojtkiewicz	PN-EN 16693:2015-12
Gerard Hewelt	54.648381	18.444038	drainage ditch	Kanał Mrzezino	15	6_102/3_U	86/18/863	2018-03-26	DDE	µg/dm3	0.01	p.0,01	-	1	M. Wojtkiewicz	PN-EN 16693:2015-12
Gerard Hewelt	54.648381	18.444038	drainage ditch	Kanał Mrzezino	15	6_102/3_U	86/18/863	2018-03-26	DDD	µg/dm3	0.01	p.0,01	-	1	M. Wojtkiewicz	PN-EN 16693:2015-12
Gerard Hewelt	54.648381	18.444038	drainage ditch	Kanał Mrzezino	15	6_102/3_U	86/18/863	2018-03-26	DDT	µg/dm3	0.01	p.0,01	-	1	M. Wojtkiewicz	PN-EN 16693:2015-12
Antoni Ptach	54.644896	18.416498	drainage ditch	Kanał Mrzezino	27	8_1448_P	86/18/864	2018-03-26	α - HCH	µg/dm3	0.002	p.0,002	-	1	M. Wojtkiewicz	PN-EN 16693:2015-12
Antoni Ptach	54.644896	18.416498	drainage ditch	Kanał Mrzezino	27	8_1448_P	86/18/864	2018-03-26	β - HCH	µg/dm3	0.002	p.0,002	-	1	M. Wojtkiewicz	PN-EN 16693:2015-12
Antoni Ptach	54.644896	18.416498	drainage ditch	Kanał Mrzezino	27	8_1448_P	86/18/864	2018-03-26	γ - HCH	µg/dm3	0.002	p.0,002	-	1	M. Wojtkiewicz	PN-EN 16693:2015-12
Antoni Ptach	54.644896	18.416498	drainage ditch	Kanał Mrzezino	27	8_1448_P	86/18/864	2018-03-26	δ - HCH	µg/dm3	0.002	p.0,002	-	1	M. Wojtkiewicz	PN-EN 16693:2015-12
Antoni Ptach	54.644896	18.416498	drainage ditch	Kanał Mrzezino	27	8_1448_P	86/18/864	2018-03-26	Aldryna	µg/dm3	0.005	p.0,005	-	1	M. Wojtkiewicz	PN-EN 16693:2015-12
Antoni Ptach	54.644896	18.416498	drainage ditch	Kanał Mrzezino	27	8_1448_P	86/18/864	2018-03-26	Izodryna	µg/dm3	0.005	p.0,005	-	1	M. Wojtkiewicz	PN-EN 16693:2015-12
Antoni Ptach	54.644896	18.416498	drainage ditch	Kanał Mrzezino	27	8_1448_P	86/18/864	2018-03-26	Dieldryna	µg/dm3	0.005	p.0,005	-	1	M. Wojtkiewicz	PN-EN 16693:2015-12
Antoni Ptach	54.644896	18.416498	drainage ditch	Kanał Mrzezino	27	8_1448_P	86/18/864	2018-03-26	Endryna	µg/dm3	0.005	p.0,005	-	1	M. Wojtkiewicz	PN-EN 16693:2015-12
Antoni Ptach	54.644896	18.416498	drainage ditch	Kanał Mrzezino	27	8_1448_P	86/18/864	2018-03-26	DDE	µg/dm3	0.01	p.0,01	-	1	M. Wojtkiewicz	PN-EN 16693:2015-12
Antoni Ptach	54.644896	18.416498	drainage ditch	Kanał Mrzezino	27	8_1448_P	86/18/864	2018-03-26	DDD	µg/dm3	0.01	p.0,01	-	1	M. Wojtkiewicz	PN-EN 16693:2015-12
Antoni Ptach	54.644896	18.416498	drainage ditch	Kanał Mrzezino	27	8_1448_P	86/18/864	2018-03-26	DDT	µg/dm3	0.01	p.0,01	-	1	M. Wojtkiewicz	PN-EN 16693:2015-12
Antoni Ptach	54.645368	18.417707	drainage ditch	Kanał Mrzezino	27	8_1448_U	86/18/865	2018-03-26	α - HCH	µg/dm3	0.002	p.0,002	-	1	M. Wojtkiewicz	PN-EN 16693:2015-12
Antoni Ptach	54.645368	18.417707	drainage ditch	Kanał Mrzezino	27	8_1448_U	86/18/865	2018-03-26	β - HCH	µg/dm3	0.002	p.0,002	-	1	M. Wojtkiewicz	PN-EN 16693:2015-12
Antoni Ptach	54.645368	18.417707	drainage ditch	Kanał Mrzezino	27	8_1448_U	86/18/865	2018-03-26	γ - HCH	µg/dm3	0.002	p.0,002	-	1	M. Wojtkiewicz	PN-EN 16693:2015-12
Antoni Ptach	54.645368	18.417707	drainage ditch	Kanał Mrzezino	27	8_1448_U	86/18/865	2018-03-26	δ - HCH	µg/dm3	0.002	p.0,002	-	1	M. Wojtkiewicz	PN-EN 16693:2015-12
Antoni Ptach	54.645368	18.417707	drainage ditch	Kanał Mrzezino	27	8_1448_U	86/18/865	2018-03-26	Aldryna	µg/dm3	0.005	p.0,005	-	1	M. Wojtkiewicz	PN-EN 16693:2015-12
Antoni Ptach	54.645368	18.417707	drainage ditch	Kanał Mrzezino	27	8_1448_U	86/18/865	2018-03-26	Izodryna	µg/dm3	0.005	p.0,005	-	1	M. Wojtkiewicz	PN-EN 16693:2015-12
Antoni Ptach	54.645368	18.417707	drainage ditch	Kanał Mrzezino	27	8_1448_U	86/18/865	2018-03-26	Dieldryna	µg/dm3	0.005	p.0,005	-	1	M. Wojtkiewicz	PN-EN 16693:2015-12
Antoni Ptach	54.645368	18.417707	drainage ditch	Kanał Mrzezino	27	8_1448_U	86/18/865	2018-03-26	Endryna	µg/dm3	0.005	p.0,005	-	1	M. Wojtkiewicz	PN-EN 16693:2015-12
Antoni Ptach	54.645368	18.417707	drainage ditch	Kanał Mrzezino	27	8_1448_U	86/18/865	2018-03-26	DDE	µg/dm3	0.01	p.0,01	-	1	M. Wojtkiewicz	PN-EN 16693:2015-12
Antoni Ptach	54.645368	18.417707	drainage ditch	Kanał Mrzezino	27	8_1448_U	86/18/865	2018-03-26	DDD	µg/dm3	0.01	p.0,01	-	1	M. Wojtkiewicz	PN-EN 16693:2015-12
Antoni Ptach	54.645368	18.417707	drainage ditch	Kanał Mrzezino	27	8_1448_U	86/18/865	2018-03-26	DDT	µg/dm3	0.01	p.0,01	-	1	M. Wojtkiewicz	PN-EN 16693:2015-12
Antoni Ptach	54.646878	18.415088	drainage ditch	Kanał Mrzezino	27	8_463_P	86/18/866	2018-03-26	α - HCH	µg/dm3	0.002	p.0,002	-	1	M. Wojtkiewicz	PN-EN 16693:2015-12
Antoni Ptach	54.646878	18.415088	drainage ditch	Kanał Mrzezino	27	8_463_P	86/18/866	2018-03-26	β - HCH	µg/dm3	0.002	p.0,002	-	1	M. Wojtkiewicz	PN-EN 16693:2015-12
Antoni Ptach	54.646878	18.415088	drainage ditch	Kanał Mrzezino	27	8_463_P	86/18/866	2018-03-26	γ - HCH	µg/dm3	0.002	p.0,002	-	1	M. Wojtkiewicz	PN-EN 16693:2015-12
Antoni Ptach	54.646878	18.415088	drainage ditch	Kanał Mrzezino	27	8_463_P	86/18/866	2018-03-26	δ - HCH	µg/dm3	0.002	p.0,002	-	1	M. Wojtkiewicz	PN-EN 16693:2015-12
Antoni Ptach	54.646878	18.415088	drainage ditch	Kanał Mrzezino	27	8_463_P	86/18/866	2018-03-26	Aldryna	µg/dm3	0.005	p.0,005	-	1	M. Wojtkiewicz	PN-EN 16693:2015-12
Antoni Ptach	54.646878	18.415088	drainage ditch	Kanał Mrzezino	27	8_463_P	86/18/866	2018-03-26	Izodryna	µg/dm3	0.005	p.0,005	-	1	M. Wojtkiewicz	PN-EN 16693:2015-12
Antoni Ptach	54.646878	18.415088	drainage ditch	Kanał Mrzezino	27	8_463_P	86/18/866	2018-03-26	Dieldryna	µg/dm3	0.005	p.0,005	-	1	M. Wojtkiewicz	PN-EN 16693:2015-12
Antoni Ptach	54.646878	18.415088	drainage ditch	Kanał Mrzezino	27	8_463_P	86/18/866	2018-03-26	Endryna	µg/dm3	0.005	p.0,005	-	1	M. Wojtkiewicz	PN-EN 16693:2015-12
Antoni Ptach	54.646878	18.415088	drainage ditch	Kanał Mrzezino	27	8_463_P	86/18/866	2018-03-26	DDE	µg/dm3	0.01	p.0,01	-	1	M. Wojtkiewicz	PN-EN 16693:2015-12
Antoni Ptach	54.646878	18.415088	drainage ditch	Kanał Mrzezino	27	8_463_P	86/18/866	2018-03-26	DDD	µg/dm3	0.01	p.0,01	-	1	M. Wojtkiewicz	PN-EN 16693:2015-12
Antoni Ptach	54.646878	18.415088	drainage ditch	Kanał Mrzezino	27	8_463_P	86/18/866	2018-03-26	DDT	µg/dm3	0.01	p.0,01	-	1	M. Wojtkiewicz	PN-EN 16693:2015-12
Antoni Ptach	54.645932	18.417078	drainage ditch	Kanał Mrzezino	27	8_463_U	86/18/867	2018-03-26	α - HCH	µg/dm3	0.002	p.0,002	-	1	M. Wojtkiewicz	PN-EN 16693:2015-12
Antoni Ptach	54.645932	18.417078	drainage ditch	Kanał Mrzezino	27	8_463_U	86/18/867	2018-03-26	β - HCH	µg/dm3	0.002	p.0,002	-	1	M. Wojtkiewicz	PN-EN 16693:2015-12
Antoni Ptach	54.645932	18.417078	drainage ditch	Kanał Mrzezino	27	8_463_U	86/18/867	2018-03-26	γ - HCH	µg/dm3	0.002	p.0,002	-	1	M. Wojtkiewicz	PN-EN 16693:2015-12
Antoni Ptach	54.645932	18.417078	drainage ditch	Kanał Mrzezino	27	8_463_U	86/18/867	2018-03-26	δ - HCH	µg/dm3	0.002	p.0,002	-	1	M. Wojtkiewicz	PN-EN 16693:2015-12
Antoni Ptach	54.645932	18.417078	drainage ditch	Kanał Mrzezino	27	8_463_U	86/18/867	2018-03-26	Aldryna	µg/dm3	0.005	p.0,005	-	1	M. Wojtkiewicz	PN-EN 16693:2015-12
Antoni Ptach	54.645932	18.417078	drainage ditch	Kanał Mrzezino	27	8_463_U	86/18/867	2018-03-26	Izodryna	µg/dm3	0.005	p.0,005	-	1	M. Wojtkiewicz	PN-EN 16693:2015-12
Antoni Ptach	54.645932	18.417078	drainage ditch	Kanał Mrzezino	27	8_463_U	86/18/867	2018-03-26	Dieldryna	µg/dm3	0.005	p.0,005	-	1	M. Wojtkiewicz	PN-EN 16693:2015-12
Antoni Ptach	54.645932	18.417078	drainage ditch	Kanał Mrzezino	27	8_463_U	86/18/867	2018-03-26	Endryna	µg/dm3	0.005	p.0,005	-	1	M. Wojtkiewicz	PN-EN 16693:2015-12
Antoni Ptach	54.645932	18.417078	drainage ditch	Kanał Mrzezino	27	8_463_U	86/18/867	2018-03-26	DDE	µg/dm3	0.01	p.0,01	-	1	M. Wojtkiewicz	PN-EN 16693:2015-12
Antoni Ptach	54.645932	18.417078	drainage ditch	Kanał Mrzezino	27	8_463_U	86/18/867	2018-03-26	DDD	µg/dm3	0.01	p.0,01	-	1	M. Wojtkiewicz	PN-EN 16693:2015-12
Antoni Ptach	54.645932	18.417078	drainage ditch	Kanał Mrzezino	27	8_463_U	86/18/867	2018-03-26	DDT	µg/dm3	0.01	p.0,01	-	1	M. Wojtkiewicz	PN-EN 16693:2015-12
Krzysztof Rytelewski	54.644500	18.429617	drainage ditch	Kanał Mrzezino	17	7_10_P	86/18/868	2018-03-26	α - HCH	µg/dm3	0.002	p.0,002	-	1	M. Wojtkiewicz	PN-EN 16693:2015-12
Krzysztof Rytelewski	54.644500	18.429617	drainage ditch	Kanał Mrzezino	17	7_10_P	86/18/868	2018-03-26	β - HCH	µg/dm3	0.002	p.0,002	-	1	M. Wojtkiewicz	PN-EN 16693:2015-12
Krzysztof Rytelewski	54.644500	18.429617	drainage ditch	Kanał Mrzezino	17	7_10_P	86/18/868	2018-03-26	γ - HCH	µg/dm3	0.002	p.0,002	-	1	M. Wojtkiewicz	PN-EN 16693:2015-12
Krzysztof Rytelewski	54.644500	18.429617	drainage ditch	Kanał Mrzezino	17	7_10_P	86/18/868	2018-03-26	δ - HCH	µg/dm3	0.002	p.0,002	-	1	M. Wojtkiewicz	PN-EN 16693:2015-12
Krzysztof Rytelewski	54.644500	18.429617	drainage ditch	Kanał Mrzezino	17	7_10_P	86/18/868	2018-03-26	Aldryna	µg/dm3	0.005	p.0,005	-	1	M. Wojtkiewicz	PN-EN 16693:2015-12
Krzysztof Rytelewski	54.644500	18.429617	drainage ditch	Kanał Mrzezino	17	7_10_P	86/18/868	2018-03-26	Izodryna	µg/dm3	0.005	p.0,005	-	1	M. Wojtkiewicz	PN-EN 16693:2015-12
Krzysztof Rytelewski	54.644500	18.429617	drainage ditch	Kanał Mrzezino	17	7_10_P	86/18/868	2018-03-26	Dieldryna	µg/dm3	0.005	p.0,005	-	1	M. Wojtkiewicz	PN-EN 16693:2015-12
Krzysztof Rytelewski	54.644500	18.429617	drainage ditch	Kanał Mrzezino	17	7_10_P	86/18/868	2018-03-26	Endryna	µg/dm3	0.005	p.0,005	-	1	M. Wojtkiewicz	PN-EN 16693:2015-12
Krzysztof Rytelewski	54.644500	18.429617	drainage ditch	Kanał Mrzezino	17	7_10_P	86/18/868	2018-03-26	DDE	µg/dm3	0.01	p.0,01	-	1	M. Wojtkiewicz	PN-EN 16693:2015-12
Krzysztof Rytelewski	54.644500	18.429617	drainage ditch	Kanał Mrzezino	17	7_10_P	86/18/868	2018-03-26	DDD	µg/dm3	0.01	p.0,01	-	1	M. Wojtkiewicz	PN-EN 16693:2015-12
Krzysztof Rytelewski	54.644500	18.429617	drainage ditch	Kanał Mrzezino	17	7_10_P	86/18/868	2018-03-26	DDT	µg/dm3	0.01	p.0,01	-	1	M. Wojtkiewicz	PN-EN 16693:2015-12
Krzysztof Rytelewski	54.646987	18.428199	drainage ditch	Kanał Mrzezino	17	7_10_U	86/18/869	2018-03-26	α - HCH	µg/dm3	0.002	p.0,002	-	1	M. Wojtkiewicz	PN-EN 16693:2015-12
Krzysztof Rytelewski	54.646987	18.428199	drainage ditch	Kanał Mrzezino	17	7_10_U	86/18/869	2018-03-26	β - HCH	µg/dm3	0.002	p.0,002	-	1	M. Wojtkiewicz	PN-EN 16693:2015-12
Krzysztof Rytelewski	54.646987	18.428199	drainage ditch	Kanał Mrzezino	17	7_10_U	86/18/869	2018-03-26	γ - HCH	µg/dm3	0.002	p.0,002	-	1	M. Wojtkiewicz	PN-EN 16693:2015-12
Krzysztof Rytelewski	54.646987	18.428199	drainage ditch	Kanał Mrzezino	17	7_10_U	86/18/869	2018-03-26	δ - HCH	µg/dm3	0.002	p.0,002	-	1	M. Wojtkiewicz	PN-EN 16693:2015-12
Krzysztof Rytelewski	54.646987	18.428199	drainage ditch	Kanał Mrzezino	17	7_10_U	86/18/869	2018-03-26	Aldryna	µg/dm3	0.005	p.0,005	-	1	M. Wojtkiewicz	PN-EN 16693:2015-12
Krzysztof Rytelewski	54.646987	18.428199	drainage ditch	Kanał Mrzezino	17	7_10_U	86/18/869	2018-03-26	Izodryna	µg/dm3	0.005	p.0,005	-	1	M. Wojtkiewicz	PN-EN 16693:2015-12
Krzysztof Rytelewski	54.646987	18.428199	drainage ditch	Kanał Mrzezino	17	7_10_U	86/18/869	2018-03-26	Dieldryna	µg/dm3	0.005	p.0,005	-	1	M. Wojtkiewicz	PN-EN 16693:2015-12
Krzysztof Rytelewski	54.646987	18.428199	drainage ditch	Kanał Mrzezino	17	7_10_U	86/18/869	2018-03-26	Endryna	µg/dm3	0.005	p.0,005	-	1	M. Wojtkiewicz	PN-EN 16693:2015-12
Krzysztof Rytelewski	54.646987	18.428199	drainage ditch	Kanał Mrzezino	17	7_10_U	86/18/869	2018-03-26	DDE	µg/dm3	0.01	p.0,01	-	1	M. Wojtkiewicz	PN-EN 16693:2015-12
Krzysztof Rytelewski	54.646987	18.428199	drainage ditch	Kanał Mrzezino	17	7_10_U	86/18/869	2018-03-26	DDD	µg/dm3	0.01	p.0,01	-	1	M. Wojtkiewicz	PN-EN 16693:2015-12
Krzysztof Rytelewski	54.646987	18.428199	drainage ditch	Kanał Mrzezino	17	7_10_U	86/18/869	2018-03-26	DDT	µg/dm3	0.01	p.0,01	-	1	M. Wojtkiewicz	PN-EN 16693:2015-12
Mirosław Koss	54.735754	18.356528	drainage ditch	Płutnica	21	23_161/3_P	86/18/870	2018-03-26	α - HCH	µg/dm3	0.002	p.0,002	-	1	M. Wojtkiewicz	PN-EN 16693:2015-12
Mirosław Koss	54.735754	18.356528	drainage ditch	Płutnica	21	23_161/3_P	86/18/870	2018-03-26	β - HCH	µg/dm3	0.002	p.0,002	-	1	M. Wojtkiewicz	PN-EN 16693:2015-12
Mirosław Koss	54.735754	18.356528	drainage ditch	Płutnica	21	23_161/3_P	86/18/870	2018-03-26	γ - HCH	µg/dm3	0.002	p.0,002	-	1	M. Wojtkiewicz	PN-EN 16693:2015-12
Mirosław Koss	54.735754	18.356528	drainage ditch	Płutnica	21	23_161/3_P	86/18/870	2018-03-26	δ - HCH	µg/dm3	0.002	p.0,002	-	1	M. Wojtkiewicz	PN-EN 16693:2015-12
Mirosław Koss	54.735754	18.356528	drainage ditch	Płutnica	21	23_161/3_P	86/18/870	2018-03-26	Aldryna	µg/dm3	0.005	p.0,005	-	1	M. Wojtkiewicz	PN-EN 16693:2015-12
Mirosław Koss	54.735754	18.356528	drainage ditch	Płutnica	21	23_161/3_P	86/18/870	2018-03-26	Izodryna	µg/dm3	0.005	p.0,005	-	1	M. Wojtkiewicz	PN-EN 16693:2015-12
Mirosław Koss	54.735754	18.356528	drainage ditch	Płutnica	21	23_161/3_P	86/18/870	2018-03-26	Dieldryna	µg/dm3	0.005	p.0,005	-	1	M. Wojtkiewicz	PN-EN 16693:2015-12
Mirosław Koss	54.735754	18.356528	drainage ditch	Płutnica	21	23_161/3_P	86/18/870	2018-03-26	Endryna	µg/dm3	0.005	p.0,005	-	1	M. Wojtkiewicz	PN-EN 16693:2015-12
Mirosław Koss	54.735754	18.356528	drainage ditch	Płutnica	21	23_161/3_P	86/18/870	2018-03-26	DDE	µg/dm3	0.01	p.0,01	-	1	M. Wojtkiewicz	PN-EN 16693:2015-12
Mirosław Koss	54.735754	18.356528	drainage ditch	Płutnica	21	23_161/3_P	86/18/870	2018-03-26	DDD	µg/dm3	0.01	p.0,01	-	1	M. Wojtkiewicz	PN-EN 16693:2015-12
Mirosław Koss	54.735754	18.356528	drainage ditch	Płutnica	21	23_161/3_P	86/18/870	2018-03-26	DDT	µg/dm3	0.01	p.0,01	-	1	M. Wojtkiewicz	PN-EN 16693:2015-12
Mirosław Koss	54.733149	18.352804	drainage ditch	Płutnica	21	23_161/3_U	86/18/871	2018-03-26	α - HCH	µg/dm3	0.002	p.0,002	-	1	M. Wojtkiewicz	PN-EN 16693:2015-12
Mirosław Koss	54.733149	18.352804	drainage ditch	Płutnica	21	23_161/3_U	86/18/871	2018-03-26	β - HCH	µg/dm3	0.002	p.0,002	-	1	M. Wojtkiewicz	PN-EN 16693:2015-12
Mirosław Koss	54.733149	18.352804	drainage ditch	Płutnica	21	23_161/3_U	86/18/871	2018-03-26	γ - HCH	µg/dm3	0.002	p.0,002	-	1	M. Wojtkiewicz	PN-EN 16693:2015-12
Mirosław Koss	54.733149	18.352804	drainage ditch	Płutnica	21	23_161/3_U	86/18/871	2018-03-26	δ - HCH	µg/dm3	0.002	p.0,002	-	1	M. Wojtkiewicz	PN-EN 16693:2015-12
Mirosław Koss	54.733149	18.352804	drainage ditch	Płutnica	21	23_161/3_U	86/18/871	2018-03-26	Aldryna	µg/dm3	0.005	p.0,005	-	1	M. Wojtkiewicz	PN-EN 16693:2015-12
Mirosław Koss	54.733149	18.352804	drainage ditch	Płutnica	21	23_161/3_U	86/18/871	2018-03-26	Izodryna	µg/dm3	0.005	p.0,005	-	1	M. Wojtkiewicz	PN-EN 16693:2015-12
Mirosław Koss	54.733149	18.352804	drainage ditch	Płutnica	21	23_161/3_U	86/18/871	2018-03-26	Dieldryna	µg/dm3	0.005	p.0,005	-	1	M. Wojtkiewicz	PN-EN 16693:2015-12
Mirosław Koss	54.733149	18.352804	drainage ditch	Płutnica	21	23_161/3_U	86/18/871	2018-03-26	Endryna	µg/dm3	0.005	p.0,005	-	1	M. Wojtkiewicz	PN-EN 16693:2015-12
Mirosław Koss	54.733149	18.352804	drainage ditch	Płutnica	21	23_161/3_U	86/18/871	2018-03-26	DDE	µg/dm3	0.01	p.0,01	-	1	M. Wojtkiewicz	PN-EN 16693:2015-12
Mirosław Koss	54.733149	18.352804	drainage ditch	Płutnica	21	23_161/3_U	86/18/871	2018-03-26	DDD	µg/dm3	0.01	p.0,01	-	1	M. Wojtkiewicz	PN-EN 16693:2015-12
Mirosław Koss	54.733149	18.352804	drainage ditch	Płutnica	21	23_161/3_U	86/18/871	2018-03-26	DDT	µg/dm3	0.01	p.0,01	-	1	M. Wojtkiewicz	PN-EN 16693:2015-12
Ewa Kohs	54.739369	18.363480	drainage ditch	Płutnica	2	22_243_P	86/18/872	2018-03-26	α - HCH	µg/dm3	0.002	p.0,002	-	1	M. Wojtkiewicz	PN-EN 16693:2015-12
Ewa Kohs	54.739369	18.363480	drainage ditch	Płutnica	2	22_243_P	86/18/872	2018-03-26	β - HCH	µg/dm3	0.002	p.0,002	-	1	M. Wojtkiewicz	PN-EN 16693:2015-12
Ewa Kohs	54.739369	18.363480	drainage ditch	Płutnica	2	22_243_P	86/18/872	2018-03-26	γ - HCH	µg/dm3	0.002	p.0,002	-	1	M. Wojtkiewicz	PN-EN 16693:2015-12
Ewa Kohs	54.739369	18.363480	drainage ditch	Płutnica	2	22_243_P	86/18/872	2018-03-26	δ - HCH	µg/dm3	0.002	p.0,002	-	1	M. Wojtkiewicz	PN-EN 16693:2015-12
Ewa Kohs	54.739369	18.363480	drainage ditch	Płutnica	2	22_243_P	86/18/872	2018-03-26	Aldryna	µg/dm3	0.005	p.0,005	-	1	M. Wojtkiewicz	PN-EN 16693:2015-12
Ewa Kohs	54.739369	18.363480	drainage ditch	Płutnica	2	22_243_P	86/18/872	2018-03-26	Izodryna	µg/dm3	0.005	p.0,005	-	1	M. Wojtkiewicz	PN-EN 16693:2015-12
Ewa Kohs	54.739369	18.363480	drainage ditch	Płutnica	2	22_243_P	86/18/872	2018-03-26	Dieldryna	µg/dm3	0.005	p.0,005	-	1	M. Wojtkiewicz	PN-EN 16693:2015-12
Ewa Kohs	54.739369	18.363480	drainage ditch	Płutnica	2	22_243_P	86/18/872	2018-03-26	Endryna	µg/dm3	0.005	p.0,005	-	1	M. Wojtkiewicz	PN-EN 16693:2015-12
Ewa Kohs	54.739369	18.363480	drainage ditch	Płutnica	2	22_243_P	86/18/872	2018-03-26	DDE	µg/dm3	0.01	p.0,01	-	1	M. Wojtkiewicz	PN-EN 16693:2015-12
Ewa Kohs	54.739369	18.363480	drainage ditch	Płutnica	2	22_243_P	86/18/872	2018-03-26	DDD	µg/dm3	0.01	p.0,01	-	1	M. Wojtkiewicz	PN-EN 16693:2015-12
Ewa Kohs	54.739369	18.363480	drainage ditch	Płutnica	2	22_243_P	86/18/872	2018-03-26	DDT	µg/dm3	0.01	p.0,01	-	1	M. Wojtkiewicz	PN-EN 16693:2015-12
Ewa Kohs	54.739009	18.366546	drainage ditch	Płutnica	2	22_243_U	86/18/873	2018-03-26	α - HCH	µg/dm3	0.002	p.0,002	-	1	M. Wojtkiewicz	PN-EN 16693:2015-12
Ewa Kohs	54.739009	18.366546	drainage ditch	Płutnica	2	22_243_U	86/18/873	2018-03-26	β - HCH	µg/dm3	0.002	p.0,002	-	1	M. Wojtkiewicz	PN-EN 16693:2015-12
Ewa Kohs	54.739009	18.366546	drainage ditch	Płutnica	2	22_243_U	86/18/873	2018-03-26	γ - HCH	µg/dm3	0.002	p.0,002	-	1	M. Wojtkiewicz	PN-EN 16693:2015-12
Ewa Kohs	54.739009	18.366546	drainage ditch	Płutnica	2	22_243_U	86/18/873	2018-03-26	δ - HCH	µg/dm3	0.002	p.0,002	-	1	M. Wojtkiewicz	PN-EN 16693:2015-12
Ewa Kohs	54.739009	18.366546	drainage ditch	Płutnica	2	22_243_U	86/18/873	2018-03-26	Aldryna	µg/dm3	0.005	p.0,005	-	1	M. Wojtkiewicz	PN-EN 16693:2015-12
Ewa Kohs	54.739009	18.366546	drainage ditch	Płutnica	2	22_243_U	86/18/873	2018-03-26	Izodryna	µg/dm3	0.005	p.0,005	-	1	M. Wojtkiewicz	PN-EN 16693:2015-12
Ewa Kohs	54.739009	18.366546	drainage ditch	Płutnica	2	22_243_U	86/18/873	2018-03-26	Dieldryna	µg/dm3	0.005	p.0,005	-	1	M. Wojtkiewicz	PN-EN 16693:2015-12
Ewa Kohs	54.739009	18.366546	drainage ditch	Płutnica	2	22_243_U	86/18/873	2018-03-26	Endryna	µg/dm3	0.005	p.0,005	-	1	M. Wojtkiewicz	PN-EN 16693:2015-12
Ewa Kohs	54.739009	18.366546	drainage ditch	Płutnica	2	22_243_U	86/18/873	2018-03-26	DDE	µg/dm3	0.01	p.0,01	-	1	M. Wojtkiewicz	PN-EN 16693:2015-12
Ewa Kohs	54.739009	18.366546	drainage ditch	Płutnica	2	22_243_U	86/18/873	2018-03-26	DDD	µg/dm3	0.01	p.0,01	-	1	M. Wojtkiewicz	PN-EN 16693:2015-12
Ewa Kohs	54.739009	18.366546	drainage ditch	Płutnica	2	22_243_U	86/18/873	2018-03-26	DDT	µg/dm3	0.01	p.0,01	-	1	M. Wojtkiewicz	PN-EN 16693:2015-12
Jacek Tarnowski	54.796744	18.287505	drainage ditch	Czarna Woda	19	24_61/1_P	86/18/874	2018-03-26	α - HCH	µg/dm3	0.002	p.0,002	-	1	M. Wojtkiewicz	PN-EN 16693:2015-12
Jacek Tarnowski	54.796744	18.287505	drainage ditch	Czarna Woda	19	24_61/1_P	86/18/874	2018-03-26	β - HCH	µg/dm3	0.002	p.0,002	-	1	M. Wojtkiewicz	PN-EN 16693:2015-12
Jacek Tarnowski	54.796744	18.287505	drainage ditch	Czarna Woda	19	24_61/1_P	86/18/874	2018-03-26	γ - HCH	µg/dm3	0.002	p.0,002	-	1	M. Wojtkiewicz	PN-EN 16693:2015-12
Jacek Tarnowski	54.796744	18.287505	drainage ditch	Czarna Woda	19	24_61/1_P	86/18/874	2018-03-26	δ - HCH	µg/dm3	0.002	p.0,002	-	1	M. Wojtkiewicz	PN-EN 16693:2015-12
Jacek Tarnowski	54.796744	18.287505	drainage ditch	Czarna Woda	19	24_61/1_P	86/18/874	2018-03-26	Aldryna	µg/dm3	0.005	p.0,005	-	1	M. Wojtkiewicz	PN-EN 16693:2015-12
Jacek Tarnowski	54.796744	18.287505	drainage ditch	Czarna Woda	19	24_61/1_P	86/18/874	2018-03-26	Izodryna	µg/dm3	0.005	p.0,005	-	1	M. Wojtkiewicz	PN-EN 16693:2015-12
Jacek Tarnowski	54.796744	18.287505	drainage ditch	Czarna Woda	19	24_61/1_P	86/18/874	2018-03-26	Dieldryna	µg/dm3	0.005	p.0,005	-	1	M. Wojtkiewicz	PN-EN 16693:2015-12
Jacek Tarnowski	54.796744	18.287505	drainage ditch	Czarna Woda	19	24_61/1_P	86/18/874	2018-03-26	Endryna	µg/dm3	0.005	p.0,005	-	1	M. Wojtkiewicz	PN-EN 16693:2015-12
Jacek Tarnowski	54.796744	18.287505	drainage ditch	Czarna Woda	19	24_61/1_P	86/18/874	2018-03-26	DDE	µg/dm3	0.01	p.0,01	-	1	M. Wojtkiewicz	PN-EN 16693:2015-12
Jacek Tarnowski	54.796744	18.287505	drainage ditch	Czarna Woda	19	24_61/1_P	86/18/874	2018-03-26	DDD	µg/dm3	0.01	p.0,01	-	1	M. Wojtkiewicz	PN-EN 16693:2015-12
Jacek Tarnowski	54.796744	18.287505	drainage ditch	Czarna Woda	19	24_61/1_P	86/18/874	2018-03-26	DDT	µg/dm3	0.01	p.0,01	-	1	M. Wojtkiewicz	PN-EN 16693:2015-12
Jacek Tarnowski	54.797707	18.288840	drainage ditch	Czarna Woda	19	24_61/1_U	86/18/875	2018-03-26	α - HCH	µg/dm3	0.002	p.0,002	-	1	M. Wojtkiewicz	PN-EN 16693:2015-12
Jacek Tarnowski	54.797707	18.288840	drainage ditch	Czarna Woda	19	24_61/1_U	86/18/875	2018-03-26	β - HCH	µg/dm3	0.002	p.0,002	-	1	M. Wojtkiewicz	PN-EN 16693:2015-12
Jacek Tarnowski	54.797707	18.288840	drainage ditch	Czarna Woda	19	24_61/1_U	86/18/875	2018-03-26	γ - HCH	µg/dm3	0.002	p.0,002	-	1	M. Wojtkiewicz	PN-EN 16693:2015-12
Jacek Tarnowski	54.797707	18.288840	drainage ditch	Czarna Woda	19	24_61/1_U	86/18/875	2018-03-26	δ - HCH	µg/dm3	0.002	p.0,002	-	1	M. Wojtkiewicz	PN-EN 16693:2015-12
Jacek Tarnowski	54.797707	18.288840	drainage ditch	Czarna Woda	19	24_61/1_U	86/18/875	2018-03-26	Aldryna	µg/dm3	0.005	p.0,005	-	1	M. Wojtkiewicz	PN-EN 16693:2015-12
Jacek Tarnowski	54.797707	18.288840	drainage ditch	Czarna Woda	19	24_61/1_U	86/18/875	2018-03-26	Izodryna	µg/dm3	0.005	p.0,005	-	1	M. Wojtkiewicz	PN-EN 16693:2015-12
Jacek Tarnowski	54.797707	18.288840	drainage ditch	Czarna Woda	19	24_61/1_U	86/18/875	2018-03-26	Dieldryna	µg/dm3	0.005	p.0,005	-	1	M. Wojtkiewicz	PN-EN 16693:2015-12
Jacek Tarnowski	54.797707	18.288840	drainage ditch	Czarna Woda	19	24_61/1_U	86/18/875	2018-03-26	Endryna	µg/dm3	0.005	p.0,005	-	1	M. Wojtkiewicz	PN-EN 16693:2015-12
Jacek Tarnowski	54.797707	18.288840	drainage ditch	Czarna Woda	19	24_61/1_U	86/18/875	2018-03-26	DDE	µg/dm3	0.01	p.0,01	-	1	M. Wojtkiewicz	PN-EN 16693:2015-12
Jacek Tarnowski	54.797707	18.288840	drainage ditch	Czarna Woda	19	24_61/1_U	86/18/875	2018-03-26	DDD	µg/dm3	0.01	p.0,01	-	1	M. Wojtkiewicz	PN-EN 16693:2015-12
Jacek Tarnowski	54.797707	18.288840	drainage ditch	Czarna Woda	19	24_61/1_U	86/18/875	2018-03-26	DDT	µg/dm3	0.01	p.0,01	-	1	M. Wojtkiewicz	PN-EN 16693:2015-12
Julian Dettlaff	54.784412	18.301402	drainage ditch	Struga / Płutnica	18	31_167/1_P	86/18/876	2018-03-26	α - HCH	µg/dm3	0.002	p.0,002	-	1	M. Wojtkiewicz	PN-EN 16693:2015-12
Julian Dettlaff	54.784412	18.301402	drainage ditch	Struga / Płutnica	18	31_167/1_P	86/18/876	2018-03-26	β - HCH	µg/dm3	0.002	p.0,002	-	1	M. Wojtkiewicz	PN-EN 16693:2015-12
Julian Dettlaff	54.784412	18.301402	drainage ditch	Struga / Płutnica	18	31_167/1_P	86/18/876	2018-03-26	γ - HCH	µg/dm3	0.002	p.0,002	-	1	M. Wojtkiewicz	PN-EN 16693:2015-12
Julian Dettlaff	54.784412	18.301402	drainage ditch	Struga / Płutnica	18	31_167/1_P	86/18/876	2018-03-26	δ - HCH	µg/dm3	0.002	p.0,002	-	1	M. Wojtkiewicz	PN-EN 16693:2015-12
Julian Dettlaff	54.784412	18.301402	drainage ditch	Struga / Płutnica	18	31_167/1_P	86/18/876	2018-03-26	Aldryna	µg/dm3	0.005	p.0,005	-	1	M. Wojtkiewicz	PN-EN 16693:2015-12
Julian Dettlaff	54.784412	18.301402	drainage ditch	Struga / Płutnica	18	31_167/1_P	86/18/876	2018-03-26	Izodryna	µg/dm3	0.005	p.0,005	-	1	M. Wojtkiewicz	PN-EN 16693:2015-12
Julian Dettlaff	54.784412	18.301402	drainage ditch	Struga / Płutnica	18	31_167/1_P	86/18/876	2018-03-26	Dieldryna	µg/dm3	0.005	p.0,005	-	1	M. Wojtkiewicz	PN-EN 16693:2015-12
Julian Dettlaff	54.784412	18.301402	drainage ditch	Struga / Płutnica	18	31_167/1_P	86/18/876	2018-03-26	Endryna	µg/dm3	0.005	p.0,005	-	1	M. Wojtkiewicz	PN-EN 16693:2015-12
Julian Dettlaff	54.784412	18.301402	drainage ditch	Struga / Płutnica	18	31_167/1_P	86/18/876	2018-03-26	DDE	µg/dm3	0.01	p.0,01	-	1	M. Wojtkiewicz	PN-EN 16693:2015-12
Julian Dettlaff	54.784412	18.301402	drainage ditch	Struga / Płutnica	18	31_167/1_P	86/18/876	2018-03-26	DDD	µg/dm3	0.01	p.0,01	-	1	M. Wojtkiewicz	PN-EN 16693:2015-12
Julian Dettlaff	54.784412	18.301402	drainage ditch	Struga / Płutnica	18	31_167/1_P	86/18/876	2018-03-26	DDT	µg/dm3	0.01	p.0,01	-	1	M. Wojtkiewicz	PN-EN 16693:2015-12
Julian Dettlaff	54.783719	18.306375	drainage ditch	Struga / Płutnica	18	31_167/1_U	86/18/877	2018-03-26	α - HCH	µg/dm3	0.002	p.0,002	-	1	M. Wojtkiewicz	PN-EN 16693:2015-12
Julian Dettlaff	54.783719	18.306375	drainage ditch	Struga / Płutnica	18	31_167/1_U	86/18/877	2018-03-26	β - HCH	µg/dm3	0.002	p.0,002	-	1	M. Wojtkiewicz	PN-EN 16693:2015-12
Julian Dettlaff	54.783719	18.306375	drainage ditch	Struga / Płutnica	18	31_167/1_U	86/18/877	2018-03-26	γ - HCH	µg/dm3	0.002	p.0,002	-	1	M. Wojtkiewicz	PN-EN 16693:2015-12
Julian Dettlaff	54.783719	18.306375	drainage ditch	Struga / Płutnica	18	31_167/1_U	86/18/877	2018-03-26	δ - HCH	µg/dm3	0.002	p.0,002	-	1	M. Wojtkiewicz	PN-EN 16693:2015-12
Julian Dettlaff	54.783719	18.306375	drainage ditch	Struga / Płutnica	18	31_167/1_U	86/18/877	2018-03-26	Aldryna	µg/dm3	0.005	p.0,005	-	1	M. Wojtkiewicz	PN-EN 16693:2015-12
Julian Dettlaff	54.783719	18.306375	drainage ditch	Struga / Płutnica	18	31_167/1_U	86/18/877	2018-03-26	Izodryna	µg/dm3	0.005	p.0,005	-	1	M. Wojtkiewicz	PN-EN 16693:2015-12
Julian Dettlaff	54.783719	18.306375	drainage ditch	Struga / Płutnica	18	31_167/1_U	86/18/877	2018-03-26	Dieldryna	µg/dm3	0.005	p.0,005	-	1	M. Wojtkiewicz	PN-EN 16693:2015-12
Julian Dettlaff	54.783719	18.306375	drainage ditch	Struga / Płutnica	18	31_167/1_U	86/18/877	2018-03-26	Endryna	µg/dm3	0.005	p.0,005	-	1	M. Wojtkiewicz	PN-EN 16693:2015-12
Julian Dettlaff	54.783719	18.306375	drainage ditch	Struga / Płutnica	18	31_167/1_U	86/18/877	2018-03-26	DDE	µg/dm3	0.01	p.0,01	-	1	M. Wojtkiewicz	PN-EN 16693:2015-12
Julian Dettlaff	54.783719	18.306375	drainage ditch	Struga / Płutnica	18	31_167/1_U	86/18/877	2018-03-26	DDD	µg/dm3	0.01	p.0,01	-	1	M. Wojtkiewicz	PN-EN 16693:2015-12
Julian Dettlaff	54.783719	18.306375	drainage ditch	Struga / Płutnica	18	31_167/1_U	86/18/877	2018-03-26	DDT	µg/dm3	0.01	p.0,01	-	1	M. Wojtkiewicz	PN-EN 16693:2015-12
Julian Dettlaff	54.797585	18.345622	drainage ditch	Struga / Płutnica	18	31_640_P	86/18/878	2018-03-26	α - HCH	µg/dm3	0.002	p.0,002	-	1	M. Wojtkiewicz	PN-EN 16693:2015-12
Julian Dettlaff	54.797585	18.345622	drainage ditch	Struga / Płutnica	18	31_640_P	86/18/878	2018-03-26	β - HCH	µg/dm3	0.002	p.0,002	-	1	M. Wojtkiewicz	PN-EN 16693:2015-12
Julian Dettlaff	54.797585	18.345622	drainage ditch	Struga / Płutnica	18	31_640_P	86/18/878	2018-03-26	γ - HCH	µg/dm3	0.002	p.0,002	-	1	M. Wojtkiewicz	PN-EN 16693:2015-12
Julian Dettlaff	54.797585	18.345622	drainage ditch	Struga / Płutnica	18	31_640_P	86/18/878	2018-03-26	δ - HCH	µg/dm3	0.002	p.0,002	-	1	M. Wojtkiewicz	PN-EN 16693:2015-12
Julian Dettlaff	54.797585	18.345622	drainage ditch	Struga / Płutnica	18	31_640_P	86/18/878	2018-03-26	Aldryna	µg/dm3	0.005	p.0,005	-	1	M. Wojtkiewicz	PN-EN 16693:2015-12
Julian Dettlaff	54.797585	18.345622	drainage ditch	Struga / Płutnica	18	31_640_P	86/18/878	2018-03-26	Izodryna	µg/dm3	0.005	p.0,005	-	1	M. Wojtkiewicz	PN-EN 16693:2015-12
Julian Dettlaff	54.797585	18.345622	drainage ditch	Struga / Płutnica	18	31_640_P	86/18/878	2018-03-26	Dieldryna	µg/dm3	0.005	p.0,005	-	1	M. Wojtkiewicz	PN-EN 16693:2015-12
Julian Dettlaff	54.797585	18.345622	drainage ditch	Struga / Płutnica	18	31_640_P	86/18/878	2018-03-26	Endryna	µg/dm3	0.005	p.0,005	-	1	M. Wojtkiewicz	PN-EN 16693:2015-12
Julian Dettlaff	54.797585	18.345622	drainage ditch	Struga / Płutnica	18	31_640_P	86/18/878	2018-03-26	DDE	µg/dm3	0.01	p.0,01	-	1	M. Wojtkiewicz	PN-EN 16693:2015-12
Julian Dettlaff	54.797585	18.345622	drainage ditch	Struga / Płutnica	18	31_640_P	86/18/878	2018-03-26	DDD	µg/dm3	0.01	p.0,01	-	1	M. Wojtkiewicz	PN-EN 16693:2015-12
Julian Dettlaff	54.797585	18.345622	drainage ditch	Struga / Płutnica	18	31_640_P	86/18/878	2018-03-26	DDT	µg/dm3	0.01	p.0,01	-	1	M. Wojtkiewicz	PN-EN 16693:2015-12
Miasto Puck	54.724314	18.416992	drainage ditch	Zatoka Pucka	-	molo w Pucku	86/18/879	2018-03-26	α - HCH	µg/dm3	0.002	p.0,002	-	1	M. Wojtkiewicz	PN-EN 16693:2015-12
Miasto Puck	54.724314	18.416992	drainage ditch	Zatoka Pucka	-	molo w Pucku	86/18/879	2018-03-26	β - HCH	µg/dm3	0.002	p.0,002	-	1	M. Wojtkiewicz	PN-EN 16693:2015-12
Miasto Puck	54.724314	18.416992	drainage ditch	Zatoka Pucka	-	molo w Pucku	86/18/879	2018-03-26	γ - HCH	µg/dm3	0.002	p.0,002	-	1	M. Wojtkiewicz	PN-EN 16693:2015-12
Miasto Puck	54.724314	18.416992	drainage ditch	Zatoka Pucka	-	molo w Pucku	86/18/879	2018-03-26	δ - HCH	µg/dm3	0.002	p.0,002	-	1	M. Wojtkiewicz	PN-EN 16693:2015-12
Miasto Puck	54.724314	18.416992	drainage ditch	Zatoka Pucka	-	molo w Pucku	86/18/879	2018-03-26	Aldryna	µg/dm3	0.005	p.0,005	-	1	M. Wojtkiewicz	PN-EN 16693:2015-12
Miasto Puck	54.724314	18.416992	drainage ditch	Zatoka Pucka	-	molo w Pucku	86/18/879	2018-03-26	Izodryna	µg/dm3	0.005	p.0,005	-	1	M. Wojtkiewicz	PN-EN 16693:2015-12
Miasto Puck	54.724314	18.416992	drainage ditch	Zatoka Pucka	-	molo w Pucku	86/18/879	2018-03-26	Dieldryna	µg/dm3	0.005	p.0,005	-	1	M. Wojtkiewicz	PN-EN 16693:2015-12
Miasto Puck	54.724314	18.416992	drainage ditch	Zatoka Pucka	-	molo w Pucku	86/18/879	2018-03-26	Endryna	µg/dm3	0.005	p.0,005	-	1	M. Wojtkiewicz	PN-EN 16693:2015-12
Miasto Puck	54.724314	18.416992	drainage ditch	Zatoka Pucka	-	molo w Pucku	86/18/879	2018-03-26	DDE	µg/dm3	0.01	p.0,01	-	1	M. Wojtkiewicz	PN-EN 16693:2015-12
Miasto Puck	54.724314	18.416992	drainage ditch	Zatoka Pucka	-	molo w Pucku	86/18/879	2018-03-26	DDD	µg/dm3	0.01	p.0,01	-	1	M. Wojtkiewicz	PN-EN 16693:2015-12
Miasto Puck	54.724314	18.416992	drainage ditch	Zatoka Pucka	-	molo w Pucku	86/18/879	2018-03-26	DDT	µg/dm3	0.01	p.0,01	-	1	M. Wojtkiewicz	PN-EN 16693:2015-12
Daniel Zaczek	54.744291	18.323257	drainage ditch	Płutnica	28	26_176/2_P	86/18/880	2018-03-26	α - HCH	µg/dm3	0.002	p.0,002	-	1	M. Wojtkiewicz	PN-EN 16693:2015-12
Daniel Zaczek	54.744291	18.323257	drainage ditch	Płutnica	28	26_176/2_P	86/18/880	2018-03-26	β - HCH	µg/dm3	0.002	p.0,002	-	1	M. Wojtkiewicz	PN-EN 16693:2015-12
Daniel Zaczek	54.744291	18.323257	drainage ditch	Płutnica	28	26_176/2_P	86/18/880	2018-03-26	γ - HCH	µg/dm3	0.002	p.0,002	-	1	M. Wojtkiewicz	PN-EN 16693:2015-12
Daniel Zaczek	54.744291	18.323257	drainage ditch	Płutnica	28	26_176/2_P	86/18/880	2018-03-26	δ - HCH	µg/dm3	0.002	p.0,002	-	1	M. Wojtkiewicz	PN-EN 16693:2015-12
Daniel Zaczek	54.744291	18.323257	drainage ditch	Płutnica	28	26_176/2_P	86/18/880	2018-03-26	Aldryna	µg/dm3	0.005	p.0,005	-	1	M. Wojtkiewicz	PN-EN 16693:2015-12
Daniel Zaczek	54.744291	18.323257	drainage ditch	Płutnica	28	26_176/2_P	86/18/880	2018-03-26	Izodryna	µg/dm3	0.005	p.0,005	-	1	M. Wojtkiewicz	PN-EN 16693:2015-12
Daniel Zaczek	54.744291	18.323257	drainage ditch	Płutnica	28	26_176/2_P	86/18/880	2018-03-26	Dieldryna	µg/dm3	0.005	p.0,005	-	1	M. Wojtkiewicz	PN-EN 16693:2015-12
Daniel Zaczek	54.744291	18.323257	drainage ditch	Płutnica	28	26_176/2_P	86/18/880	2018-03-26	Endryna	µg/dm3	0.005	p.0,005	-	1	M. Wojtkiewicz	PN-EN 16693:2015-12
Daniel Zaczek	54.744291	18.323257	drainage ditch	Płutnica	28	26_176/2_P	86/18/880	2018-03-26	DDE	µg/dm3	0.01	p.0,01	-	1	M. Wojtkiewicz	PN-EN 16693:2015-12
Daniel Zaczek	54.744291	18.323257	drainage ditch	Płutnica	28	26_176/2_P	86/18/880	2018-03-26	DDD	µg/dm3	0.01	p.0,01	-	1	M. Wojtkiewicz	PN-EN 16693:2015-12
Daniel Zaczek	54.744291	18.323257	drainage ditch	Płutnica	28	26_176/2_P	86/18/880	2018-03-26	DDT	µg/dm3	0.01	p.0,01	-	1	M. Wojtkiewicz	PN-EN 16693:2015-12
Daniel Zaczek	54.744715	18.327084	drainage ditch	Płutnica	28	26_176/2_U	86/18/881	2018-03-26	α - HCH	µg/dm3	0.002	p.0,002	-	1	M. Wojtkiewicz	PN-EN 16693:2015-12
Daniel Zaczek	54.744715	18.327084	drainage ditch	Płutnica	28	26_176/2_U	86/18/881	2018-03-26	β - HCH	µg/dm3	0.002	p.0,002	-	1	M. Wojtkiewicz	PN-EN 16693:2015-12
Daniel Zaczek	54.744715	18.327084	drainage ditch	Płutnica	28	26_176/2_U	86/18/881	2018-03-26	γ - HCH	µg/dm3	0.002	p.0,002	-	1	M. Wojtkiewicz	PN-EN 16693:2015-12
Daniel Zaczek	54.744715	18.327084	drainage ditch	Płutnica	28	26_176/2_U	86/18/881	2018-03-26	δ - HCH	µg/dm3	0.002	p.0,002	-	1	M. Wojtkiewicz	PN-EN 16693:2015-12
Daniel Zaczek	54.744715	18.327084	drainage ditch	Płutnica	28	26_176/2_U	86/18/881	2018-03-26	Aldryna	µg/dm3	0.005	p.0,005	-	1	M. Wojtkiewicz	PN-EN 16693:2015-12
Daniel Zaczek	54.744715	18.327084	drainage ditch	Płutnica	28	26_176/2_U	86/18/881	2018-03-26	Izodryna	µg/dm3	0.005	p.0,005	-	1	M. Wojtkiewicz	PN-EN 16693:2015-12
Daniel Zaczek	54.744715	18.327084	drainage ditch	Płutnica	28	26_176/2_U	86/18/881	2018-03-26	Dieldryna	µg/dm3	0.005	p.0,005	-	1	M. Wojtkiewicz	PN-EN 16693:2015-12
Daniel Zaczek	54.744715	18.327084	drainage ditch	Płutnica	28	26_176/2_U	86/18/881	2018-03-26	Endryna	µg/dm3	0.005	p.0,005	-	1	M. Wojtkiewicz	PN-EN 16693:2015-12
Daniel Zaczek	54.744715	18.327084	drainage ditch	Płutnica	28	26_176/2_U	86/18/881	2018-03-26	DDE	µg/dm3	0.01	p.0,01	-	1	M. Wojtkiewicz	PN-EN 16693:2015-12
Daniel Zaczek	54.744715	18.327084	drainage ditch	Płutnica	28	26_176/2_U	86/18/881	2018-03-26	DDD	µg/dm3	0.01	p.0,01	-	1	M. Wojtkiewicz	PN-EN 16693:2015-12
Daniel Zaczek	54.744715	18.327084	drainage ditch	Płutnica	28	26_176/2_U	86/18/881	2018-03-26	DDT	µg/dm3	0.01	p.0,01	-	1	M. Wojtkiewicz	PN-EN 16693:2015-12
Ewa Kohs	54.739011	18.365065	drainage ditch	Płutnica	2	22_243_Z	86/18/882	2018-03-26	α - HCH	µg/dm3	0.002	p.0,002	-	1	M. Wojtkiewicz	PN-EN 16693:2015-12
Ewa Kohs	54.739011	18.365065	drainage ditch	Płutnica	2	22_243_Z	86/18/882	2018-03-26	β - HCH	µg/dm3	0.002	p.0,002	-	1	M. Wojtkiewicz	PN-EN 16693:2015-12
Ewa Kohs	54.739011	18.365065	drainage ditch	Płutnica	2	22_243_Z	86/18/882	2018-03-26	γ - HCH	µg/dm3	0.002	p.0,002	-	1	M. Wojtkiewicz	PN-EN 16693:2015-12
Ewa Kohs	54.739011	18.365065	drainage ditch	Płutnica	2	22_243_Z	86/18/882	2018-03-26	δ - HCH	µg/dm3	0.002	p.0,002	-	1	M. Wojtkiewicz	PN-EN 16693:2015-12
Ewa Kohs	54.739011	18.365065	drainage ditch	Płutnica	2	22_243_Z	86/18/882	2018-03-26	Aldryna	µg/dm3	0.005	p.0,005	-	1	M. Wojtkiewicz	PN-EN 16693:2015-12
Ewa Kohs	54.739011	18.365065	drainage ditch	Płutnica	2	22_243_Z	86/18/882	2018-03-26	Izodryna	µg/dm3	0.005	p.0,005	-	1	M. Wojtkiewicz	PN-EN 16693:2015-12
Ewa Kohs	54.739011	18.365065	drainage ditch	Płutnica	2	22_243_Z	86/18/882	2018-03-26	Dieldryna	µg/dm3	0.005	p.0,005	-	1	M. Wojtkiewicz	PN-EN 16693:2015-12
Ewa Kohs	54.739011	18.365065	drainage ditch	Płutnica	2	22_243_Z	86/18/882	2018-03-26	Endryna	µg/dm3	0.005	p.0,005	-	1	M. Wojtkiewicz	PN-EN 16693:2015-12
Ewa Kohs	54.739011	18.365065	drainage ditch	Płutnica	2	22_243_Z	86/18/882	2018-03-26	DDE	µg/dm3	0.01	p.0,01	-	1	M. Wojtkiewicz	PN-EN 16693:2015-12
Ewa Kohs	54.739011	18.365065	drainage ditch	Płutnica	2	22_243_Z	86/18/882	2018-03-26	DDD	µg/dm3	0.01	p.0,01	-	1	M. Wojtkiewicz	PN-EN 16693:2015-12
Ewa Kohs	54.739011	18.365065	drainage ditch	Płutnica	2	22_243_Z	86/18/882	2018-03-26	DDT	µg/dm3	0.01	p.0,01	-	1	M. Wojtkiewicz	PN-EN 16693:2015-12
Kazimierz Ciskowski	54.686573	18.319135	drainage ditch	Błądzikowski Potok	23	16_10	86/18/985	2018-04-03	α - HCH	µg/dm3	0.002	p.0,002	-	1	M. Wojtkiewicz	PN-EN 16693:2015-12
Kazimierz Ciskowski	54.686573	18.319135	drainage ditch	Błądzikowski Potok	23	16_10	86/18/985	2018-04-03	β - HCH	µg/dm3	0.002	p.0,002	-	1	M. Wojtkiewicz	PN-EN 16693:2015-12
Kazimierz Ciskowski	54.686573	18.319135	drainage ditch	Błądzikowski Potok	23	16_10	86/18/985	2018-04-03	γ - HCH	µg/dm3	0.002	p.0,002	-	1	M. Wojtkiewicz	PN-EN 16693:2015-12
Kazimierz Ciskowski	54.686573	18.319135	drainage ditch	Błądzikowski Potok	23	16_10	86/18/985	2018-04-03	δ - HCH	µg/dm3	0.002	p.0,002	-	1	M. Wojtkiewicz	PN-EN 16693:2015-12
Kazimierz Ciskowski	54.686573	18.319135	drainage ditch	Błądzikowski Potok	23	16_10	86/18/985	2018-04-03	Aldryna	µg/dm3	0.005	p.0,005	-	1	M. Wojtkiewicz	PN-EN 16693:2015-12
Kazimierz Ciskowski	54.686573	18.319135	drainage ditch	Błądzikowski Potok	23	16_10	86/18/985	2018-04-03	Izodryna	µg/dm3	0.005	p.0,005	-	1	M. Wojtkiewicz	PN-EN 16693:2015-12
Kazimierz Ciskowski	54.686573	18.319135	drainage ditch	Błądzikowski Potok	23	16_10	86/18/985	2018-04-03	Dieldryna	µg/dm3	0.005	p.0,005	-	1	M. Wojtkiewicz	PN-EN 16693:2015-12
Kazimierz Ciskowski	54.686573	18.319135	drainage ditch	Błądzikowski Potok	23	16_10	86/18/985	2018-04-03	Endryna	µg/dm3	0.005	p.0,005	-	1	M. Wojtkiewicz	PN-EN 16693:2015-12
Kazimierz Ciskowski	54.686573	18.319135	drainage ditch	Błądzikowski Potok	23	16_10	86/18/985	2018-04-03	DDE	µg/dm3	0.01	p.0,01	-	1	M. Wojtkiewicz	PN-EN 16693:2015-12
Kazimierz Ciskowski	54.686573	18.319135	drainage ditch	Błądzikowski Potok	23	16_10	86/18/985	2018-04-03	DDD	µg/dm3	0.01	p.0,01	-	1	M. Wojtkiewicz	PN-EN 16693:2015-12
Kazimierz Ciskowski	54.686573	18.319135	drainage ditch	Błądzikowski Potok	23	16_10	86/18/985	2018-04-03	DDT	µg/dm3	0.01	p.0,01	-	1	M. Wojtkiewicz	PN-EN 16693:2015-12
Tadeusz Zielke	54.773888	18.293108	drainage ditch	Płutnica	16	30_68_P	86/18/986	2018-04-04	α - HCH	µg/dm3	0.002	p.0,002	-	1	M. Wojtkiewicz	PN-EN 16693:2015-12
Tadeusz Zielke	54.773888	18.293108	drainage ditch	Płutnica	16	30_68_P	86/18/986	2018-04-04	β - HCH	µg/dm3	0.002	p.0,002	-	1	M. Wojtkiewicz	PN-EN 16693:2015-12
Tadeusz Zielke	54.773888	18.293108	drainage ditch	Płutnica	16	30_68_P	86/18/986	2018-04-04	γ - HCH	µg/dm3	0.002	p.0,002	-	1	M. Wojtkiewicz	PN-EN 16693:2015-12
Tadeusz Zielke	54.773888	18.293108	drainage ditch	Płutnica	16	30_68_P	86/18/986	2018-04-04	δ - HCH	µg/dm3	0.002	p.0,002	-	1	M. Wojtkiewicz	PN-EN 16693:2015-12
Tadeusz Zielke	54.773888	18.293108	drainage ditch	Płutnica	16	30_68_P	86/18/986	2018-04-04	Aldryna	µg/dm3	0.005	p.0,005	-	1	M. Wojtkiewicz	PN-EN 16693:2015-12
Tadeusz Zielke	54.773888	18.293108	drainage ditch	Płutnica	16	30_68_P	86/18/986	2018-04-04	Izodryna	µg/dm3	0.005	p.0,005	-	1	M. Wojtkiewicz	PN-EN 16693:2015-12
Tadeusz Zielke	54.773888	18.293108	drainage ditch	Płutnica	16	30_68_P	86/18/986	2018-04-04	Dieldryna	µg/dm3	0.005	p.0,005	-	1	M. Wojtkiewicz	PN-EN 16693:2015-12
Tadeusz Zielke	54.773888	18.293108	drainage ditch	Płutnica	16	30_68_P	86/18/986	2018-04-04	Endryna	µg/dm3	0.005	p.0,005	-	1	M. Wojtkiewicz	PN-EN 16693:2015-12
Tadeusz Zielke	54.773888	18.293108	drainage ditch	Płutnica	16	30_68_P	86/18/986	2018-04-04	DDE	µg/dm3	0.01	p.0,01	-	1	M. Wojtkiewicz	PN-EN 16693:2015-12
Tadeusz Zielke	54.773888	18.293108	drainage ditch	Płutnica	16	30_68_P	86/18/986	2018-04-04	DDD	µg/dm3	0.01	p.0,01	-	1	M. Wojtkiewicz	PN-EN 16693:2015-12
Tadeusz Zielke	54.773888	18.293108	drainage ditch	Płutnica	16	30_68_P	86/18/986	2018-04-04	DDT	µg/dm3	0.01	p.0,01	-	1	M. Wojtkiewicz	PN-EN 16693:2015-12
Tadeusz Zielke	54.774439	18.292907	drainage ditch	Płutnica	16	30_68_U	86/18/987	2018-04-04	α - HCH	µg/dm3	0.002	p.0,002	-	1	M. Wojtkiewicz	PN-EN 16693:2015-12
Tadeusz Zielke	54.774439	18.292907	drainage ditch	Płutnica	16	30_68_U	86/18/987	2018-04-04	β - HCH	µg/dm3	0.002	p.0,002	-	1	M. Wojtkiewicz	PN-EN 16693:2015-12
Tadeusz Zielke	54.774439	18.292907	drainage ditch	Płutnica	16	30_68_U	86/18/987	2018-04-04	γ - HCH	µg/dm3	0.002	p.0,002	-	1	M. Wojtkiewicz	PN-EN 16693:2015-12
Tadeusz Zielke	54.774439	18.292907	drainage ditch	Płutnica	16	30_68_U	86/18/987	2018-04-04	δ - HCH	µg/dm3	0.002	p.0,002	-	1	M. Wojtkiewicz	PN-EN 16693:2015-12
Tadeusz Zielke	54.774439	18.292907	drainage ditch	Płutnica	16	30_68_U	86/18/987	2018-04-04	Aldryna	µg/dm3	0.005	p.0,005	-	1	M. Wojtkiewicz	PN-EN 16693:2015-12
Tadeusz Zielke	54.774439	18.292907	drainage ditch	Płutnica	16	30_68_U	86/18/987	2018-04-04	Izodryna	µg/dm3	0.005	p.0,005	-	1	M. Wojtkiewicz	PN-EN 16693:2015-12
Tadeusz Zielke	54.774439	18.292907	drainage ditch	Płutnica	16	30_68_U	86/18/987	2018-04-04	Dieldryna	µg/dm3	0.005	p.0,005	-	1	M. Wojtkiewicz	PN-EN 16693:2015-12
Tadeusz Zielke	54.774439	18.292907	drainage ditch	Płutnica	16	30_68_U	86/18/987	2018-04-04	Endryna	µg/dm3	0.005	p.0,005	-	1	M. Wojtkiewicz	PN-EN 16693:2015-12
Tadeusz Zielke	54.774439	18.292907	drainage ditch	Płutnica	16	30_68_U	86/18/987	2018-04-04	DDE	µg/dm3	0.01	p.0,01	-	1	M. Wojtkiewicz	PN-EN 16693:2015-12
Tadeusz Zielke	54.774439	18.292907	drainage ditch	Płutnica	16	30_68_U	86/18/987	2018-04-04	DDD	µg/dm3	0.01	p.0,01	-	1	M. Wojtkiewicz	PN-EN 16693:2015-12
Tadeusz Zielke	54.774439	18.292907	drainage ditch	Płutnica	16	30_68_U	86/18/987	2018-04-04	DDT	µg/dm3	0.01	p.0,01	-	1	M. Wojtkiewicz	PN-EN 16693:2015-12
Adam Styn	54.672315	18.383369	drainage ditch	Błądzikowski Potok	13	14_25_P	86/18/988	2018-04-05	α - HCH	µg/dm3	0.002	p.0,002	-	1	M. Wojtkiewicz	PN-EN 16693:2015-12
Adam Styn	54.672315	18.383369	drainage ditch	Błądzikowski Potok	13	14_25_P	86/18/988	2018-04-05	β - HCH	µg/dm3	0.002	p.0,002	-	1	M. Wojtkiewicz	PN-EN 16693:2015-12
Adam Styn	54.672315	18.383369	drainage ditch	Błądzikowski Potok	13	14_25_P	86/18/988	2018-04-05	γ - HCH	µg/dm3	0.002	p.0,002	-	1	M. Wojtkiewicz	PN-EN 16693:2015-12
Adam Styn	54.672315	18.383369	drainage ditch	Błądzikowski Potok	13	14_25_P	86/18/988	2018-04-05	δ - HCH	µg/dm3	0.002	p.0,002	-	1	M. Wojtkiewicz	PN-EN 16693:2015-12
Adam Styn	54.672315	18.383369	drainage ditch	Błądzikowski Potok	13	14_25_P	86/18/988	2018-04-05	Aldryna	µg/dm3	0.005	p.0,005	-	1	M. Wojtkiewicz	PN-EN 16693:2015-12
Adam Styn	54.672315	18.383369	drainage ditch	Błądzikowski Potok	13	14_25_P	86/18/988	2018-04-05	Izodryna	µg/dm3	0.005	p.0,005	-	1	M. Wojtkiewicz	PN-EN 16693:2015-12
Adam Styn	54.672315	18.383369	drainage ditch	Błądzikowski Potok	13	14_25_P	86/18/988	2018-04-05	Dieldryna	µg/dm3	0.005	p.0,005	-	1	M. Wojtkiewicz	PN-EN 16693:2015-12
Adam Styn	54.672315	18.383369	drainage ditch	Błądzikowski Potok	13	14_25_P	86/18/988	2018-04-05	Endryna	µg/dm3	0.005	p.0,005	-	1	M. Wojtkiewicz	PN-EN 16693:2015-12
Adam Styn	54.672315	18.383369	drainage ditch	Błądzikowski Potok	13	14_25_P	86/18/988	2018-04-05	DDE	µg/dm3	0.01	p.0,01	-	1	M. Wojtkiewicz	PN-EN 16693:2015-12
Adam Styn	54.672315	18.383369	drainage ditch	Błądzikowski Potok	13	14_25_P	86/18/988	2018-04-05	DDD	µg/dm3	0.01	p.0,01	-	1	M. Wojtkiewicz	PN-EN 16693:2015-12
Adam Styn	54.672315	18.383369	drainage ditch	Błądzikowski Potok	13	14_25_P	86/18/988	2018-04-05	DDT	µg/dm3	0.01	p.0,01	-	1	M. Wojtkiewicz	PN-EN 16693:2015-12
Adam Styn	54.673677	18.383282	drainage ditch	Błądzikowski Potok	13	14_25_U	86/18/989	2018-04-05	α - HCH	µg/dm3	0.002	p.0,002	-	1	M. Wojtkiewicz	PN-EN 16693:2015-12
Adam Styn	54.673677	18.383282	drainage ditch	Błądzikowski Potok	13	14_25_U	86/18/989	2018-04-05	β - HCH	µg/dm3	0.002	p.0,002	-	1	M. Wojtkiewicz	PN-EN 16693:2015-12
Adam Styn	54.673677	18.383282	drainage ditch	Błądzikowski Potok	13	14_25_U	86/18/989	2018-04-05	γ - HCH	µg/dm3	0.002	p.0,002	-	1	M. Wojtkiewicz	PN-EN 16693:2015-12
Adam Styn	54.673677	18.383282	drainage ditch	Błądzikowski Potok	13	14_25_U	86/18/989	2018-04-05	δ - HCH	µg/dm3	0.002	p.0,002	-	1	M. Wojtkiewicz	PN-EN 16693:2015-12
Adam Styn	54.673677	18.383282	drainage ditch	Błądzikowski Potok	13	14_25_U	86/18/989	2018-04-05	Aldryna	µg/dm3	0.005	p.0,005	-	1	M. Wojtkiewicz	PN-EN 16693:2015-12
Adam Styn	54.673677	18.383282	drainage ditch	Błądzikowski Potok	13	14_25_U	86/18/989	2018-04-05	Izodryna	µg/dm3	0.005	p.0,005	-	1	M. Wojtkiewicz	PN-EN 16693:2015-12
Adam Styn	54.673677	18.383282	drainage ditch	Błądzikowski Potok	13	14_25_U	86/18/989	2018-04-05	Dieldryna	µg/dm3	0.005	p.0,005	-	1	M. Wojtkiewicz	PN-EN 16693:2015-12
Adam Styn	54.673677	18.383282	drainage ditch	Błądzikowski Potok	13	14_25_U	86/18/989	2018-04-05	Endryna	µg/dm3	0.005	p.0,005	-	1	M. Wojtkiewicz	PN-EN 16693:2015-12
Adam Styn	54.673677	18.383282	drainage ditch	Błądzikowski Potok	13	14_25_U	86/18/989	2018-04-05	DDE	µg/dm3	0.01	p.0,01	-	1	M. Wojtkiewicz	PN-EN 16693:2015-12
Adam Styn	54.673677	18.383282	drainage ditch	Błądzikowski Potok	13	14_25_U	86/18/989	2018-04-05	DDD	µg/dm3	0.01	p.0,01	-	1	M. Wojtkiewicz	PN-EN 16693:2015-12
Adam Styn	54.673677	18.383282	drainage ditch	Błądzikowski Potok	13	14_25_U	86/18/989	2018-04-05	DDT	µg/dm3	0.01	p.0,01	-	1	M. Wojtkiewicz	PN-EN 16693:2015-12
Michał Korthals	54.693529	18.426326	drainage ditch	Błądzikowski Potok	8	19_44/2_U	86/18/990	2018-04-05	α - HCH	µg/dm3	0.002	p.0,002	-	1	M. Wojtkiewicz	PN-EN 16693:2015-12
Michał Korthals	54.693529	18.426326	drainage ditch	Błądzikowski Potok	8	19_44/2_U	86/18/990	2018-04-05	β - HCH	µg/dm3	0.002	p.0,002	-	1	M. Wojtkiewicz	PN-EN 16693:2015-12
Michał Korthals	54.693529	18.426326	drainage ditch	Błądzikowski Potok	8	19_44/2_U	86/18/990	2018-04-05	γ - HCH	µg/dm3	0.002	p.0,002	-	1	M. Wojtkiewicz	PN-EN 16693:2015-12
Michał Korthals	54.693529	18.426326	drainage ditch	Błądzikowski Potok	8	19_44/2_U	86/18/990	2018-04-05	δ - HCH	µg/dm3	0.002	p.0,002	-	1	M. Wojtkiewicz	PN-EN 16693:2015-12
Michał Korthals	54.693529	18.426326	drainage ditch	Błądzikowski Potok	8	19_44/2_U	86/18/990	2018-04-05	Aldryna	µg/dm3	0.005	p.0,005	-	1	M. Wojtkiewicz	PN-EN 16693:2015-12
Michał Korthals	54.693529	18.426326	drainage ditch	Błądzikowski Potok	8	19_44/2_U	86/18/990	2018-04-05	Izodryna	µg/dm3	0.005	p.0,005	-	1	M. Wojtkiewicz	PN-EN 16693:2015-12
Michał Korthals	54.693529	18.426326	drainage ditch	Błądzikowski Potok	8	19_44/2_U	86/18/990	2018-04-05	Dieldryna	µg/dm3	0.005	p.0,005	-	1	M. Wojtkiewicz	PN-EN 16693:2015-12
Michał Korthals	54.693529	18.426326	drainage ditch	Błądzikowski Potok	8	19_44/2_U	86/18/990	2018-04-05	Endryna	µg/dm3	0.005	p.0,005	-	1	M. Wojtkiewicz	PN-EN 16693:2015-12
Michał Korthals	54.693529	18.426326	drainage ditch	Błądzikowski Potok	8	19_44/2_U	86/18/990	2018-04-05	DDE	µg/dm3	0.01	p.0,01	-	1	M. Wojtkiewicz	PN-EN 16693:2015-12
Michał Korthals	54.693529	18.426326	drainage ditch	Błądzikowski Potok	8	19_44/2_U	86/18/990	2018-04-05	DDD	µg/dm3	0.01	p.0,01	-	1	M. Wojtkiewicz	PN-EN 16693:2015-12
Michał Korthals	54.693529	18.426326	drainage ditch	Błądzikowski Potok	8	19_44/2_U	86/18/990	2018-04-05	DDT	µg/dm3	0.01	p.0,01	-	1	M. Wojtkiewicz	PN-EN 16693:2015-12
Michał Korthals	54.694979	18.422766	drainage ditch	Błądzikowski Potok	8	19_44/2_P	86/18/991	2018-04-05	α - HCH	µg/dm3	0.002	p.0,002	-	1	M. Wojtkiewicz	PN-EN 16693:2015-12
Michał Korthals	54.694979	18.422766	drainage ditch	Błądzikowski Potok	8	19_44/2_P	86/18/991	2018-04-05	β - HCH	µg/dm3	0.002	p.0,002	-	1	M. Wojtkiewicz	PN-EN 16693:2015-12
Michał Korthals	54.694979	18.422766	drainage ditch	Błądzikowski Potok	8	19_44/2_P	86/18/991	2018-04-05	γ - HCH	µg/dm3	0.002	p.0,002	-	1	M. Wojtkiewicz	PN-EN 16693:2015-12
Michał Korthals	54.694979	18.422766	drainage ditch	Błądzikowski Potok	8	19_44/2_P	86/18/991	2018-04-05	δ - HCH	µg/dm3	0.002	p.0,002	-	1	M. Wojtkiewicz	PN-EN 16693:2015-12
Michał Korthals	54.694979	18.422766	drainage ditch	Błądzikowski Potok	8	19_44/2_P	86/18/991	2018-04-05	Aldryna	µg/dm3	0.005	p.0,005	-	1	M. Wojtkiewicz	PN-EN 16693:2015-12
Michał Korthals	54.694979	18.422766	drainage ditch	Błądzikowski Potok	8	19_44/2_P	86/18/991	2018-04-05	Izodryna	µg/dm3	0.005	p.0,005	-	1	M. Wojtkiewicz	PN-EN 16693:2015-12
Michał Korthals	54.694979	18.422766	drainage ditch	Błądzikowski Potok	8	19_44/2_P	86/18/991	2018-04-05	Dieldryna	µg/dm3	0.005	p.0,005	-	1	M. Wojtkiewicz	PN-EN 16693:2015-12
Michał Korthals	54.694979	18.422766	drainage ditch	Błądzikowski Potok	8	19_44/2_P	86/18/991	2018-04-05	Endryna	µg/dm3	0.005	p.0,005	-	1	M. Wojtkiewicz	PN-EN 16693:2015-12
Michał Korthals	54.694979	18.422766	drainage ditch	Błądzikowski Potok	8	19_44/2_P	86/18/991	2018-04-05	DDE	µg/dm3	0.01	p.0,01	-	1	M. Wojtkiewicz	PN-EN 16693:2015-12
Michał Korthals	54.694979	18.422766	drainage ditch	Błądzikowski Potok	8	19_44/2_P	86/18/991	2018-04-05	DDD	µg/dm3	0.01	p.0,01	-	1	M. Wojtkiewicz	PN-EN 16693:2015-12
Michał Korthals	54.694979	18.422766	drainage ditch	Błądzikowski Potok	8	19_44/2_P	86/18/991	2018-04-05	DDT	µg/dm3	0.01	p.0,01	-	1	M. Wojtkiewicz	PN-EN 16693:2015-12
Robert Klawikowski	54.638411	18.456526	drainage ditch	Kanał Łyski/ Reda	9	5_351_P	86/18/858	2018-03-26	2,4,5-T-Methylester	µg/dm3	0.1	p.0,1	-	1	Eurofins	SFWA0-8
Robert Klawikowski	54.638411	18.456526	drainage ditch	Kanał Łyski/ Reda	9	5_351_P	86/18/858	2018-03-26	2,4-D-Methylester	µg/dm3	0.1	p.0,1	-	1	Eurofins	SFWA0-8
Robert Klawikowski	54.638411	18.456526	drainage ditch	Kanał Łyski/ Reda	9	5_351_P	86/18/858	2018-03-26	Acetochlor	µg/dm3	0.1	p.0,1	-	1	Eurofins	SFWA0-8
Robert Klawikowski	54.638411	18.456526	drainage ditch	Kanał Łyski/ Reda	9	5_351_P	86/18/858	2018-03-26	Aclonifen	µg/dm3	0.1	p.0,1	-	1	Eurofins	SFWA0-8
Robert Klawikowski	54.638411	18.456526	drainage ditch	Kanał Łyski/ Reda	9	5_351_P	86/18/858	2018-03-26	Akrynatryna	µg/dm3	0.1	p.0,1	-	1	Eurofins	SFWA0-8
Robert Klawikowski	54.638411	18.456526	drainage ditch	Kanał Łyski/ Reda	9	5_351_P	86/18/858	2018-03-26	Alachlor	µg/dm3	0.1	p.0,1	-	1	Eurofins	SFWA0-8
Robert Klawikowski	54.638411	18.456526	drainage ditch	Kanał Łyski/ Reda	9	5_351_P	86/18/858	2018-03-26	Aldryna	µg/dm3	0.03	p.0,03	-	1	Eurofins	SFWA0-8
Robert Klawikowski	54.638411	18.456526	drainage ditch	Kanał Łyski/ Reda	9	5_351_P	86/18/858	2018-03-26	Aldryna+Dieldryna	µg/dm3	0.1	p.0,1	-	1	Eurofins	SFWA0-8
Robert Klawikowski	54.638411	18.456526	drainage ditch	Kanał Łyski/ Reda	9	5_351_P	86/18/858	2018-03-26	Alletryna	µg/dm3	0.1	p.0,1	-	1	Eurofins	SFWA0-8
Robert Klawikowski	54.638411	18.456526	drainage ditch	Kanał Łyski/ Reda	9	5_351_P	86/18/858	2018-03-26	Amidithion	µg/dm3	0.1	p.0,1	-	1	Eurofins	SFWA0-8
Robert Klawikowski	54.638411	18.456526	drainage ditch	Kanał Łyski/ Reda	9	5_351_P	86/18/858	2018-03-26	Antrachinon	µg/dm3	0.1	p.0,1	-	1	Eurofins	SFWA0-8
Robert Klawikowski	54.638411	18.456526	drainage ditch	Kanał Łyski/ Reda	9	5_351_P	86/18/858	2018-03-26	Atrazyna	µg/dm3	0.1	p.0,1	-	1	Eurofins	SFWA0-8
Robert Klawikowski	54.638411	18.456526	drainage ditch	Kanał Łyski/ Reda	9	5_351_P	86/18/858	2018-03-26	Azakonazol	µg/dm3	0.1	p.0,1	-	1	Eurofins	SFWA0-8
Robert Klawikowski	54.638411	18.456526	drainage ditch	Kanał Łyski/ Reda	9	5_351_P	86/18/858	2018-03-26	Azynofos etylowy	µg/dm3	0.1	p.0,1	-	1	Eurofins	SFWA0-8
Robert Klawikowski	54.638411	18.456526	drainage ditch	Kanał Łyski/ Reda	9	5_351_P	86/18/858	2018-03-26	Azynofos metylowy	µg/dm3	0.1	p.0,1	-	1	Eurofins	SFWA0-8
Robert Klawikowski	54.638411	18.456526	drainage ditch	Kanał Łyski/ Reda	9	5_351_P	86/18/858	2018-03-26	Azoksystrobina	µg/dm3	0.1	p.0,1	-	1	Eurofins	SFWA0-8
Robert Klawikowski	54.638411	18.456526	drainage ditch	Kanał Łyski/ Reda	9	5_351_P	86/18/858	2018-03-26	Benfluralin	µg/dm3	0.1	p.0,1	-	1	Eurofins	SFWA0-8
Robert Klawikowski	54.638411	18.456526	drainage ditch	Kanał Łyski/ Reda	9	5_351_P	86/18/858	2018-03-26	Benoxacor	µg/dm3	0.1	p.0,1	-	1	Eurofins	SFWA0-8
Robert Klawikowski	54.638411	18.456526	drainage ditch	Kanał Łyski/ Reda	9	5_351_P	86/18/858	2018-03-26	Benzoylprop-ethyl	µg/dm3	0.1	p.0,1	-	1	Eurofins	SFWA0-8
Robert Klawikowski	54.638411	18.456526	drainage ditch	Kanał Łyski/ Reda	9	5_351_P	86/18/858	2018-03-26	Biofenox	µg/dm3	0.1	p.0,1	-	1	Eurofins	SFWA0-8
Robert Klawikowski	54.638411	18.456526	drainage ditch	Kanał Łyski/ Reda	9	5_351_P	86/18/858	2018-03-26	Binapacryl	µg/dm3	0.1	p.0,1	-	1	Eurofins	SFWA0-8
Robert Klawikowski	54.638411	18.456526	drainage ditch	Kanał Łyski/ Reda	9	5_351_P	86/18/858	2018-03-26	Bifentryna	µg/dm3	0.1	p.0,1	-	1	Eurofins	SFWA0-8
Robert Klawikowski	54.638411	18.456526	drainage ditch	Kanał Łyski/ Reda	9	5_351_P	86/18/858	2018-03-26	Bitertanol	µg/dm3	0.1	p.0,1	-	1	Eurofins	SFWA0-8
Robert Klawikowski	54.638411	18.456526	drainage ditch	Kanał Łyski/ Reda	9	5_351_P	86/18/858	2018-03-26	Boskalid	µg/dm3	0.1	p.0,1	-	1	Eurofins	SFWA0-8
Robert Klawikowski	54.638411	18.456526	drainage ditch	Kanał Łyski/ Reda	9	5_351_P	86/18/858	2018-03-26	Bromofenvinphos	µg/dm3	0.1	p.0,1	-	1	Eurofins	SFWA0-8
Robert Klawikowski	54.638411	18.456526	drainage ditch	Kanał Łyski/ Reda	9	5_351_P	86/18/858	2018-03-26	Bromocyclen	µg/dm3	0.1	p.0,1	-	1	Eurofins	SFWA0-8
Robert Klawikowski	54.638411	18.456526	drainage ditch	Kanał Łyski/ Reda	9	5_351_P	86/18/858	2018-03-26	Bromofos metylowy	µg/dm3	0.1	p.0,1	-	1	Eurofins	SFWA0-8
Robert Klawikowski	54.638411	18.456526	drainage ditch	Kanał Łyski/ Reda	9	5_351_P	86/18/858	2018-03-26	Bromofos etylowy	µg/dm3	0.1	p.0,1	-	1	Eurofins	SFWA0-8
Robert Klawikowski	54.638411	18.456526	drainage ditch	Kanał Łyski/ Reda	9	5_351_P	86/18/858	2018-03-26	Bromopropylat	µg/dm3	0.1	p.0,1	-	1	Eurofins	SFWA0-8
Robert Klawikowski	54.638411	18.456526	drainage ditch	Kanał Łyski/ Reda	9	5_351_P	86/18/858	2018-03-26	Buprofezyna	µg/dm3	0.1	p.0,1	-	1	Eurofins	SFWA0-8
Robert Klawikowski	54.638411	18.456526	drainage ditch	Kanał Łyski/ Reda	9	5_351_P	86/18/858	2018-03-26	Butachlor	µg/dm3	0.1	p.0,1	-	1	Eurofins	SFWA0-8
Robert Klawikowski	54.638411	18.456526	drainage ditch	Kanał Łyski/ Reda	9	5_351_P	86/18/858	2018-03-26	Butamifos	µg/dm3	0.1	p.0,1	-	1	Eurofins	SFWA0-8
Robert Klawikowski	54.638411	18.456526	drainage ditch	Kanał Łyski/ Reda	9	5_351_P	86/18/858	2018-03-26	Butralin	µg/dm3	0.1	p.0,1	-	1	Eurofins	SFWA0-8
Robert Klawikowski	54.638411	18.456526	drainage ditch	Kanał Łyski/ Reda	9	5_351_P	86/18/858	2018-03-26	Kadusafos	µg/dm3	0.1	p.0,1	-	1	Eurofins	SFWA0-8
Robert Klawikowski	54.638411	18.456526	drainage ditch	Kanał Łyski/ Reda	9	5_351_P	86/18/858	2018-03-26	Kaptafol	µg/dm3	0.1	p.0,1	-	1	Eurofins	SFWA0-8
Robert Klawikowski	54.638411	18.456526	drainage ditch	Kanał Łyski/ Reda	9	5_351_P	86/18/858	2018-03-26	Kaptan	µg/dm3	0.1	p.0,1	-	1	Eurofins	SFWA0-8
Robert Klawikowski	54.638411	18.456526	drainage ditch	Kanał Łyski/ Reda	9	5_351_P	86/18/858	2018-03-26	Karbofenotion	µg/dm3	0.1	p.0,1	-	1	Eurofins	SFWA0-8
Robert Klawikowski	54.638411	18.456526	drainage ditch	Kanał Łyski/ Reda	9	5_351_P	86/18/858	2018-03-26	Carbophenothion-methyl	µg/dm3	0.1	p.0,1	-	1	Eurofins	SFWA0-8
Robert Klawikowski	54.638411	18.456526	drainage ditch	Kanał Łyski/ Reda	9	5_351_P	86/18/858	2018-03-26	Carfentrazone-ethyl	µg/dm3	0.1	p.0,1	-	1	Eurofins	SFWA0-8
Robert Klawikowski	54.638411	18.456526	drainage ditch	Kanał Łyski/ Reda	9	5_351_P	86/18/858	2018-03-26	Chinometionat	µg/dm3	0.1	p.0,1	-	1	Eurofins	SFWA0-8
Robert Klawikowski	54.638411	18.456526	drainage ditch	Kanał Łyski/ Reda	9	5_351_P	86/18/858	2018-03-26	Chlorbenzyd	µg/dm3	0.1	p.0,1	-	1	Eurofins	SFWA0-8
Robert Klawikowski	54.638411	18.456526	drainage ditch	Kanał Łyski/ Reda	9	5_351_P	86/18/858	2018-03-26	Chlordane (total)	µg/dm3	0.1	p.0,1	-	1	Eurofins	SFWA0-8
Robert Klawikowski	54.638411	18.456526	drainage ditch	Kanał Łyski/ Reda	9	5_351_P	86/18/858	2018-03-26	Chlordan,cis-	µg/dm3	0.1	p.0,1	-	1	Eurofins	SFWA0-8
Robert Klawikowski	54.638411	18.456526	drainage ditch	Kanał Łyski/ Reda	9	5_351_P	86/18/858	2018-03-26	Chlordan,oxy-	µg/dm3	0.1	p.0,1	-	1	Eurofins	SFWA0-8
Robert Klawikowski	54.638411	18.456526	drainage ditch	Kanał Łyski/ Reda	9	5_351_P	86/18/858	2018-03-26	Chlordan,gamma/trans-	µg/dm3	0.1	p.0,1	-	1	Eurofins	SFWA0-8
Robert Klawikowski	54.638411	18.456526	drainage ditch	Kanał Łyski/ Reda	9	5_351_P	86/18/858	2018-03-26	Chlordecon	µg/dm3	0.1	p.0,1	-	1	Eurofins	SFWA0-8
Robert Klawikowski	54.638411	18.456526	drainage ditch	Kanał Łyski/ Reda	9	5_351_P	86/18/858	2018-03-26	Chlorethoksyfos	µg/dm3	0.1	p.0,1	-	1	Eurofins	SFWA0-8
Robert Klawikowski	54.638411	18.456526	drainage ditch	Kanał Łyski/ Reda	9	5_351_P	86/18/858	2018-03-26	Chlorfenapyr	µg/dm3	0.1	p.0,1	-	1	Eurofins	SFWA0-8
Robert Klawikowski	54.638411	18.456526	drainage ditch	Kanał Łyski/ Reda	9	5_351_P	86/18/858	2018-03-26	Chlorfenprop-methyl	µg/dm3	0.1	p.0,1	-	1	Eurofins	SFWA0-8
Robert Klawikowski	54.638411	18.456526	drainage ditch	Kanał Łyski/ Reda	9	5_351_P	86/18/858	2018-03-26	Chlorfenson	µg/dm3	0.1	p.0,1	-	1	Eurofins	SFWA0-8
Robert Klawikowski	54.638411	18.456526	drainage ditch	Kanał Łyski/ Reda	9	5_351_P	86/18/858	2018-03-26	Chlorfenwinfos	µg/dm3	0.1	p.0,1	-	1	Eurofins	SFWA0-8
Robert Klawikowski	54.638411	18.456526	drainage ditch	Kanał Łyski/ Reda	9	5_351_P	86/18/858	2018-03-26	Chloridazon	µg/dm3	0.1	p.0,1	-	1	Eurofins	SFWA0-8
Robert Klawikowski	54.638411	18.456526	drainage ditch	Kanał Łyski/ Reda	9	5_351_P	86/18/858	2018-03-26	Chlormephos	µg/dm3	0.1	p.0,1	-	1	Eurofins	SFWA0-8
Robert Klawikowski	54.638411	18.456526	drainage ditch	Kanał Łyski/ Reda	9	5_351_P	86/18/858	2018-03-26	Chlorobenzylat	µg/dm3	0.1	p.0,1	-	1	Eurofins	SFWA0-8
Robert Klawikowski	54.638411	18.456526	drainage ditch	Kanał Łyski/ Reda	9	5_351_P	86/18/858	2018-03-26	Chloroneb	µg/dm3	0.1	p.0,1	-	1	Eurofins	SFWA0-8
Robert Klawikowski	54.638411	18.456526	drainage ditch	Kanał Łyski/ Reda	9	5_351_P	86/18/858	2018-03-26	Chloropropylat	µg/dm3	0.1	p.0,1	-	1	Eurofins	SFWA0-8
Robert Klawikowski	54.638411	18.456526	drainage ditch	Kanał Łyski/ Reda	9	5_351_P	86/18/858	2018-03-26	Chlorotalonil	µg/dm3	0.1	p.0,1	-	1	Eurofins	SFWA0-8
Robert Klawikowski	54.638411	18.456526	drainage ditch	Kanał Łyski/ Reda	9	5_351_P	86/18/858	2018-03-26	Chlorpiryfos etylowy	µg/dm3	0.1	p.0,1	-	1	Eurofins	SFWA0-8
Robert Klawikowski	54.638411	18.456526	drainage ditch	Kanał Łyski/ Reda	9	5_351_P	86/18/858	2018-03-26	Chlorpiryfos metylowy	µg/dm3	0.1	p.0,1	-	1	Eurofins	SFWA0-8
Robert Klawikowski	54.638411	18.456526	drainage ditch	Kanał Łyski/ Reda	9	5_351_P	86/18/858	2018-03-26	Chlorthal-dimethyl	µg/dm3	0.1	p.0,1	-	1	Eurofins	SFWA0-8
Robert Klawikowski	54.638411	18.456526	drainage ditch	Kanał Łyski/ Reda	9	5_351_P	86/18/858	2018-03-26	Chlorotion	µg/dm3	0.1	p.0,1	-	1	Eurofins	SFWA0-8
Robert Klawikowski	54.638411	18.456526	drainage ditch	Kanał Łyski/ Reda	9	5_351_P	86/18/858	2018-03-26	Chlortiofos	µg/dm3	0.1	p.0,1	-	1	Eurofins	SFWA0-8
Robert Klawikowski	54.638411	18.456526	drainage ditch	Kanał Łyski/ Reda	9	5_351_P	86/18/858	2018-03-26	Chlozolinate	µg/dm3	0.1	p.0,1	-	1	Eurofins	SFWA0-8
Robert Klawikowski	54.638411	18.456526	drainage ditch	Kanał Łyski/ Reda	9	5_351_P	86/18/858	2018-03-26	Cinidon-ethyl	µg/dm3	0.1	p.0,1	-	1	Eurofins	SFWA0-8
Robert Klawikowski	54.638411	18.456526	drainage ditch	Kanał Łyski/ Reda	9	5_351_P	86/18/858	2018-03-26	Clodinafop-propargyl	µg/dm3	0.1	p.0,1	-	1	Eurofins	SFWA0-8
Robert Klawikowski	54.638411	18.456526	drainage ditch	Kanał Łyski/ Reda	9	5_351_P	86/18/858	2018-03-26	Kumafos	µg/dm3	0.1	p.0,1	-	1	Eurofins	SFWA0-8
Robert Klawikowski	54.638411	18.456526	drainage ditch	Kanał Łyski/ Reda	9	5_351_P	86/18/858	2018-03-26	Crotoxyphos	µg/dm3	0.1	p.0,1	-	1	Eurofins	SFWA0-8
Robert Klawikowski	54.638411	18.456526	drainage ditch	Kanał Łyski/ Reda	9	5_351_P	86/18/858	2018-03-26	Cyjanofenfos	µg/dm3	0.1	p.0,1	-	1	Eurofins	SFWA0-8
Robert Klawikowski	54.638411	18.456526	drainage ditch	Kanał Łyski/ Reda	9	5_351_P	86/18/858	2018-03-26	Cyanophos	µg/dm3	0.1	p.0,1	-	1	Eurofins	SFWA0-8
Robert Klawikowski	54.638411	18.456526	drainage ditch	Kanał Łyski/ Reda	9	5_351_P	86/18/858	2018-03-26	Cyflutryna	µg/dm3	0.1	p.0,1	-	1	Eurofins	SFWA0-8
Robert Klawikowski	54.638411	18.456526	drainage ditch	Kanał Łyski/ Reda	9	5_351_P	86/18/858	2018-03-26	lambda-Cyhalotryna	µg/dm3	0.1	p.0,1	-	1	Eurofins	SFWA0-8
Robert Klawikowski	54.638411	18.456526	drainage ditch	Kanał Łyski/ Reda	9	5_351_P	86/18/858	2018-03-26	Cypermetryna	µg/dm3	0.1	p.0,1	-	1	Eurofins	SFWA0-8
Robert Klawikowski	54.638411	18.456526	drainage ditch	Kanał Łyski/ Reda	9	5_351_P	86/18/858	2018-03-26	Cyphenothrin	µg/dm3	0.1	p.0,1	-	1	Eurofins	SFWA0-8
Robert Klawikowski	54.638411	18.456526	drainage ditch	Kanał Łyski/ Reda	9	5_351_P	86/18/858	2018-03-26	Cyprokonazol	µg/dm3	0.1	p.0,1	-	1	Eurofins	SFWA0-8
Robert Klawikowski	54.638411	18.456526	drainage ditch	Kanał Łyski/ Reda	9	5_351_P	86/18/858	2018-03-26	DDD-o,p	µg/dm3	0.1	p.0,1	-	1	Eurofins	SFWA0-8
Robert Klawikowski	54.638411	18.456526	drainage ditch	Kanał Łyski/ Reda	9	5_351_P	86/18/858	2018-03-26	DDE-o,p	µg/dm3	0.1	p.0,1	-	1	Eurofins	SFWA0-8
Robert Klawikowski	54.638411	18.456526	drainage ditch	Kanał Łyski/ Reda	9	5_351_P	86/18/858	2018-03-26	DDT(p,p'-DDT+o,p'-DDT+p.p'-DDE+p,p'-DDD)	µg/dm3	0.1	p.0,1	-	1	Eurofins	SFWA0-8
Robert Klawikowski	54.638411	18.456526	drainage ditch	Kanał Łyski/ Reda	9	5_351_P	86/18/858	2018-03-26	Deltametryna	µg/dm3	0.1	p.0,1	-	1	Eurofins	SFWA0-8
Robert Klawikowski	54.638411	18.456526	drainage ditch	Kanał Łyski/ Reda	9	5_351_P	86/18/858	2018-03-26	Dialifos	µg/dm3	0.1	p.0,1	-	1	Eurofins	SFWA0-8
Robert Klawikowski	54.638411	18.456526	drainage ditch	Kanał Łyski/ Reda	9	5_351_P	86/18/858	2018-03-26	Di-allate	µg/dm3	0.1	p.0,1	-	1	Eurofins	SFWA0-8
Robert Klawikowski	54.638411	18.456526	drainage ditch	Kanał Łyski/ Reda	9	5_351_P	86/18/858	2018-03-26	Diazynon	µg/dm3	0.05	p.0,05	-	1	Eurofins	SFWA0-8
Robert Klawikowski	54.638411	18.456526	drainage ditch	Kanał Łyski/ Reda	9	5_351_P	86/18/858	2018-03-26	4,4-Dibromobenzophenone	µg/dm3	0.1	p.0,1	-	1	Eurofins	SFWA0-8
Robert Klawikowski	54.638411	18.456526	drainage ditch	Kanał Łyski/ Reda	9	5_351_P	86/18/858	2018-03-26	Dicapthon	µg/dm3	0.1	p.0,1	-	1	Eurofins	SFWA0-8
Robert Klawikowski	54.638411	18.456526	drainage ditch	Kanał Łyski/ Reda	9	5_351_P	86/18/858	2018-03-26	Dichlobenil	µg/dm3	0.1	p.0,1	-	1	Eurofins	SFWA0-8
Robert Klawikowski	54.638411	18.456526	drainage ditch	Kanał Łyski/ Reda	9	5_351_P	86/18/858	2018-03-26	Dichlofention	µg/dm3	0.1	p.0,1	-	1	Eurofins	SFWA0-8
Robert Klawikowski	54.638411	18.456526	drainage ditch	Kanał Łyski/ Reda	9	5_351_P	86/18/858	2018-03-26	Dichlofluanid	µg/dm3	0.1	p.0,1	-	1	Eurofins	SFWA0-8
Robert Klawikowski	54.638411	18.456526	drainage ditch	Kanał Łyski/ Reda	9	5_351_P	86/18/858	2018-03-26	Dichloran	µg/dm3	0.1	p.0,1	-	1	Eurofins	SFWA0-8
Robert Klawikowski	54.638411	18.456526	drainage ditch	Kanał Łyski/ Reda	9	5_351_P	86/18/858	2018-03-26	Dichlorfos	µg/dm3	0.1	p.0,1	-	1	Eurofins	SFWA0-8
Robert Klawikowski	54.638411	18.456526	drainage ditch	Kanał Łyski/ Reda	9	5_351_P	86/18/858	2018-03-26	Diclofop-methyl	µg/dm3	0.1	p.0,1	-	1	Eurofins	SFWA0-8
Robert Klawikowski	54.638411	18.456526	drainage ditch	Kanał Łyski/ Reda	9	5_351_P	86/18/858	2018-03-26	Dikofol (suma)	µg/dm3	0.1	p.0,1	-	1	Eurofins	SFWA0-8
Robert Klawikowski	54.638411	18.456526	drainage ditch	Kanał Łyski/ Reda	9	5_351_P	86/18/858	2018-03-26	Dicofol,o,p-	µg/dm3	0.1	p.0,1	-	1	Eurofins	SFWA0-8
Robert Klawikowski	54.638411	18.456526	drainage ditch	Kanał Łyski/ Reda	9	5_351_P	86/18/858	2018-03-26	Dicofol,p,p--	µg/dm3	0.1	p.0,1	-	1	Eurofins	SFWA0-8
Robert Klawikowski	54.638411	18.456526	drainage ditch	Kanał Łyski/ Reda	9	5_351_P	86/18/858	2018-03-26	Dicrotophos	µg/dm3	0.1	p.0,1	-	1	Eurofins	SFWA0-8
Robert Klawikowski	54.638411	18.456526	drainage ditch	Kanał Łyski/ Reda	9	5_351_P	86/18/858	2018-03-26	Dieldryna	µg/dm3	0.03	p.0,03	-	1	Eurofins	SFWA0-8
Robert Klawikowski	54.638411	18.456526	drainage ditch	Kanał Łyski/ Reda	9	5_351_P	86/18/858	2018-03-26	Dienochlor	µg/dm3	0.1	p.0,1	-	1	Eurofins	SFWA0-8
Robert Klawikowski	54.638411	18.456526	drainage ditch	Kanał Łyski/ Reda	9	5_351_P	86/18/858	2018-03-26	Difenokonazol	µg/dm3	0.1	p.0,1	-	1	Eurofins	SFWA0-8
Robert Klawikowski	54.638411	18.456526	drainage ditch	Kanał Łyski/ Reda	9	5_351_P	86/18/858	2018-03-26	Diflufenican	µg/dm3	0.1	p.0,1	-	1	Eurofins	SFWA0-8
Robert Klawikowski	54.638411	18.456526	drainage ditch	Kanał Łyski/ Reda	9	5_351_P	86/18/858	2018-03-26	Dimefox	µg/dm3	0.1	p.0,1	-	1	Eurofins	SFWA0-8
Robert Klawikowski	54.638411	18.456526	drainage ditch	Kanał Łyski/ Reda	9	5_351_P	86/18/858	2018-03-26	Dimetrachlor	µg/dm3	0.1	p.0,1	-	1	Eurofins	SFWA0-8
Robert Klawikowski	54.638411	18.456526	drainage ditch	Kanał Łyski/ Reda	9	5_351_P	86/18/858	2018-03-26	Dimethipine	µg/dm3	0.1	p.0,1	-	1	Eurofins	SFWA0-8
Robert Klawikowski	54.638411	18.456526	drainage ditch	Kanał Łyski/ Reda	9	5_351_P	86/18/858	2018-03-26	Dimetoat	µg/dm3	0.1	p.0,1	-	1	Eurofins	SFWA0-8
Robert Klawikowski	54.638411	18.456526	drainage ditch	Kanał Łyski/ Reda	9	5_351_P	86/18/858	2018-03-26	Dimetomorf	µg/dm3	0.1	p.0,1	-	1	Eurofins	SFWA0-8
Robert Klawikowski	54.638411	18.456526	drainage ditch	Kanał Łyski/ Reda	9	5_351_P	86/18/858	2018-03-26	Dinikonazol	µg/dm3	0.1	p.0,1	-	1	Eurofins	SFWA0-8
Robert Klawikowski	54.638411	18.456526	drainage ditch	Kanał Łyski/ Reda	9	5_351_P	86/18/858	2018-03-26	Dinitramine	µg/dm3	0.1	p.0,1	-	1	Eurofins	SFWA0-8
Robert Klawikowski	54.638411	18.456526	drainage ditch	Kanał Łyski/ Reda	9	5_351_P	86/18/858	2018-03-26	Dinobuton	µg/dm3	0.1	p.0,1	-	1	Eurofins	SFWA0-8
Robert Klawikowski	54.638411	18.456526	drainage ditch	Kanał Łyski/ Reda	9	5_351_P	86/18/858	2018-03-26	Disulfoton	µg/dm3	0.1	p.0,1	-	1	Eurofins	SFWA0-8
Robert Klawikowski	54.638411	18.456526	drainage ditch	Kanał Łyski/ Reda	9	5_351_P	86/18/858	2018-03-26	Disulfoton-sulfon	µg/dm3	0.1	p.0,1	-	1	Eurofins	SFWA0-8
Robert Klawikowski	54.638411	18.456526	drainage ditch	Kanał Łyski/ Reda	9	5_351_P	86/18/858	2018-03-26	Ditalimfos	µg/dm3	0.1	p.0,1	-	1	Eurofins	SFWA0-8
Robert Klawikowski	54.638411	18.456526	drainage ditch	Kanał Łyski/ Reda	9	5_351_P	86/18/858	2018-03-26	Edifenphos	µg/dm3	0.1	p.0,1	-	1	Eurofins	SFWA0-8
Robert Klawikowski	54.638411	18.456526	drainage ditch	Kanał Łyski/ Reda	9	5_351_P	86/18/858	2018-03-26	Endosulfan (suma izomerów)	µg/dm3	0.1	p.0,1	-	1	Eurofins	SFWA0-8
Robert Klawikowski	54.638411	18.456526	drainage ditch	Kanał Łyski/ Reda	9	5_351_P	86/18/858	2018-03-26	alfa-Endosulfan	µg/dm3	0.1	p.0,1	-	1	Eurofins	SFWA0-8
Robert Klawikowski	54.638411	18.456526	drainage ditch	Kanał Łyski/ Reda	9	5_351_P	86/18/858	2018-03-26	Siarczan endosulfanu	µg/dm3	0.1	p.0,1	-	1	Eurofins	SFWA0-8
Robert Klawikowski	54.638411	18.456526	drainage ditch	Kanał Łyski/ Reda	9	5_351_P	86/18/858	2018-03-26	beta-Endosulfan	µg/dm3	0.1	p.0,1	-	1	Eurofins	SFWA0-8
Robert Klawikowski	54.638411	18.456526	drainage ditch	Kanał Łyski/ Reda	9	5_351_P	86/18/858	2018-03-26	Endryna	µg/dm3	0.1	p.0,1	-	1	Eurofins	SFWA0-8
Robert Klawikowski	54.638411	18.456526	drainage ditch	Kanał Łyski/ Reda	9	5_351_P	86/18/858	2018-03-26	Ketoendrin-delta	µg/dm3	0.1	p.0,1	-	1	Eurofins	SFWA0-8
Robert Klawikowski	54.638411	18.456526	drainage ditch	Kanał Łyski/ Reda	9	5_351_P	86/18/858	2018-03-26	EPN	µg/dm3	0.1	p.0,1	-	1	Eurofins	SFWA0-8
Robert Klawikowski	54.638411	18.456526	drainage ditch	Kanał Łyski/ Reda	9	5_351_P	86/18/858	2018-03-26	Epoksykonazol	µg/dm3	0.1	p.0,1	-	1	Eurofins	SFWA0-8
Robert Klawikowski	54.638411	18.456526	drainage ditch	Kanał Łyski/ Reda	9	5_351_P	86/18/858	2018-03-26	Etaconazole	µg/dm3	0.1	p.0,1	-	1	Eurofins	SFWA0-8
Robert Klawikowski	54.638411	18.456526	drainage ditch	Kanał Łyski/ Reda	9	5_351_P	86/18/858	2018-03-26	Ethalfluralin	µg/dm3	0.1	p.0,1	-	1	Eurofins	SFWA0-8
Robert Klawikowski	54.638411	18.456526	drainage ditch	Kanał Łyski/ Reda	9	5_351_P	86/18/858	2018-03-26	Etion	µg/dm3	0.1	p.0,1	-	1	Eurofins	SFWA0-8
Robert Klawikowski	54.638411	18.456526	drainage ditch	Kanał Łyski/ Reda	9	5_351_P	86/18/858	2018-03-26	Ethiprol	µg/dm3	0.1	p.0,1	-	1	Eurofins	SFWA0-8
Robert Klawikowski	54.638411	18.456526	drainage ditch	Kanał Łyski/ Reda	9	5_351_P	86/18/858	2018-03-26	Etofumesat	µg/dm3	0.1	p.0,1	-	1	Eurofins	SFWA0-8
Robert Klawikowski	54.638411	18.456526	drainage ditch	Kanał Łyski/ Reda	9	5_351_P	86/18/858	2018-03-26	Etoprofos	µg/dm3	0.1	p.0,1	-	1	Eurofins	SFWA0-8
Robert Klawikowski	54.638411	18.456526	drainage ditch	Kanał Łyski/ Reda	9	5_351_P	86/18/858	2018-03-26	Etridiazole	µg/dm3	0.1	p.0,1	-	1	Eurofins	SFWA0-8
Robert Klawikowski	54.638411	18.456526	drainage ditch	Kanał Łyski/ Reda	9	5_351_P	86/18/858	2018-03-26	Etrimfos	µg/dm3	0.1	p.0,1	-	1	Eurofins	SFWA0-8
Robert Klawikowski	54.638411	18.456526	drainage ditch	Kanał Łyski/ Reda	9	5_351_P	86/18/858	2018-03-26	Famophos	µg/dm3	0.1	p.0,1	-	1	Eurofins	SFWA0-8
Robert Klawikowski	54.638411	18.456526	drainage ditch	Kanał Łyski/ Reda	9	5_351_P	86/18/858	2018-03-26	Famoksadon	µg/dm3	0.1	p.0,1	-	1	Eurofins	SFWA0-8
Robert Klawikowski	54.638411	18.456526	drainage ditch	Kanał Łyski/ Reda	9	5_351_P	86/18/858	2018-03-26	Fenamidon	µg/dm3	0.1	p.0,1	-	1	Eurofins	SFWA0-8
Robert Klawikowski	54.638411	18.456526	drainage ditch	Kanał Łyski/ Reda	9	5_351_P	86/18/858	2018-03-26	Fenamifos (suma izomerów)	µg/dm3	0.1	p.0,1	-	1	Eurofins	SFWA0-8
Robert Klawikowski	54.638411	18.456526	drainage ditch	Kanał Łyski/ Reda	9	5_351_P	86/18/858	2018-03-26	Fenarimol	µg/dm3	0.1	p.0,1	-	1	Eurofins	SFWA0-8
Robert Klawikowski	54.638411	18.456526	drainage ditch	Kanał Łyski/ Reda	9	5_351_P	86/18/858	2018-03-26	Fenbukonazol	µg/dm3	0.1	p.0,1	-	1	Eurofins	SFWA0-8
Robert Klawikowski	54.638411	18.456526	drainage ditch	Kanał Łyski/ Reda	9	5_351_P	86/18/858	2018-03-26	Fenchlorazole	µg/dm3	0.1	p.0,1	-	1	Eurofins	SFWA0-8
Robert Klawikowski	54.638411	18.456526	drainage ditch	Kanał Łyski/ Reda	9	5_351_P	86/18/858	2018-03-26	Fenchlorofos	µg/dm3	0.1	p.0,1	-	1	Eurofins	SFWA0-8
Robert Klawikowski	54.638411	18.456526	drainage ditch	Kanał Łyski/ Reda	9	5_351_P	86/18/858	2018-03-26	Fenfluthrine	µg/dm3	0.1	p.0,1	-	1	Eurofins	SFWA0-8
Robert Klawikowski	54.638411	18.456526	drainage ditch	Kanał Łyski/ Reda	9	5_351_P	86/18/858	2018-03-26	Fenheksamid	µg/dm3	0.1	p.0,1	-	1	Eurofins	SFWA0-8
Robert Klawikowski	54.638411	18.456526	drainage ditch	Kanał Łyski/ Reda	9	5_351_P	86/18/858	2018-03-26	Fenitrotion	µg/dm3	0.1	p.0,1	-	1	Eurofins	SFWA0-8
Robert Klawikowski	54.638411	18.456526	drainage ditch	Kanał Łyski/ Reda	9	5_351_P	86/18/858	2018-03-26	Fenoxaprop-ethyl	µg/dm3	0.1	p.0,1	-	1	Eurofins	SFWA0-8
Robert Klawikowski	54.638411	18.456526	drainage ditch	Kanał Łyski/ Reda	9	5_351_P	86/18/858	2018-03-26	Fenpiclonil	µg/dm3	0.1	p.0,1	-	1	Eurofins	SFWA0-8
Robert Klawikowski	54.638411	18.456526	drainage ditch	Kanał Łyski/ Reda	9	5_351_P	86/18/858	2018-03-26	Fenpropatryna	µg/dm3	0.1	p.0,1	-	1	Eurofins	SFWA0-8
Robert Klawikowski	54.638411	18.456526	drainage ditch	Kanał Łyski/ Reda	9	5_351_P	86/18/858	2018-03-26	Fenpropimorf	µg/dm3	0.1	p.0,1	-	1	Eurofins	SFWA0-8
Robert Klawikowski	54.638411	18.456526	drainage ditch	Kanał Łyski/ Reda	9	5_351_P	86/18/858	2018-03-26	Fenson	µg/dm3	0.1	p.0,1	-	1	Eurofins	SFWA0-8
Robert Klawikowski	54.638411	18.456526	drainage ditch	Kanał Łyski/ Reda	9	5_351_P	86/18/858	2018-03-26	Fensulfotion	µg/dm3	0.1	p.0,1	-	1	Eurofins	SFWA0-8
Robert Klawikowski	54.638411	18.456526	drainage ditch	Kanał Łyski/ Reda	9	5_351_P	86/18/858	2018-03-26	Fewalerat (suma izomer ów)	µg/dm3	0.1	p.0,1	-	1	Eurofins	SFWA0-8
Robert Klawikowski	54.638411	18.456526	drainage ditch	Kanał Łyski/ Reda	9	5_351_P	86/18/858	2018-03-26	Fenwalerat	µg/dm3	0.1	p.0,1	-	1	Eurofins	SFWA0-8
Robert Klawikowski	54.638411	18.456526	drainage ditch	Kanał Łyski/ Reda	9	5_351_P	86/18/858	2018-03-26	Fenvalerate(RS-/SR-Izomer)	µg/dm3	0.1	p.0,1	-	1	Eurofins	SFWA0-8
Robert Klawikowski	54.638411	18.456526	drainage ditch	Kanał Łyski/ Reda	9	5_351_P	86/18/858	2018-03-26	Fipronil	µg/dm3	0.1	p.0,1	-	1	Eurofins	SFWA0-8
Robert Klawikowski	54.638411	18.456526	drainage ditch	Kanał Łyski/ Reda	9	5_351_P	86/18/858	2018-03-26	Fipronil,desulfinyl-	µg/dm3	0.1	p.0,1	-	1	Eurofins	SFWA0-8
Robert Klawikowski	54.638411	18.456526	drainage ditch	Kanał Łyski/ Reda	9	5_351_P	86/18/858	2018-03-26	Fipranil+Sulfonmetab.MB46136(suma)	µg/dm3	0.1	p.0,1	-	1	Eurofins	SFWA0-8
Robert Klawikowski	54.638411	18.456526	drainage ditch	Kanał Łyski/ Reda	9	5_351_P	86/18/858	2018-03-26	Fipronil sulfid	µg/dm3	0.1	p.0,1	-	1	Eurofins	SFWA0-8
Robert Klawikowski	54.638411	18.456526	drainage ditch	Kanał Łyski/ Reda	9	5_351_P	86/18/858	2018-03-26	Fipronil sulfon	µg/dm3	0.1	p.0,1	-	1	Eurofins	SFWA0-8
Robert Klawikowski	54.638411	18.456526	drainage ditch	Kanał Łyski/ Reda	9	5_351_P	86/18/858	2018-03-26	Flamprop-isopropyl	µg/dm3	0.1	p.0,1	-	1	Eurofins	SFWA0-8
Robert Klawikowski	54.638411	18.456526	drainage ditch	Kanał Łyski/ Reda	9	5_351_P	86/18/858	2018-03-26	Flamprop-methyl	µg/dm3	0.1	p.0,1	-	1	Eurofins	SFWA0-8
Robert Klawikowski	54.638411	18.456526	drainage ditch	Kanał Łyski/ Reda	9	5_351_P	86/18/858	2018-03-26	Flonikamid	µg/dm3	0.1	p.0,1	-	1	Eurofins	SFWA0-8
Robert Klawikowski	54.638411	18.456526	drainage ditch	Kanał Łyski/ Reda	9	5_351_P	86/18/858	2018-03-26	Fluazifop-butyl	µg/dm3	0.1	p.0,1	-	1	Eurofins	SFWA0-8
Robert Klawikowski	54.638411	18.456526	drainage ditch	Kanał Łyski/ Reda	9	5_351_P	86/18/858	2018-03-26	Fluazinam	µg/dm3	0.1	p.0,1	-	1	Eurofins	SFWA0-8
Robert Klawikowski	54.638411	18.456526	drainage ditch	Kanał Łyski/ Reda	9	5_351_P	86/18/858	2018-03-26	Fluchloralina	µg/dm3	0.1	p.0,1	-	1	Eurofins	SFWA0-8
Robert Klawikowski	54.638411	18.456526	drainage ditch	Kanał Łyski/ Reda	9	5_351_P	86/18/858	2018-03-26	Flucytrynat	µg/dm3	0.1	p.0,1	-	1	Eurofins	SFWA0-8
Robert Klawikowski	54.638411	18.456526	drainage ditch	Kanał Łyski/ Reda	9	5_351_P	86/18/858	2018-03-26	Flufenoksuron	µg/dm3	0.1	p.0,1	-	1	Eurofins	SFWA0-8
Robert Klawikowski	54.638411	18.456526	drainage ditch	Kanał Łyski/ Reda	9	5_351_P	86/18/858	2018-03-26	Flumethrine	µg/dm3	0.1	p.0,1	-	1	Eurofins	SFWA0-8
Robert Klawikowski	54.638411	18.456526	drainage ditch	Kanał Łyski/ Reda	9	5_351_P	86/18/858	2018-03-26	Flumetralin	µg/dm3	0.1	p.0,1	-	1	Eurofins	SFWA0-8
Robert Klawikowski	54.638411	18.456526	drainage ditch	Kanał Łyski/ Reda	9	5_351_P	86/18/858	2018-03-26	Flupikolid	µg/dm3	0.1	p.0,1	-	1	Eurofins	SFWA0-8
Robert Klawikowski	54.638411	18.456526	drainage ditch	Kanał Łyski/ Reda	9	5_351_P	86/18/858	2018-03-26	Fluorodifen	µg/dm3	0.1	p.0,1	-	1	Eurofins	SFWA0-8
Robert Klawikowski	54.638411	18.456526	drainage ditch	Kanał Łyski/ Reda	9	5_351_P	86/18/858	2018-03-26	Fluotrimazole	µg/dm3	0.1	p.0,1	-	1	Eurofins	SFWA0-8
Robert Klawikowski	54.638411	18.456526	drainage ditch	Kanał Łyski/ Reda	9	5_351_P	86/18/858	2018-03-26	Fluchinkonazol	µg/dm3	0.1	p.0,1	-	1	Eurofins	SFWA0-8
Robert Klawikowski	54.638411	18.456526	drainage ditch	Kanał Łyski/ Reda	9	5_351_P	86/18/858	2018-03-26	Flurenol-butyl	µg/dm3	0.1	p.0,1	-	1	Eurofins	SFWA0-8
Robert Klawikowski	54.638411	18.456526	drainage ditch	Kanał Łyski/ Reda	9	5_351_P	86/18/858	2018-03-26	Flurochloridon	µg/dm3	0.1	p.0,1	-	1	Eurofins	SFWA0-8
Robert Klawikowski	54.638411	18.456526	drainage ditch	Kanał Łyski/ Reda	9	5_351_P	86/18/858	2018-03-26	Flurtamone	µg/dm3	0.05	p.0,05	-	1	Eurofins	SFWA0-8
Robert Klawikowski	54.638411	18.456526	drainage ditch	Kanał Łyski/ Reda	9	5_351_P	86/18/858	2018-03-26	Flusilazol	µg/dm3	0.1	p.0,1	-	1	Eurofins	SFWA0-8
Robert Klawikowski	54.638411	18.456526	drainage ditch	Kanał Łyski/ Reda	9	5_351_P	86/18/858	2018-03-26	Folpet	µg/dm3	0.1	p.0,1	-	1	Eurofins	SFWA0-8
Robert Klawikowski	54.638411	18.456526	drainage ditch	Kanał Łyski/ Reda	9	5_351_P	86/18/858	2018-03-26	Fonofos	µg/dm3	0.1	p.0,1	-	1	Eurofins	SFWA0-8
Robert Klawikowski	54.638411	18.456526	drainage ditch	Kanał Łyski/ Reda	9	5_351_P	86/18/858	2018-03-26	Formotion	µg/dm3	0.1	p.0,1	-	1	Eurofins	SFWA0-8
Robert Klawikowski	54.638411	18.456526	drainage ditch	Kanał Łyski/ Reda	9	5_351_P	86/18/858	2018-03-26	Genite	µg/dm3	0.1	p.0,1	-	1	Eurofins	SFWA0-8
Robert Klawikowski	54.638411	18.456526	drainage ditch	Kanał Łyski/ Reda	9	5_351_P	86/18/858	2018-03-26	Halfenprox	µg/dm3	0.1	p.0,1	-	1	Eurofins	SFWA0-8
Robert Klawikowski	54.638411	18.456526	drainage ditch	Kanał Łyski/ Reda	9	5_351_P	86/18/858	2018-03-26	Haloxyfop-Ethoxyethyl	µg/dm3	0.1	p.0,1	-	1	Eurofins	SFWA0-8
Robert Klawikowski	54.638411	18.456526	drainage ditch	Kanał Łyski/ Reda	9	5_351_P	86/18/858	2018-03-26	Haloxyfop-methyl	µg/dm3	0.1	p.0,1	-	1	Eurofins	SFWA0-8
Robert Klawikowski	54.638411	18.456526	drainage ditch	Kanał Łyski/ Reda	9	5_351_P	86/18/858	2018-03-26	HCH (sumaizomerów-bez lindan)	µg/dm3	0.1	p.0,1	-	1	Eurofins	SFWA0-8
Robert Klawikowski	54.638411	18.456526	drainage ditch	Kanał Łyski/ Reda	9	5_351_P	86/18/858	2018-03-26	Alfa-HCH	µg/dm3	0.05	p.0,05	-	1	Eurofins	SFWA0-8
Robert Klawikowski	54.638411	18.456526	drainage ditch	Kanał Łyski/ Reda	9	5_351_P	86/18/858	2018-03-26	Beta-HCH	µg/dm3	0.05	p.0,05	-	1	Eurofins	SFWA0-8
Robert Klawikowski	54.638411	18.456526	drainage ditch	Kanał Łyski/ Reda	9	5_351_P	86/18/858	2018-03-26	Delta-HCH	µg/dm3	0.05	p.0,05	-	1	Eurofins	SFWA0-8
Robert Klawikowski	54.638411	18.456526	drainage ditch	Kanał Łyski/ Reda	9	5_351_P	86/18/858	2018-03-26	Epsilon-HCH	µg/dm3	0.05	p.0,05	-	1	Eurofins	SFWA0-8
Robert Klawikowski	54.638411	18.456526	drainage ditch	Kanał Łyski/ Reda	9	5_351_P	86/18/858	2018-03-26	Lindan(gamma-HCH)	µg/dm3	0.1	p.0,1	-	1	Eurofins	SFWA0-8
Robert Klawikowski	54.638411	18.456526	drainage ditch	Kanał Łyski/ Reda	9	5_351_P	86/18/858	2018-03-26	Heptachlor	µg/dm3	0.03	p.0,03	-	1	Eurofins	SFWA0-8
Robert Klawikowski	54.638411	18.456526	drainage ditch	Kanał Łyski/ Reda	9	5_351_P	86/18/858	2018-03-26	Heptachlor(suma)	µg/dm3	0.03	p.0,03	-	1	Eurofins	SFWA0-8
Robert Klawikowski	54.638411	18.456526	drainage ditch	Kanał Łyski/ Reda	9	5_351_P	86/18/858	2018-03-26	Heptahlor-trans-epoksyd	µg/dm3	0.03	p.0,03	-	1	Eurofins	SFWA0-8
Robert Klawikowski	54.638411	18.456526	drainage ditch	Kanał Łyski/ Reda	9	5_351_P	86/18/858	2018-03-26	Heptahlor-cis-epoksyd	µg/dm3	0.03	p.0,03	-	1	Eurofins	SFWA0-8
Robert Klawikowski	54.638411	18.456526	drainage ditch	Kanał Łyski/ Reda	9	5_351_P	86/18/858	2018-03-26	Heptenofos	µg/dm3	0.1	p.0,1	-	1	Eurofins	SFWA0-8
Robert Klawikowski	54.638411	18.456526	drainage ditch	Kanał Łyski/ Reda	9	5_351_P	86/18/858	2018-03-26	Heksachlorobenzen(HCB)	µg/dm3	0.1	p.0,1	-	1	Eurofins	SFWA0-8
Robert Klawikowski	54.638411	18.456526	drainage ditch	Kanał Łyski/ Reda	9	5_351_P	86/18/858	2018-03-26	Heksakonazol	µg/dm3	0.1	p.0,1	-	1	Eurofins	SFWA0-8
Robert Klawikowski	54.638411	18.456526	drainage ditch	Kanał Łyski/ Reda	9	5_351_P	86/18/858	2018-03-26	Indanofan	µg/dm3	0.1	p.0,1	-	1	Eurofins	SFWA0-8
Robert Klawikowski	54.638411	18.456526	drainage ditch	Kanał Łyski/ Reda	9	5_351_P	86/18/858	2018-03-26	Indoksakarb	µg/dm3	0.1	p.0,1	-	1	Eurofins	SFWA0-8
Robert Klawikowski	54.638411	18.456526	drainage ditch	Kanał Łyski/ Reda	9	5_351_P	86/18/858	2018-03-26	Jodofenfos	µg/dm3	0.1	p.0,1	-	1	Eurofins	SFWA0-8
Robert Klawikowski	54.638411	18.456526	drainage ditch	Kanał Łyski/ Reda	9	5_351_P	86/18/858	2018-03-26	Ioxynil-Octanoate	µg/dm3	0.1	p.0,1	-	1	Eurofins	SFWA0-8
Robert Klawikowski	54.638411	18.456526	drainage ditch	Kanał Łyski/ Reda	9	5_351_P	86/18/858	2018-03-26	Iprobenfos	µg/dm3	0.1	p.0,1	-	1	Eurofins	SFWA0-8
Robert Klawikowski	54.638411	18.456526	drainage ditch	Kanał Łyski/ Reda	9	5_351_P	86/18/858	2018-03-26	Iprodion	µg/dm3	0.1	p.0,1	-	1	Eurofins	SFWA0-8
Robert Klawikowski	54.638411	18.456526	drainage ditch	Kanał Łyski/ Reda	9	5_351_P	86/18/858	2018-03-26	Isazophos	µg/dm3	0.1	p.0,1	-	1	Eurofins	SFWA0-8
Robert Klawikowski	54.638411	18.456526	drainage ditch	Kanał Łyski/ Reda	9	5_351_P	86/18/858	2018-03-26	Isobenzan	µg/dm3	0.1	p.0,1	-	1	Eurofins	SFWA0-8
Robert Klawikowski	54.638411	18.456526	drainage ditch	Kanał Łyski/ Reda	9	5_351_P	86/18/858	2018-03-26	Isocarbofos	µg/dm3	0.1	p.0,1	-	1	Eurofins	SFWA0-8
Robert Klawikowski	54.638411	18.456526	drainage ditch	Kanał Łyski/ Reda	9	5_351_P	86/18/858	2018-03-26	Izodryna	µg/dm3	0.1	p.0,1	-	1	Eurofins	SFWA0-8
Robert Klawikowski	54.638411	18.456526	drainage ditch	Kanał Łyski/ Reda	9	5_351_P	86/18/858	2018-03-26	Izofenfos	µg/dm3	0.1	p.0,1	-	1	Eurofins	SFWA0-8
Robert Klawikowski	54.638411	18.456526	drainage ditch	Kanał Łyski/ Reda	9	5_351_P	86/18/858	2018-03-26	Isofenphos-Methyl	µg/dm3	0.1	p.0,1	-	1	Eurofins	SFWA0-8
Robert Klawikowski	54.638411	18.456526	drainage ditch	Kanał Łyski/ Reda	9	5_351_P	86/18/858	2018-03-26	Isomethiozin	µg/dm3	0.1	p.0,1	-	1	Eurofins	SFWA0-8
Robert Klawikowski	54.638411	18.456526	drainage ditch	Kanał Łyski/ Reda	9	5_351_P	86/18/858	2018-03-26	Isopropalin	µg/dm3	0.1	p.0,1	-	1	Eurofins	SFWA0-8
Robert Klawikowski	54.638411	18.456526	drainage ditch	Kanał Łyski/ Reda	9	5_351_P	86/18/858	2018-03-26	Isoxadifen-ethyl	µg/dm3	0.1	p.0,1	-	1	Eurofins	SFWA0-8
Robert Klawikowski	54.638411	18.456526	drainage ditch	Kanał Łyski/ Reda	9	5_351_P	86/18/858	2018-03-26	Krezoksym-metylu	µg/dm3	0.1	p.0,1	-	1	Eurofins	SFWA0-8
Robert Klawikowski	54.638411	18.456526	drainage ditch	Kanał Łyski/ Reda	9	5_351_P	86/18/858	2018-03-26	Lactofen	µg/dm3	0.1	p.0,1	-	1	Eurofins	SFWA0-8
Robert Klawikowski	54.638411	18.456526	drainage ditch	Kanał Łyski/ Reda	9	5_351_P	86/18/858	2018-03-26	Leptophos	µg/dm3	0.1	p.0,1	-	1	Eurofins	SFWA0-8
Robert Klawikowski	54.638411	18.456526	drainage ditch	Kanał Łyski/ Reda	9	5_351_P	86/18/858	2018-03-26	Lufenuron	µg/dm3	0.1	p.0,1	-	1	Eurofins	SFWA0-8
Robert Klawikowski	54.638411	18.456526	drainage ditch	Kanał Łyski/ Reda	9	5_351_P	86/18/858	2018-03-26	Malaokson	µg/dm3	0.05	p.0,05	-	1	Eurofins	SFWA0-8
Robert Klawikowski	54.638411	18.456526	drainage ditch	Kanał Łyski/ Reda	9	5_351_P	86/18/858	2018-03-26	Malation	µg/dm3	0.1	p.0,1	-	1	Eurofins	SFWA0-8
Robert Klawikowski	54.638411	18.456526	drainage ditch	Kanał Łyski/ Reda	9	5_351_P	86/18/858	2018-03-26	Mekarbam	µg/dm3	0.1	p.0,1	-	1	Eurofins	SFWA0-8
Robert Klawikowski	54.638411	18.456526	drainage ditch	Kanał Łyski/ Reda	9	5_351_P	86/18/858	2018-03-26	Mephosfolan	µg/dm3	0.1	p.0,1	-	1	Eurofins	SFWA0-8
Robert Klawikowski	54.638411	18.456526	drainage ditch	Kanał Łyski/ Reda	9	5_351_P	86/18/858	2018-03-26	Merphos	µg/dm3	0.1	p.0,1	-	1	Eurofins	SFWA0-8
Robert Klawikowski	54.638411	18.456526	drainage ditch	Kanał Łyski/ Reda	9	5_351_P	86/18/858	2018-03-26	Metazachlor	µg/dm3	0.1	p.0,1	-	1	Eurofins	SFWA0-8
Robert Klawikowski	54.638411	18.456526	drainage ditch	Kanał Łyski/ Reda	9	5_351_P	86/18/858	2018-03-26	Metakrifos	µg/dm3	0.1	p.0,1	-	1	Eurofins	SFWA0-8
Robert Klawikowski	54.638411	18.456526	drainage ditch	Kanał Łyski/ Reda	9	5_351_P	86/18/858	2018-03-26	Metydation	µg/dm3	0.1	p.0,1	-	1	Eurofins	SFWA0-8
Robert Klawikowski	54.638411	18.456526	drainage ditch	Kanał Łyski/ Reda	9	5_351_P	86/18/858	2018-03-26	Metoksychlor	µg/dm3	0.1	p.0,1	-	1	Eurofins	SFWA0-8
Robert Klawikowski	54.638411	18.456526	drainage ditch	Kanał Łyski/ Reda	9	5_351_P	86/18/858	2018-03-26	Metolachlor	µg/dm3	0.1	p.0,1	-	1	Eurofins	SFWA0-8
Robert Klawikowski	54.638411	18.456526	drainage ditch	Kanał Łyski/ Reda	9	5_351_P	86/18/858	2018-03-26	Metrafenon	µg/dm3	0.1	p.0,1	-	1	Eurofins	SFWA0-8
Robert Klawikowski	54.638411	18.456526	drainage ditch	Kanał Łyski/ Reda	9	5_351_P	86/18/858	2018-03-26	Metribuzyn	µg/dm3	0.1	p.0,1	-	1	Eurofins	SFWA0-8
Robert Klawikowski	54.638411	18.456526	drainage ditch	Kanał Łyski/ Reda	9	5_351_P	86/18/858	2018-03-26	Mevinfos	µg/dm3	0.1	p.0,1	-	1	Eurofins	SFWA0-8
Robert Klawikowski	54.638411	18.456526	drainage ditch	Kanał Łyski/ Reda	9	5_351_P	86/18/858	2018-03-26	Mirex	µg/dm3	0.1	p.0,1	-	1	Eurofins	SFWA0-8
Robert Klawikowski	54.638411	18.456526	drainage ditch	Kanał Łyski/ Reda	9	5_351_P	86/18/858	2018-03-26	Molinate	µg/dm3	0.1	p.0,1	-	1	Eurofins	SFWA0-8
Robert Klawikowski	54.638411	18.456526	drainage ditch	Kanał Łyski/ Reda	9	5_351_P	86/18/858	2018-03-26	Myklobutanil	µg/dm3	0.1	p.0,1	-	1	Eurofins	SFWA0-8
Robert Klawikowski	54.638411	18.456526	drainage ditch	Kanał Łyski/ Reda	9	5_351_P	86/18/858	2018-03-26	Nitralin	µg/dm3	0.1	p.0,1	-	1	Eurofins	SFWA0-8
Robert Klawikowski	54.638411	18.456526	drainage ditch	Kanał Łyski/ Reda	9	5_351_P	86/18/858	2018-03-26	Nitrapyrin	µg/dm3	0.1	p.0,1	-	1	Eurofins	SFWA0-8
Robert Klawikowski	54.638411	18.456526	drainage ditch	Kanał Łyski/ Reda	9	5_351_P	86/18/858	2018-03-26	Nitrofen	µg/dm3	0.1	p.0,1	-	1	Eurofins	SFWA0-8
Robert Klawikowski	54.638411	18.456526	drainage ditch	Kanał Łyski/ Reda	9	5_351_P	86/18/858	2018-03-26	Nitrothal-isopropyl	µg/dm3	0.1	p.0,1	-	1	Eurofins	SFWA0-8
Robert Klawikowski	54.638411	18.456526	drainage ditch	Kanał Łyski/ Reda	9	5_351_P	86/18/858	2018-03-26	Norflurazon	µg/dm3	0.1	p.0,1	-	1	Eurofins	SFWA0-8
Robert Klawikowski	54.638411	18.456526	drainage ditch	Kanał Łyski/ Reda	9	5_351_P	86/18/858	2018-03-26	Nuarimol	µg/dm3	0.1	p.0,1	-	1	Eurofins	SFWA0-8
Robert Klawikowski	54.638411	18.456526	drainage ditch	Kanał Łyski/ Reda	9	5_351_P	86/18/858	2018-03-26	Ometoat	µg/dm3	0.1	p.0,1	-	1	Eurofins	SFWA0-8
Robert Klawikowski	54.638411	18.456526	drainage ditch	Kanał Łyski/ Reda	9	5_351_P	86/18/858	2018-03-26	Oxadiazon	µg/dm3	0.1	p.0,1	-	1	Eurofins	SFWA0-8
Robert Klawikowski	54.638411	18.456526	drainage ditch	Kanał Łyski/ Reda	9	5_351_P	86/18/858	2018-03-26	Oxydemeton-methyl	µg/dm3	0.1	p.0,1	-	1	Eurofins	SFWA0-8
Robert Klawikowski	54.638411	18.456526	drainage ditch	Kanał Łyski/ Reda	9	5_351_P	86/18/858	2018-03-26	Oksyfluoroten	µg/dm3	0.1	p.0,1	-	1	Eurofins	SFWA0-8
Robert Klawikowski	54.638411	18.456526	drainage ditch	Kanał Łyski/ Reda	9	5_351_P	86/18/858	2018-03-26	Paklobutrazol	µg/dm3	0.1	p.0,1	-	1	Eurofins	SFWA0-8
Robert Klawikowski	54.638411	18.456526	drainage ditch	Kanał Łyski/ Reda	9	5_351_P	86/18/858	2018-03-26	Paraoxon-ethyl	µg/dm3	0.1	p.0,1	-	1	Eurofins	SFWA0-8
Robert Klawikowski	54.638411	18.456526	drainage ditch	Kanał Łyski/ Reda	9	5_351_P	86/18/858	2018-03-26	Paraokson metylowy	µg/dm3	0.1	p.0,1	-	1	Eurofins	SFWA0-8
Robert Klawikowski	54.638411	18.456526	drainage ditch	Kanał Łyski/ Reda	9	5_351_P	86/18/858	2018-03-26	Paration	µg/dm3	0.1	p.0,1	-	1	Eurofins	SFWA0-8
Robert Klawikowski	54.638411	18.456526	drainage ditch	Kanał Łyski/ Reda	9	5_351_P	86/18/858	2018-03-26	Paration metylu	µg/dm3	0.1	p.0,1	-	1	Eurofins	SFWA0-8
Robert Klawikowski	54.638411	18.456526	drainage ditch	Kanał Łyski/ Reda	9	5_351_P	86/18/858	2018-03-26	Paration metylu/Paraokson metylu (suma)	µg/dm3	0.1	p.0,1	-	1	Eurofins	SFWA0-8
Robert Klawikowski	54.638411	18.456526	drainage ditch	Kanał Łyski/ Reda	9	5_351_P	86/18/858	2018-03-26	PCB IUPAC 101	µg/dm3	0.05	p.0,05	-	1	Eurofins	SFWA0-8
Robert Klawikowski	54.638411	18.456526	drainage ditch	Kanał Łyski/ Reda	9	5_351_P	86/18/858	2018-03-26	PCB 118	µg/dm3	0.05	p.0,05	-	1	Eurofins	SFWA0-8
Robert Klawikowski	54.638411	18.456526	drainage ditch	Kanał Łyski/ Reda	9	5_351_P	86/18/858	2018-03-26	PCB 138	µg/dm3	0.05	p.0,05	-	1	Eurofins	SFWA0-8
Robert Klawikowski	54.638411	18.456526	drainage ditch	Kanał Łyski/ Reda	9	5_351_P	86/18/858	2018-03-26	PCB 153	µg/dm3	0.05	p.0,05	-	1	Eurofins	SFWA0-8
Robert Klawikowski	54.638411	18.456526	drainage ditch	Kanał Łyski/ Reda	9	5_351_P	86/18/858	2018-03-26	PCB 180	µg/dm3	0.05	p.0,05	-	1	Eurofins	SFWA0-8
Robert Klawikowski	54.638411	18.456526	drainage ditch	Kanał Łyski/ Reda	9	5_351_P	86/18/858	2018-03-26	PCB 28	µg/dm3	0.05	p.0,05	-	1	Eurofins	SFWA0-8
Robert Klawikowski	54.638411	18.456526	drainage ditch	Kanał Łyski/ Reda	9	5_351_P	86/18/858	2018-03-26	PCB 52	µg/dm3	0.05	p.0,05	-	1	Eurofins	SFWA0-8
Robert Klawikowski	54.638411	18.456526	drainage ditch	Kanał Łyski/ Reda	9	5_351_P	86/18/858	2018-03-26	Penkonazol	µg/dm3	0.1	p.0,1	-	1	Eurofins	SFWA0-8
Robert Klawikowski	54.638411	18.456526	drainage ditch	Kanał Łyski/ Reda	9	5_351_P	86/18/858	2018-03-26	Pendimetalina	µg/dm3	0.1	p.0,1	-	1	Eurofins	SFWA0-8
Robert Klawikowski	54.638411	18.456526	drainage ditch	Kanał Łyski/ Reda	9	5_351_P	86/18/858	2018-03-26	Pentachloranisol	µg/dm3	0.1	p.0,1	-	1	Eurofins	SFWA0-8
Robert Klawikowski	54.638411	18.456526	drainage ditch	Kanał Łyski/ Reda	9	5_351_P	86/18/858	2018-03-26	Pentachloraniline	µg/dm3	0.1	p.0,1	-	1	Eurofins	SFWA0-8
Robert Klawikowski	54.638411	18.456526	drainage ditch	Kanał Łyski/ Reda	9	5_351_P	86/18/858	2018-03-26	Pentachlorobenzen	µg/dm3	0.1	p.0,1	-	1	Eurofins	SFWA0-8
Robert Klawikowski	54.638411	18.456526	drainage ditch	Kanał Łyski/ Reda	9	5_351_P	86/18/858	2018-03-26	Pentachlorothioanisole	µg/dm3	0.1	p.0,1	-	1	Eurofins	SFWA0-8
Robert Klawikowski	54.638411	18.456526	drainage ditch	Kanał Łyski/ Reda	9	5_351_P	86/18/858	2018-03-26	Permetryna	µg/dm3	0.1	p.0,1	-	1	Eurofins	SFWA0-8
Robert Klawikowski	54.638411	18.456526	drainage ditch	Kanał Łyski/ Reda	9	5_351_P	86/18/858	2018-03-26	Pertan	µg/dm3	0.1	p.0,1	-	1	Eurofins	SFWA0-8
Robert Klawikowski	54.638411	18.456526	drainage ditch	Kanał Łyski/ Reda	9	5_351_P	86/18/858	2018-03-26	Phenkapton	µg/dm3	0.1	p.0,1	-	1	Eurofins	SFWA0-8
Robert Klawikowski	54.638411	18.456526	drainage ditch	Kanał Łyski/ Reda	9	5_351_P	86/18/858	2018-03-26	Phenothrin	µg/dm3	0.1	p.0,1	-	1	Eurofins	SFWA0-8
Robert Klawikowski	54.638411	18.456526	drainage ditch	Kanał Łyski/ Reda	9	5_351_P	86/18/858	2018-03-26	Fentoat	µg/dm3	0.1	p.0,1	-	1	Eurofins	SFWA0-8
Robert Klawikowski	54.638411	18.456526	drainage ditch	Kanał Łyski/ Reda	9	5_351_P	86/18/858	2018-03-26	Fosalon	µg/dm3	0.1	p.0,1	-	1	Eurofins	SFWA0-8
Robert Klawikowski	54.638411	18.456526	drainage ditch	Kanał Łyski/ Reda	9	5_351_P	86/18/858	2018-03-26	Phosfolane	µg/dm3	0.1	p.0,1	-	1	Eurofins	SFWA0-8
Robert Klawikowski	54.638411	18.456526	drainage ditch	Kanał Łyski/ Reda	9	5_351_P	86/18/858	2018-03-26	Fosmet	µg/dm3	0.1	p.0,1	-	1	Eurofins	SFWA0-8
Robert Klawikowski	54.638411	18.456526	drainage ditch	Kanał Łyski/ Reda	9	5_351_P	86/18/858	2018-03-26	Picolinafen	µg/dm3	0.1	p.0,1	-	1	Eurofins	SFWA0-8
Robert Klawikowski	54.638411	18.456526	drainage ditch	Kanał Łyski/ Reda	9	5_351_P	86/18/858	2018-03-26	Pikoksystrobina	µg/dm3	0.1	p.0,1	-	1	Eurofins	SFWA0-8
Robert Klawikowski	54.638411	18.456526	drainage ditch	Kanał Łyski/ Reda	9	5_351_P	86/18/858	2018-03-26	Piperophos	µg/dm3	0.1	p.0,1	-	1	Eurofins	SFWA0-8
Robert Klawikowski	54.638411	18.456526	drainage ditch	Kanał Łyski/ Reda	9	5_351_P	86/18/858	2018-03-26	Pirymifos metylowy	µg/dm3	0.1	p.0,1	-	1	Eurofins	SFWA0-8
Robert Klawikowski	54.638411	18.456526	drainage ditch	Kanał Łyski/ Reda	9	5_351_P	86/18/858	2018-03-26	Pirymifos etylowy	µg/dm3	0.1	p.0,1	-	1	Eurofins	SFWA0-8
Robert Klawikowski	54.638411	18.456526	drainage ditch	Kanał Łyski/ Reda	9	5_351_P	86/18/858	2018-03-26	Plifenate	µg/dm3	0.1	p.0,1	-	1	Eurofins	SFWA0-8
Robert Klawikowski	54.638411	18.456526	drainage ditch	Kanał Łyski/ Reda	9	5_351_P	86/18/858	2018-03-26	Praletryna	µg/dm3	0.1	p.0,1	-	1	Eurofins	SFWA0-8
Robert Klawikowski	54.638411	18.456526	drainage ditch	Kanał Łyski/ Reda	9	5_351_P	86/18/858	2018-03-26	Procymidon	µg/dm3	0.1	p.0,1	-	1	Eurofins	SFWA0-8
Robert Klawikowski	54.638411	18.456526	drainage ditch	Kanał Łyski/ Reda	9	5_351_P	86/18/858	2018-03-26	Profenfos	µg/dm3	0.1	p.0,1	-	1	Eurofins	SFWA0-8
Robert Klawikowski	54.638411	18.456526	drainage ditch	Kanał Łyski/ Reda	9	5_351_P	86/18/858	2018-03-26	Profluralina	µg/dm3	0.1	p.0,1	-	1	Eurofins	SFWA0-8
Robert Klawikowski	54.638411	18.456526	drainage ditch	Kanał Łyski/ Reda	9	5_351_P	86/18/858	2018-03-26	Propachlor	µg/dm3	0.1	p.0,1	-	1	Eurofins	SFWA0-8
Robert Klawikowski	54.638411	18.456526	drainage ditch	Kanał Łyski/ Reda	9	5_351_P	86/18/858	2018-03-26	Propanil	µg/dm3	0.1	p.0,1	-	1	Eurofins	SFWA0-8
Robert Klawikowski	54.638411	18.456526	drainage ditch	Kanał Łyski/ Reda	9	5_351_P	86/18/858	2018-03-26	Propazyna	µg/dm3	0.1	p.0,1	-	1	Eurofins	SFWA0-8
Robert Klawikowski	54.638411	18.456526	drainage ditch	Kanał Łyski/ Reda	9	5_351_P	86/18/858	2018-03-26	Propetamfos	µg/dm3	0.1	p.0,1	-	1	Eurofins	SFWA0-8
Robert Klawikowski	54.638411	18.456526	drainage ditch	Kanał Łyski/ Reda	9	5_351_P	86/18/858	2018-03-26	Propikonazol	µg/dm3	0.1	p.0,1	-	1	Eurofins	SFWA0-8
Robert Klawikowski	54.638411	18.456526	drainage ditch	Kanał Łyski/ Reda	9	5_351_P	86/18/858	2018-03-26	Propyzamid	µg/dm3	0.1	p.0,1	-	1	Eurofins	SFWA0-8
Robert Klawikowski	54.638411	18.456526	drainage ditch	Kanał Łyski/ Reda	9	5_351_P	86/18/858	2018-03-26	Protiofos	µg/dm3	0.1	p.0,1	-	1	Eurofins	SFWA0-8
Robert Klawikowski	54.638411	18.456526	drainage ditch	Kanał Łyski/ Reda	9	5_351_P	86/18/858	2018-03-26	Prothoat	µg/dm3	0.1	p.0,1	-	1	Eurofins	SFWA0-8
Robert Klawikowski	54.638411	18.456526	drainage ditch	Kanał Łyski/ Reda	9	5_351_P	86/18/858	2018-03-26	Pyraclofos	µg/dm3	0.1	p.0,1	-	1	Eurofins	SFWA0-8
Robert Klawikowski	54.638411	18.456526	drainage ditch	Kanał Łyski/ Reda	9	5_351_P	86/18/858	2018-03-26	Pyraflufen-ethyl	µg/dm3	0.1	p.0,1	-	1	Eurofins	SFWA0-8
Robert Klawikowski	54.638411	18.456526	drainage ditch	Kanał Łyski/ Reda	9	5_351_P	86/18/858	2018-03-26	Pirazofos	µg/dm3	0.1	p.0,1	-	1	Eurofins	SFWA0-8
Robert Klawikowski	54.638411	18.456526	drainage ditch	Kanał Łyski/ Reda	9	5_351_P	86/18/858	2018-03-26	Pyretryny	µg/dm3	0.1	p.0,1	-	1	Eurofins	SFWA0-8
Robert Klawikowski	54.638411	18.456526	drainage ditch	Kanał Łyski/ Reda	9	5_351_P	86/18/858	2018-03-26	Pirydaben	µg/dm3	0.1	p.0,1	-	1	Eurofins	SFWA0-8
Robert Klawikowski	54.638411	18.456526	drainage ditch	Kanał Łyski/ Reda	9	5_351_P	86/18/858	2018-03-26	Pyridaphenthion	µg/dm3	0.1	p.0,1	-	1	Eurofins	SFWA0-8
Robert Klawikowski	54.638411	18.456526	drainage ditch	Kanał Łyski/ Reda	9	5_351_P	86/18/858	2018-03-26	Pyrifenox	µg/dm3	0.1	p.0,1	-	1	Eurofins	SFWA0-8
Robert Klawikowski	54.638411	18.456526	drainage ditch	Kanał Łyski/ Reda	9	5_351_P	86/18/858	2018-03-26	Pirimithate	µg/dm3	0.1	p.0,1	-	1	Eurofins	SFWA0-8
Robert Klawikowski	54.638411	18.456526	drainage ditch	Kanał Łyski/ Reda	9	5_351_P	86/18/858	2018-03-26	Chinalofos	µg/dm3	0.1	p.0,1	-	1	Eurofins	SFWA0-8
Robert Klawikowski	54.638411	18.456526	drainage ditch	Kanał Łyski/ Reda	9	5_351_P	86/18/858	2018-03-26	Chinoksyfen	µg/dm3	0.1	p.0,1	-	1	Eurofins	SFWA0-8
Robert Klawikowski	54.638411	18.456526	drainage ditch	Kanał Łyski/ Reda	9	5_351_P	86/18/858	2018-03-26	Kwintocen	µg/dm3	0.1	p.0,1	-	1	Eurofins	SFWA0-8
Robert Klawikowski	54.638411	18.456526	drainage ditch	Kanał Łyski/ Reda	9	5_351_P	86/18/858	2018-03-26	Quintozene (suma)	µg/dm3	0.1	p.0,1	-	1	Eurofins	SFWA0-8
Robert Klawikowski	54.638411	18.456526	drainage ditch	Kanał Łyski/ Reda	9	5_351_P	86/18/858	2018-03-26	Chizalofop etylowy	µg/dm3	0.1	p.0,1	-	1	Eurofins	SFWA0-8
Robert Klawikowski	54.638411	18.456526	drainage ditch	Kanał Łyski/ Reda	9	5_351_P	86/18/858	2018-03-26	Resmetryna	µg/dm3	0.1	p.0,1	-	1	Eurofins	SFWA0-8
Robert Klawikowski	54.638411	18.456526	drainage ditch	Kanał Łyski/ Reda	9	5_351_P	86/18/858	2018-03-26	S421 Octachlordipropyleter)	µg/dm3	0.1	p.0,1	-	1	Eurofins	SFWA0-8
Robert Klawikowski	54.638411	18.456526	drainage ditch	Kanał Łyski/ Reda	9	5_351_P	86/18/858	2018-03-26	Spiromesifen	µg/dm3	0.1	p.0,1	-	1	Eurofins	SFWA0-8
Robert Klawikowski	54.638411	18.456526	drainage ditch	Kanał Łyski/ Reda	9	5_351_P	86/18/858	2018-03-26	Sulfotep	µg/dm3	0.1	p.0,1	-	1	Eurofins	SFWA0-8
Robert Klawikowski	54.638411	18.456526	drainage ditch	Kanał Łyski/ Reda	9	5_351_P	86/18/858	2018-03-26	Sulprofos	µg/dm3	0.1	p.0,1	-	1	Eurofins	SFWA0-8
Robert Klawikowski	54.638411	18.456526	drainage ditch	Kanał Łyski/ Reda	9	5_351_P	86/18/858	2018-03-26	Swep	µg/dm3	0.1	p.0,1	-	1	Eurofins	SFWA0-8
Robert Klawikowski	54.638411	18.456526	drainage ditch	Kanał Łyski/ Reda	9	5_351_P	86/18/858	2018-03-26	tau-Fluvalinate	µg/dm3	0.1	p.0,1	-	1	Eurofins	SFWA0-8
Robert Klawikowski	54.638411	18.456526	drainage ditch	Kanał Łyski/ Reda	9	5_351_P	86/18/858	2018-03-26	Tebupirimfos	µg/dm3	0.1	p.0,1	-	1	Eurofins	SFWA0-8
Robert Klawikowski	54.638411	18.456526	drainage ditch	Kanał Łyski/ Reda	9	5_351_P	86/18/858	2018-03-26	Technazen	µg/dm3	0.1	p.0,1	-	1	Eurofins	SFWA0-8
Robert Klawikowski	54.638411	18.456526	drainage ditch	Kanał Łyski/ Reda	9	5_351_P	86/18/858	2018-03-26	Teflutryna	µg/dm3	0.1	p.0,1	-	1	Eurofins	SFWA0-8
Robert Klawikowski	54.638411	18.456526	drainage ditch	Kanał Łyski/ Reda	9	5_351_P	86/18/858	2018-03-26	Temephos	µg/dm3	0.1	p.0,1	-	1	Eurofins	SFWA0-8
Robert Klawikowski	54.638411	18.456526	drainage ditch	Kanał Łyski/ Reda	9	5_351_P	86/18/858	2018-03-26	Terbufos	µg/dm3	0.1	p.0,1	-	1	Eurofins	SFWA0-8
Robert Klawikowski	54.638411	18.456526	drainage ditch	Kanał Łyski/ Reda	9	5_351_P	86/18/858	2018-03-26	Tetrachlorwinfos	µg/dm3	0.1	p.0,1	-	1	Eurofins	SFWA0-8
Robert Klawikowski	54.638411	18.456526	drainage ditch	Kanał Łyski/ Reda	9	5_351_P	86/18/858	2018-03-26	Tetrakonazol	µg/dm3	0.1	p.0,1	-	1	Eurofins	SFWA0-8
Robert Klawikowski	54.638411	18.456526	drainage ditch	Kanał Łyski/ Reda	9	5_351_P	86/18/858	2018-03-26	Tetradifon	µg/dm3	0.1	p.0,1	-	1	Eurofins	SFWA0-8
Robert Klawikowski	54.638411	18.456526	drainage ditch	Kanał Łyski/ Reda	9	5_351_P	86/18/858	2018-03-26	Tetrametryna	µg/dm3	0.1	p.0,1	-	1	Eurofins	SFWA0-8
Robert Klawikowski	54.638411	18.456526	drainage ditch	Kanał Łyski/ Reda	9	5_351_P	86/18/858	2018-03-26	Tetrasul	µg/dm3	0.1	p.0,1	-	1	Eurofins	SFWA0-8
Robert Klawikowski	54.638411	18.456526	drainage ditch	Kanał Łyski/ Reda	9	5_351_P	86/18/858	2018-03-26	Tolklofos metylu	µg/dm3	0.1	p.0,1	-	1	Eurofins	SFWA0-8
Robert Klawikowski	54.638411	18.456526	drainage ditch	Kanał Łyski/ Reda	9	5_351_P	86/18/858	2018-03-26	Tolilofluanid	µg/dm3	0.1	p.0,1	-	1	Eurofins	SFWA0-8
Robert Klawikowski	54.638411	18.456526	drainage ditch	Kanał Łyski/ Reda	9	5_351_P	86/18/858	2018-03-26	Toxaphene Parlar 26	µg/dm3	0.05	p.0,05	-	1	Eurofins	SFWA0-8
Robert Klawikowski	54.638411	18.456526	drainage ditch	Kanał Łyski/ Reda	9	5_351_P	86/18/858	2018-03-26	Toxaphene Parlar 50	µg/dm3	0.05	p.0,05	-	1	Eurofins	SFWA0-8
Robert Klawikowski	54.638411	18.456526	drainage ditch	Kanał Łyski/ Reda	9	5_351_P	86/18/858	2018-03-26	Toxaphene Parlar 62	µg/dm3	0.05	p.0,05	-	1	Eurofins	SFWA0-8
Robert Klawikowski	54.638411	18.456526	drainage ditch	Kanał Łyski/ Reda	9	5_351_P	86/18/858	2018-03-26	Transfluthrin	µg/dm3	0.1	p.0,1	-	1	Eurofins	SFWA0-8
Robert Klawikowski	54.638411	18.456526	drainage ditch	Kanał Łyski/ Reda	9	5_351_P	86/18/858	2018-03-26	Triadimefon	µg/dm3	0.1	p.0,1	-	1	Eurofins	SFWA0-8
Robert Klawikowski	54.638411	18.456526	drainage ditch	Kanał Łyski/ Reda	9	5_351_P	86/18/858	2018-03-26	Triadimenol	µg/dm3	0.1	p.0,1	-	1	Eurofins	SFWA0-8
Robert Klawikowski	54.638411	18.456526	drainage ditch	Kanał Łyski/ Reda	9	5_351_P	86/18/858	2018-03-26	Triadimenol/Triadimefon(suma)	µg/dm3	0.1	p.0,1	-	1	Eurofins	SFWA0-8
Robert Klawikowski	54.638411	18.456526	drainage ditch	Kanał Łyski/ Reda	9	5_351_P	86/18/858	2018-03-26	Trialat	µg/dm3	0.1	p.0,1	-	1	Eurofins	SFWA0-8
Robert Klawikowski	54.638411	18.456526	drainage ditch	Kanał Łyski/ Reda	9	5_351_P	86/18/858	2018-03-26	Triamiphos	µg/dm3	0.1	p.0,1	-	1	Eurofins	SFWA0-8
Robert Klawikowski	54.638411	18.456526	drainage ditch	Kanał Łyski/ Reda	9	5_351_P	86/18/858	2018-03-26	Triazofos	µg/dm3	0.1	p.0,1	-	1	Eurofins	SFWA0-8
Robert Klawikowski	54.638411	18.456526	drainage ditch	Kanał Łyski/ Reda	9	5_351_P	86/18/858	2018-03-26	Tribufos	µg/dm3	0.1	p.0,1	-	1	Eurofins	SFWA0-8
Robert Klawikowski	54.638411	18.456526	drainage ditch	Kanał Łyski/ Reda	9	5_351_P	86/18/858	2018-03-26	Trichloronat	µg/dm3	0.1	p.0,1	-	1	Eurofins	SFWA0-8
Robert Klawikowski	54.638411	18.456526	drainage ditch	Kanał Łyski/ Reda	9	5_351_P	86/18/858	2018-03-26	Tridiphane	µg/dm3	0.1	p.0,1	-	1	Eurofins	SFWA0-8
Robert Klawikowski	54.638411	18.456526	drainage ditch	Kanał Łyski/ Reda	9	5_351_P	86/18/858	2018-03-26	Trifloksystrobina	µg/dm3	0.1	p.0,1	-	1	Eurofins	SFWA0-8
Robert Klawikowski	54.638411	18.456526	drainage ditch	Kanał Łyski/ Reda	9	5_351_P	86/18/858	2018-03-26	Trifluralina	µg/dm3	0.1	p.0,1	-	1	Eurofins	SFWA0-8
Robert Klawikowski	54.638411	18.456526	drainage ditch	Kanał Łyski/ Reda	9	5_351_P	86/18/858	2018-03-26	Vamidothion	µg/dm3	0.1	p.0,1	-	1	Eurofins	SFWA0-8
Robert Klawikowski	54.638411	18.456526	drainage ditch	Kanał Łyski/ Reda	9	5_351_P	86/18/858	2018-03-26	Winklozolina	µg/dm3	0.1	p.0,1	-	1	Eurofins	SFWA0-8
Robert Klawikowski	54.638411	18.456526	drainage ditch	Kanał Łyski/ Reda	9	5_351_P	86/18/859	2018-03-26	2,4,5-T-Methylester	µg/dm3	0.1	p.0,1	-	1	Eurofins	SFWA0-8
Robert Klawikowski	54.638411	18.456526	drainage ditch	Kanał Łyski/ Reda	9	5_351_P	86/18/859	2018-03-26	2,4-D-Methylester	µg/dm3	0.1	p.0,1	-	1	Eurofins	SFWA0-8
Robert Klawikowski	54.638411	18.456526	drainage ditch	Kanał Łyski/ Reda	9	5_351_P	86/18/859	2018-03-26	Acetochlor	µg/dm3	0.1	p.0,1	-	1	Eurofins	SFWA0-8
Robert Klawikowski	54.638411	18.456526	drainage ditch	Kanał Łyski/ Reda	9	5_351_P	86/18/859	2018-03-26	Aclonifen	µg/dm3	0.1	p.0,1	-	1	Eurofins	SFWA0-8
Robert Klawikowski	54.638411	18.456526	drainage ditch	Kanał Łyski/ Reda	9	5_351_P	86/18/859	2018-03-26	Akrynatryna	µg/dm3	0.1	p.0,1	-	1	Eurofins	SFWA0-8
Robert Klawikowski	54.638411	18.456526	drainage ditch	Kanał Łyski/ Reda	9	5_351_P	86/18/859	2018-03-26	Alachlor	µg/dm3	0.1	p.0,1	-	1	Eurofins	SFWA0-8
Robert Klawikowski	54.638411	18.456526	drainage ditch	Kanał Łyski/ Reda	9	5_351_P	86/18/859	2018-03-26	Aldryna	µg/dm3	0.03	p.0,03	-	1	Eurofins	SFWA0-8
Robert Klawikowski	54.638411	18.456526	drainage ditch	Kanał Łyski/ Reda	9	5_351_P	86/18/859	2018-03-26	Aldryna+Dieldryna	µg/dm3	0.1	p.0,1	-	1	Eurofins	SFWA0-8
Robert Klawikowski	54.638411	18.456526	drainage ditch	Kanał Łyski/ Reda	9	5_351_P	86/18/859	2018-03-26	Alletryna	µg/dm3	0.1	p.0,1	-	1	Eurofins	SFWA0-8
Robert Klawikowski	54.638411	18.456526	drainage ditch	Kanał Łyski/ Reda	9	5_351_P	86/18/859	2018-03-26	Amidithion	µg/dm3	0.1	p.0,1	-	1	Eurofins	SFWA0-8
Robert Klawikowski	54.638411	18.456526	drainage ditch	Kanał Łyski/ Reda	9	5_351_P	86/18/859	2018-03-26	Antrachinon	µg/dm3	0.1	p.0,1	-	1	Eurofins	SFWA0-8
Robert Klawikowski	54.638411	18.456526	drainage ditch	Kanał Łyski/ Reda	9	5_351_P	86/18/859	2018-03-26	Atrazyna	µg/dm3	0.1	p.0,1	-	1	Eurofins	SFWA0-8
Robert Klawikowski	54.638411	18.456526	drainage ditch	Kanał Łyski/ Reda	9	5_351_P	86/18/859	2018-03-26	Azakonazol	µg/dm3	0.1	p.0,1	-	1	Eurofins	SFWA0-8
Robert Klawikowski	54.638411	18.456526	drainage ditch	Kanał Łyski/ Reda	9	5_351_P	86/18/859	2018-03-26	Azynofos etylowy	µg/dm3	0.1	p.0,1	-	1	Eurofins	SFWA0-8
Robert Klawikowski	54.638411	18.456526	drainage ditch	Kanał Łyski/ Reda	9	5_351_P	86/18/859	2018-03-26	Azynofos metylowy	µg/dm3	0.1	p.0,1	-	1	Eurofins	SFWA0-8
Robert Klawikowski	54.638411	18.456526	drainage ditch	Kanał Łyski/ Reda	9	5_351_P	86/18/859	2018-03-26	Azoksystrobina	µg/dm3	0.1	p.0,1	-	1	Eurofins	SFWA0-8
Robert Klawikowski	54.638411	18.456526	drainage ditch	Kanał Łyski/ Reda	9	5_351_P	86/18/859	2018-03-26	Benfluralin	µg/dm3	0.1	p.0,1	-	1	Eurofins	SFWA0-8
Robert Klawikowski	54.638411	18.456526	drainage ditch	Kanał Łyski/ Reda	9	5_351_P	86/18/859	2018-03-26	Benoxacor	µg/dm3	0.1	p.0,1	-	1	Eurofins	SFWA0-8
Robert Klawikowski	54.638411	18.456526	drainage ditch	Kanał Łyski/ Reda	9	5_351_P	86/18/859	2018-03-26	Benzoylprop-ethyl	µg/dm3	0.1	p.0,1	-	1	Eurofins	SFWA0-8
Robert Klawikowski	54.638411	18.456526	drainage ditch	Kanał Łyski/ Reda	9	5_351_P	86/18/859	2018-03-26	Biofenox	µg/dm3	0.1	p.0,1	-	1	Eurofins	SFWA0-8
Robert Klawikowski	54.638411	18.456526	drainage ditch	Kanał Łyski/ Reda	9	5_351_P	86/18/859	2018-03-26	Binapacryl	µg/dm3	0.1	p.0,1	-	1	Eurofins	SFWA0-8
Robert Klawikowski	54.638411	18.456526	drainage ditch	Kanał Łyski/ Reda	9	5_351_P	86/18/859	2018-03-26	Bifentryna	µg/dm3	0.1	p.0,1	-	1	Eurofins	SFWA0-8
Robert Klawikowski	54.638411	18.456526	drainage ditch	Kanał Łyski/ Reda	9	5_351_P	86/18/859	2018-03-26	Bitertanol	µg/dm3	0.1	p.0,1	-	1	Eurofins	SFWA0-8
Robert Klawikowski	54.638411	18.456526	drainage ditch	Kanał Łyski/ Reda	9	5_351_P	86/18/859	2018-03-26	Boskalid	µg/dm3	0.1	p.0,1	-	1	Eurofins	SFWA0-8
Robert Klawikowski	54.638411	18.456526	drainage ditch	Kanał Łyski/ Reda	9	5_351_P	86/18/859	2018-03-26	Bromofenvinphos	µg/dm3	0.1	p.0,1	-	1	Eurofins	SFWA0-8
Robert Klawikowski	54.638411	18.456526	drainage ditch	Kanał Łyski/ Reda	9	5_351_P	86/18/859	2018-03-26	Bromocyclen	µg/dm3	0.1	p.0,1	-	1	Eurofins	SFWA0-8
Robert Klawikowski	54.638411	18.456526	drainage ditch	Kanał Łyski/ Reda	9	5_351_P	86/18/859	2018-03-26	Bromofos metylowy	µg/dm3	0.1	p.0,1	-	1	Eurofins	SFWA0-8
Robert Klawikowski	54.638411	18.456526	drainage ditch	Kanał Łyski/ Reda	9	5_351_P	86/18/859	2018-03-26	Bromofos etylowy	µg/dm3	0.1	p.0,1	-	1	Eurofins	SFWA0-8
Robert Klawikowski	54.638411	18.456526	drainage ditch	Kanał Łyski/ Reda	9	5_351_P	86/18/859	2018-03-26	Bromopropylat	µg/dm3	0.1	p.0,1	-	1	Eurofins	SFWA0-8
Robert Klawikowski	54.638411	18.456526	drainage ditch	Kanał Łyski/ Reda	9	5_351_P	86/18/859	2018-03-26	Buprofezyna	µg/dm3	0.1	p.0,1	-	1	Eurofins	SFWA0-8
Robert Klawikowski	54.638411	18.456526	drainage ditch	Kanał Łyski/ Reda	9	5_351_P	86/18/859	2018-03-26	Butachlor	µg/dm3	0.1	p.0,1	-	1	Eurofins	SFWA0-8
Robert Klawikowski	54.638411	18.456526	drainage ditch	Kanał Łyski/ Reda	9	5_351_P	86/18/859	2018-03-26	Butamifos	µg/dm3	0.1	p.0,1	-	1	Eurofins	SFWA0-8
Robert Klawikowski	54.638411	18.456526	drainage ditch	Kanał Łyski/ Reda	9	5_351_P	86/18/859	2018-03-26	Butralin	µg/dm3	0.1	p.0,1	-	1	Eurofins	SFWA0-8
Robert Klawikowski	54.638411	18.456526	drainage ditch	Kanał Łyski/ Reda	9	5_351_P	86/18/859	2018-03-26	Kadusafos	µg/dm3	0.1	p.0,1	-	1	Eurofins	SFWA0-8
Robert Klawikowski	54.638411	18.456526	drainage ditch	Kanał Łyski/ Reda	9	5_351_P	86/18/859	2018-03-26	Kaptafol	µg/dm3	0.1	p.0,1	-	1	Eurofins	SFWA0-8
Robert Klawikowski	54.638411	18.456526	drainage ditch	Kanał Łyski/ Reda	9	5_351_P	86/18/859	2018-03-26	Kaptan	µg/dm3	0.1	p.0,1	-	1	Eurofins	SFWA0-8
Robert Klawikowski	54.638411	18.456526	drainage ditch	Kanał Łyski/ Reda	9	5_351_P	86/18/859	2018-03-26	Karbofenotion	µg/dm3	0.1	p.0,1	-	1	Eurofins	SFWA0-8
Robert Klawikowski	54.638411	18.456526	drainage ditch	Kanał Łyski/ Reda	9	5_351_P	86/18/859	2018-03-26	Carbophenothion-methyl	µg/dm3	0.1	p.0,1	-	1	Eurofins	SFWA0-8
Robert Klawikowski	54.638411	18.456526	drainage ditch	Kanał Łyski/ Reda	9	5_351_P	86/18/859	2018-03-26	Carfentrazone-ethyl	µg/dm3	0.1	p.0,1	-	1	Eurofins	SFWA0-8
Robert Klawikowski	54.638411	18.456526	drainage ditch	Kanał Łyski/ Reda	9	5_351_P	86/18/859	2018-03-26	Chinometionat	µg/dm3	0.1	p.0,1	-	1	Eurofins	SFWA0-8
Robert Klawikowski	54.638411	18.456526	drainage ditch	Kanał Łyski/ Reda	9	5_351_P	86/18/859	2018-03-26	Chlorbenzyd	µg/dm3	0.1	p.0,1	-	1	Eurofins	SFWA0-8
Robert Klawikowski	54.638411	18.456526	drainage ditch	Kanał Łyski/ Reda	9	5_351_P	86/18/859	2018-03-26	Chlordane (total)	µg/dm3	0.1	p.0,1	-	1	Eurofins	SFWA0-8
Robert Klawikowski	54.638411	18.456526	drainage ditch	Kanał Łyski/ Reda	9	5_351_P	86/18/859	2018-03-26	Chlordan,cis-	µg/dm3	0.1	p.0,1	-	1	Eurofins	SFWA0-8
Robert Klawikowski	54.638411	18.456526	drainage ditch	Kanał Łyski/ Reda	9	5_351_P	86/18/859	2018-03-26	Chlordan,oxy-	µg/dm3	0.1	p.0,1	-	1	Eurofins	SFWA0-8
Robert Klawikowski	54.638411	18.456526	drainage ditch	Kanał Łyski/ Reda	9	5_351_P	86/18/859	2018-03-26	Chlordan,gamma/trans-	µg/dm3	0.1	p.0,1	-	1	Eurofins	SFWA0-8
Robert Klawikowski	54.638411	18.456526	drainage ditch	Kanał Łyski/ Reda	9	5_351_P	86/18/859	2018-03-26	Chlordecon	µg/dm3	0.1	p.0,1	-	1	Eurofins	SFWA0-8
Robert Klawikowski	54.638411	18.456526	drainage ditch	Kanał Łyski/ Reda	9	5_351_P	86/18/859	2018-03-26	Chlorethoksyfos	µg/dm3	0.1	p.0,1	-	1	Eurofins	SFWA0-8
Robert Klawikowski	54.638411	18.456526	drainage ditch	Kanał Łyski/ Reda	9	5_351_P	86/18/859	2018-03-26	Chlorfenapyr	µg/dm3	0.1	p.0,1	-	1	Eurofins	SFWA0-8
Robert Klawikowski	54.638411	18.456526	drainage ditch	Kanał Łyski/ Reda	9	5_351_P	86/18/859	2018-03-26	Chlorfenprop-methyl	µg/dm3	0.1	p.0,1	-	1	Eurofins	SFWA0-8
Robert Klawikowski	54.638411	18.456526	drainage ditch	Kanał Łyski/ Reda	9	5_351_P	86/18/859	2018-03-26	Chlorfenson	µg/dm3	0.1	p.0,1	-	1	Eurofins	SFWA0-8
Robert Klawikowski	54.638411	18.456526	drainage ditch	Kanał Łyski/ Reda	9	5_351_P	86/18/859	2018-03-26	Chlorfenwinfos	µg/dm3	0.1	p.0,1	-	1	Eurofins	SFWA0-8
Robert Klawikowski	54.638411	18.456526	drainage ditch	Kanał Łyski/ Reda	9	5_351_P	86/18/859	2018-03-26	Chloridazon	µg/dm3	0.1	p.0,1	-	1	Eurofins	SFWA0-8
Robert Klawikowski	54.638411	18.456526	drainage ditch	Kanał Łyski/ Reda	9	5_351_P	86/18/859	2018-03-26	Chlormephos	µg/dm3	0.1	p.0,1	-	1	Eurofins	SFWA0-8
Robert Klawikowski	54.638411	18.456526	drainage ditch	Kanał Łyski/ Reda	9	5_351_P	86/18/859	2018-03-26	Chlorobenzylat	µg/dm3	0.1	p.0,1	-	1	Eurofins	SFWA0-8
Robert Klawikowski	54.638411	18.456526	drainage ditch	Kanał Łyski/ Reda	9	5_351_P	86/18/859	2018-03-26	Chloroneb	µg/dm3	0.1	p.0,1	-	1	Eurofins	SFWA0-8
Robert Klawikowski	54.638411	18.456526	drainage ditch	Kanał Łyski/ Reda	9	5_351_P	86/18/859	2018-03-26	Chloropropylat	µg/dm3	0.1	p.0,1	-	1	Eurofins	SFWA0-8
Robert Klawikowski	54.638411	18.456526	drainage ditch	Kanał Łyski/ Reda	9	5_351_P	86/18/859	2018-03-26	Chlorotalonil	µg/dm3	0.1	p.0,1	-	1	Eurofins	SFWA0-8
Robert Klawikowski	54.638411	18.456526	drainage ditch	Kanał Łyski/ Reda	9	5_351_P	86/18/859	2018-03-26	Chlorpiryfos etylowy	µg/dm3	0.1	p.0,1	-	1	Eurofins	SFWA0-8
Robert Klawikowski	54.638411	18.456526	drainage ditch	Kanał Łyski/ Reda	9	5_351_P	86/18/859	2018-03-26	Chlorpiryfos metylowy	µg/dm3	0.1	p.0,1	-	1	Eurofins	SFWA0-8
Robert Klawikowski	54.638411	18.456526	drainage ditch	Kanał Łyski/ Reda	9	5_351_P	86/18/859	2018-03-26	Chlorthal-dimethyl	µg/dm3	0.1	p.0,1	-	1	Eurofins	SFWA0-8
Robert Klawikowski	54.638411	18.456526	drainage ditch	Kanał Łyski/ Reda	9	5_351_P	86/18/859	2018-03-26	Chlorotion	µg/dm3	0.1	p.0,1	-	1	Eurofins	SFWA0-8
Robert Klawikowski	54.638411	18.456526	drainage ditch	Kanał Łyski/ Reda	9	5_351_P	86/18/859	2018-03-26	Chlortiofos	µg/dm3	0.1	p.0,1	-	1	Eurofins	SFWA0-8
Robert Klawikowski	54.638411	18.456526	drainage ditch	Kanał Łyski/ Reda	9	5_351_P	86/18/859	2018-03-26	Chlozolinate	µg/dm3	0.1	p.0,1	-	1	Eurofins	SFWA0-8
Robert Klawikowski	54.638411	18.456526	drainage ditch	Kanał Łyski/ Reda	9	5_351_P	86/18/859	2018-03-26	Cinidon-ethyl	µg/dm3	0.1	p.0,1	-	1	Eurofins	SFWA0-8
Robert Klawikowski	54.638411	18.456526	drainage ditch	Kanał Łyski/ Reda	9	5_351_P	86/18/859	2018-03-26	Clodinafop-propargyl	µg/dm3	0.1	p.0,1	-	1	Eurofins	SFWA0-8
Robert Klawikowski	54.638411	18.456526	drainage ditch	Kanał Łyski/ Reda	9	5_351_P	86/18/859	2018-03-26	Kumafos	µg/dm3	0.1	p.0,1	-	1	Eurofins	SFWA0-8
Robert Klawikowski	54.638411	18.456526	drainage ditch	Kanał Łyski/ Reda	9	5_351_P	86/18/859	2018-03-26	Crotoxyphos	µg/dm3	0.1	p.0,1	-	1	Eurofins	SFWA0-8
Robert Klawikowski	54.638411	18.456526	drainage ditch	Kanał Łyski/ Reda	9	5_351_P	86/18/859	2018-03-26	Cyjanofenfos	µg/dm3	0.1	p.0,1	-	1	Eurofins	SFWA0-8
Robert Klawikowski	54.638411	18.456526	drainage ditch	Kanał Łyski/ Reda	9	5_351_P	86/18/859	2018-03-26	Cyanophos	µg/dm3	0.1	p.0,1	-	1	Eurofins	SFWA0-8
Robert Klawikowski	54.638411	18.456526	drainage ditch	Kanał Łyski/ Reda	9	5_351_P	86/18/859	2018-03-26	Cyflutryna	µg/dm3	0.1	p.0,1	-	1	Eurofins	SFWA0-8
Robert Klawikowski	54.638411	18.456526	drainage ditch	Kanał Łyski/ Reda	9	5_351_P	86/18/859	2018-03-26	lambda-Cyhalotryna	µg/dm3	0.1	p.0,1	-	1	Eurofins	SFWA0-8
Robert Klawikowski	54.638411	18.456526	drainage ditch	Kanał Łyski/ Reda	9	5_351_P	86/18/859	2018-03-26	Cypermetryna	µg/dm3	0.1	p.0,1	-	1	Eurofins	SFWA0-8
Robert Klawikowski	54.638411	18.456526	drainage ditch	Kanał Łyski/ Reda	9	5_351_P	86/18/859	2018-03-26	Cyphenothrin	µg/dm3	0.1	p.0,1	-	1	Eurofins	SFWA0-8
Robert Klawikowski	54.638411	18.456526	drainage ditch	Kanał Łyski/ Reda	9	5_351_P	86/18/859	2018-03-26	Cyprokonazol	µg/dm3	0.1	p.0,1	-	1	Eurofins	SFWA0-8
Robert Klawikowski	54.638411	18.456526	drainage ditch	Kanał Łyski/ Reda	9	5_351_P	86/18/859	2018-03-26	DDD-o,p	µg/dm3	0.1	p.0,1	-	1	Eurofins	SFWA0-8
Robert Klawikowski	54.638411	18.456526	drainage ditch	Kanał Łyski/ Reda	9	5_351_P	86/18/859	2018-03-26	DDE-o,p	µg/dm3	0.1	p.0,1	-	1	Eurofins	SFWA0-8
Robert Klawikowski	54.638411	18.456526	drainage ditch	Kanał Łyski/ Reda	9	5_351_P	86/18/859	2018-03-26	DDT(p,p'-DDT+o,p'-DDT+p.p'-DDE+p,p'-DDD)	µg/dm3	0.1	p.0,1	-	1	Eurofins	SFWA0-8
Robert Klawikowski	54.638411	18.456526	drainage ditch	Kanał Łyski/ Reda	9	5_351_P	86/18/859	2018-03-26	Deltametryna	µg/dm3	0.1	p.0,1	-	1	Eurofins	SFWA0-8
Robert Klawikowski	54.638411	18.456526	drainage ditch	Kanał Łyski/ Reda	9	5_351_P	86/18/859	2018-03-26	Dialifos	µg/dm3	0.1	p.0,1	-	1	Eurofins	SFWA0-8
Robert Klawikowski	54.638411	18.456526	drainage ditch	Kanał Łyski/ Reda	9	5_351_P	86/18/859	2018-03-26	Di-allate	µg/dm3	0.1	p.0,1	-	1	Eurofins	SFWA0-8
Robert Klawikowski	54.638411	18.456526	drainage ditch	Kanał Łyski/ Reda	9	5_351_P	86/18/859	2018-03-26	Diazynon	µg/dm3	0.05	p.0,05	-	1	Eurofins	SFWA0-8
Robert Klawikowski	54.638411	18.456526	drainage ditch	Kanał Łyski/ Reda	9	5_351_P	86/18/859	2018-03-26	4,4-Dibromobenzophenone	µg/dm3	0.1	p.0,1	-	1	Eurofins	SFWA0-8
Robert Klawikowski	54.638411	18.456526	drainage ditch	Kanał Łyski/ Reda	9	5_351_P	86/18/859	2018-03-26	Dicapthon	µg/dm3	0.1	p.0,1	-	1	Eurofins	SFWA0-8
Robert Klawikowski	54.638411	18.456526	drainage ditch	Kanał Łyski/ Reda	9	5_351_P	86/18/859	2018-03-26	Dichlobenil	µg/dm3	0.1	p.0,1	-	1	Eurofins	SFWA0-8
Robert Klawikowski	54.638411	18.456526	drainage ditch	Kanał Łyski/ Reda	9	5_351_P	86/18/859	2018-03-26	Dichlofention	µg/dm3	0.1	p.0,1	-	1	Eurofins	SFWA0-8
Robert Klawikowski	54.638411	18.456526	drainage ditch	Kanał Łyski/ Reda	9	5_351_P	86/18/859	2018-03-26	Dichlofluanid	µg/dm3	0.1	p.0,1	-	1	Eurofins	SFWA0-8
Robert Klawikowski	54.638411	18.456526	drainage ditch	Kanał Łyski/ Reda	9	5_351_P	86/18/859	2018-03-26	Dichloran	µg/dm3	0.1	p.0,1	-	1	Eurofins	SFWA0-8
Robert Klawikowski	54.638411	18.456526	drainage ditch	Kanał Łyski/ Reda	9	5_351_P	86/18/859	2018-03-26	Dichlorfos	µg/dm3	0.1	p.0,1	-	1	Eurofins	SFWA0-8
Robert Klawikowski	54.638411	18.456526	drainage ditch	Kanał Łyski/ Reda	9	5_351_P	86/18/859	2018-03-26	Diclofop-methyl	µg/dm3	0.1	p.0,1	-	1	Eurofins	SFWA0-8
Robert Klawikowski	54.638411	18.456526	drainage ditch	Kanał Łyski/ Reda	9	5_351_P	86/18/859	2018-03-26	Dikofol (suma)	µg/dm3	0.1	p.0,1	-	1	Eurofins	SFWA0-8
Robert Klawikowski	54.638411	18.456526	drainage ditch	Kanał Łyski/ Reda	9	5_351_P	86/18/859	2018-03-26	Dicofol,o,p-	µg/dm3	0.1	p.0,1	-	1	Eurofins	SFWA0-8
Robert Klawikowski	54.638411	18.456526	drainage ditch	Kanał Łyski/ Reda	9	5_351_P	86/18/859	2018-03-26	Dicofol,p,p--	µg/dm3	0.1	p.0,1	-	1	Eurofins	SFWA0-8
Robert Klawikowski	54.638411	18.456526	drainage ditch	Kanał Łyski/ Reda	9	5_351_P	86/18/859	2018-03-26	Dicrotophos	µg/dm3	0.1	p.0,1	-	1	Eurofins	SFWA0-8
Robert Klawikowski	54.638411	18.456526	drainage ditch	Kanał Łyski/ Reda	9	5_351_P	86/18/859	2018-03-26	Dieldryna	µg/dm3	0.03	p.0,03	-	1	Eurofins	SFWA0-8
Robert Klawikowski	54.638411	18.456526	drainage ditch	Kanał Łyski/ Reda	9	5_351_P	86/18/859	2018-03-26	Dienochlor	µg/dm3	0.1	p.0,1	-	1	Eurofins	SFWA0-8
Robert Klawikowski	54.638411	18.456526	drainage ditch	Kanał Łyski/ Reda	9	5_351_P	86/18/859	2018-03-26	Difenokonazol	µg/dm3	0.1	p.0,1	-	1	Eurofins	SFWA0-8
Robert Klawikowski	54.638411	18.456526	drainage ditch	Kanał Łyski/ Reda	9	5_351_P	86/18/859	2018-03-26	Diflufenican	µg/dm3	0.1	p.0,1	-	1	Eurofins	SFWA0-8
Robert Klawikowski	54.638411	18.456526	drainage ditch	Kanał Łyski/ Reda	9	5_351_P	86/18/859	2018-03-26	Dimefox	µg/dm3	0.1	p.0,1	-	1	Eurofins	SFWA0-8
Robert Klawikowski	54.638411	18.456526	drainage ditch	Kanał Łyski/ Reda	9	5_351_P	86/18/859	2018-03-26	Dimetrachlor	µg/dm3	0.1	p.0,1	-	1	Eurofins	SFWA0-8
Robert Klawikowski	54.638411	18.456526	drainage ditch	Kanał Łyski/ Reda	9	5_351_P	86/18/859	2018-03-26	Dimethipine	µg/dm3	0.1	p.0,1	-	1	Eurofins	SFWA0-8
Robert Klawikowski	54.638411	18.456526	drainage ditch	Kanał Łyski/ Reda	9	5_351_P	86/18/859	2018-03-26	Dimetoat	µg/dm3	0.1	p.0,1	-	1	Eurofins	SFWA0-8
Robert Klawikowski	54.638411	18.456526	drainage ditch	Kanał Łyski/ Reda	9	5_351_P	86/18/859	2018-03-26	Dimetomorf	µg/dm3	0.1	p.0,1	-	1	Eurofins	SFWA0-8
Robert Klawikowski	54.638411	18.456526	drainage ditch	Kanał Łyski/ Reda	9	5_351_P	86/18/859	2018-03-26	Dinikonazol	µg/dm3	0.1	p.0,1	-	1	Eurofins	SFWA0-8
Robert Klawikowski	54.638411	18.456526	drainage ditch	Kanał Łyski/ Reda	9	5_351_P	86/18/859	2018-03-26	Dinitramine	µg/dm3	0.1	p.0,1	-	1	Eurofins	SFWA0-8
Robert Klawikowski	54.638411	18.456526	drainage ditch	Kanał Łyski/ Reda	9	5_351_P	86/18/859	2018-03-26	Dinobuton	µg/dm3	0.1	p.0,1	-	1	Eurofins	SFWA0-8
Robert Klawikowski	54.638411	18.456526	drainage ditch	Kanał Łyski/ Reda	9	5_351_P	86/18/859	2018-03-26	Disulfoton	µg/dm3	0.1	p.0,1	-	1	Eurofins	SFWA0-8
Robert Klawikowski	54.638411	18.456526	drainage ditch	Kanał Łyski/ Reda	9	5_351_P	86/18/859	2018-03-26	Disulfoton-sulfon	µg/dm3	0.1	p.0,1	-	1	Eurofins	SFWA0-8
Robert Klawikowski	54.638411	18.456526	drainage ditch	Kanał Łyski/ Reda	9	5_351_P	86/18/859	2018-03-26	Ditalimfos	µg/dm3	0.1	p.0,1	-	1	Eurofins	SFWA0-8
Robert Klawikowski	54.638411	18.456526	drainage ditch	Kanał Łyski/ Reda	9	5_351_P	86/18/859	2018-03-26	Edifenphos	µg/dm3	0.1	p.0,1	-	1	Eurofins	SFWA0-8
Robert Klawikowski	54.638411	18.456526	drainage ditch	Kanał Łyski/ Reda	9	5_351_P	86/18/859	2018-03-26	Endosulfan (suma izomerów)	µg/dm3	0.1	p.0,1	-	1	Eurofins	SFWA0-8
Robert Klawikowski	54.638411	18.456526	drainage ditch	Kanał Łyski/ Reda	9	5_351_P	86/18/859	2018-03-26	alfa-Endosulfan	µg/dm3	0.1	p.0,1	-	1	Eurofins	SFWA0-8
Robert Klawikowski	54.638411	18.456526	drainage ditch	Kanał Łyski/ Reda	9	5_351_P	86/18/859	2018-03-26	Siarczan endosulfanu	µg/dm3	0.1	p.0,1	-	1	Eurofins	SFWA0-8
Robert Klawikowski	54.638411	18.456526	drainage ditch	Kanał Łyski/ Reda	9	5_351_P	86/18/859	2018-03-26	beta-Endosulfan	µg/dm3	0.1	p.0,1	-	1	Eurofins	SFWA0-8
Robert Klawikowski	54.638411	18.456526	drainage ditch	Kanał Łyski/ Reda	9	5_351_P	86/18/859	2018-03-26	Endryna	µg/dm3	0.1	p.0,1	-	1	Eurofins	SFWA0-8
Robert Klawikowski	54.638411	18.456526	drainage ditch	Kanał Łyski/ Reda	9	5_351_P	86/18/859	2018-03-26	Ketoendrin-delta	µg/dm3	0.1	p.0,1	-	1	Eurofins	SFWA0-8
Robert Klawikowski	54.638411	18.456526	drainage ditch	Kanał Łyski/ Reda	9	5_351_P	86/18/859	2018-03-26	EPN	µg/dm3	0.1	p.0,1	-	1	Eurofins	SFWA0-8
Robert Klawikowski	54.638411	18.456526	drainage ditch	Kanał Łyski/ Reda	9	5_351_P	86/18/859	2018-03-26	Epoksykonazol	µg/dm3	0.1	p.0,1	-	1	Eurofins	SFWA0-8
Robert Klawikowski	54.638411	18.456526	drainage ditch	Kanał Łyski/ Reda	9	5_351_P	86/18/859	2018-03-26	Etaconazole	µg/dm3	0.1	p.0,1	-	1	Eurofins	SFWA0-8
Robert Klawikowski	54.638411	18.456526	drainage ditch	Kanał Łyski/ Reda	9	5_351_P	86/18/859	2018-03-26	Ethalfluralin	µg/dm3	0.1	p.0,1	-	1	Eurofins	SFWA0-8
Robert Klawikowski	54.638411	18.456526	drainage ditch	Kanał Łyski/ Reda	9	5_351_P	86/18/859	2018-03-26	Etion	µg/dm3	0.1	p.0,1	-	1	Eurofins	SFWA0-8
Robert Klawikowski	54.638411	18.456526	drainage ditch	Kanał Łyski/ Reda	9	5_351_P	86/18/859	2018-03-26	Ethiprol	µg/dm3	0.1	p.0,1	-	1	Eurofins	SFWA0-8
Robert Klawikowski	54.638411	18.456526	drainage ditch	Kanał Łyski/ Reda	9	5_351_P	86/18/859	2018-03-26	Etofumesat	µg/dm3	0.1	p.0,1	-	1	Eurofins	SFWA0-8
Robert Klawikowski	54.638411	18.456526	drainage ditch	Kanał Łyski/ Reda	9	5_351_P	86/18/859	2018-03-26	Etoprofos	µg/dm3	0.1	p.0,1	-	1	Eurofins	SFWA0-8
Robert Klawikowski	54.638411	18.456526	drainage ditch	Kanał Łyski/ Reda	9	5_351_P	86/18/859	2018-03-26	Etridiazole	µg/dm3	0.1	p.0,1	-	1	Eurofins	SFWA0-8
Robert Klawikowski	54.638411	18.456526	drainage ditch	Kanał Łyski/ Reda	9	5_351_P	86/18/859	2018-03-26	Etrimfos	µg/dm3	0.1	p.0,1	-	1	Eurofins	SFWA0-8
Robert Klawikowski	54.638411	18.456526	drainage ditch	Kanał Łyski/ Reda	9	5_351_P	86/18/859	2018-03-26	Famophos	µg/dm3	0.1	p.0,1	-	1	Eurofins	SFWA0-8
Robert Klawikowski	54.638411	18.456526	drainage ditch	Kanał Łyski/ Reda	9	5_351_P	86/18/859	2018-03-26	Famoksadon	µg/dm3	0.1	p.0,1	-	1	Eurofins	SFWA0-8
Robert Klawikowski	54.638411	18.456526	drainage ditch	Kanał Łyski/ Reda	9	5_351_P	86/18/859	2018-03-26	Fenamidon	µg/dm3	0.1	p.0,1	-	1	Eurofins	SFWA0-8
Robert Klawikowski	54.638411	18.456526	drainage ditch	Kanał Łyski/ Reda	9	5_351_P	86/18/859	2018-03-26	Fenamifos (suma izomerów)	µg/dm3	0.1	p.0,1	-	1	Eurofins	SFWA0-8
Robert Klawikowski	54.638411	18.456526	drainage ditch	Kanał Łyski/ Reda	9	5_351_P	86/18/859	2018-03-26	Fenarimol	µg/dm3	0.1	p.0,1	-	1	Eurofins	SFWA0-8
Robert Klawikowski	54.638411	18.456526	drainage ditch	Kanał Łyski/ Reda	9	5_351_P	86/18/859	2018-03-26	Fenbukonazol	µg/dm3	0.1	p.0,1	-	1	Eurofins	SFWA0-8
Robert Klawikowski	54.638411	18.456526	drainage ditch	Kanał Łyski/ Reda	9	5_351_P	86/18/859	2018-03-26	Fenchlorazole	µg/dm3	0.1	p.0,1	-	1	Eurofins	SFWA0-8
Robert Klawikowski	54.638411	18.456526	drainage ditch	Kanał Łyski/ Reda	9	5_351_P	86/18/859	2018-03-26	Fenchlorofos	µg/dm3	0.1	p.0,1	-	1	Eurofins	SFWA0-8
Robert Klawikowski	54.638411	18.456526	drainage ditch	Kanał Łyski/ Reda	9	5_351_P	86/18/859	2018-03-26	Fenfluthrine	µg/dm3	0.1	p.0,1	-	1	Eurofins	SFWA0-8
Robert Klawikowski	54.638411	18.456526	drainage ditch	Kanał Łyski/ Reda	9	5_351_P	86/18/859	2018-03-26	Fenheksamid	µg/dm3	0.1	p.0,1	-	1	Eurofins	SFWA0-8
Robert Klawikowski	54.638411	18.456526	drainage ditch	Kanał Łyski/ Reda	9	5_351_P	86/18/859	2018-03-26	Fenitrotion	µg/dm3	0.1	p.0,1	-	1	Eurofins	SFWA0-8
Robert Klawikowski	54.638411	18.456526	drainage ditch	Kanał Łyski/ Reda	9	5_351_P	86/18/859	2018-03-26	Fenoxaprop-ethyl	µg/dm3	0.1	p.0,1	-	1	Eurofins	SFWA0-8
Robert Klawikowski	54.638411	18.456526	drainage ditch	Kanał Łyski/ Reda	9	5_351_P	86/18/859	2018-03-26	Fenpiclonil	µg/dm3	0.1	p.0,1	-	1	Eurofins	SFWA0-8
Robert Klawikowski	54.638411	18.456526	drainage ditch	Kanał Łyski/ Reda	9	5_351_P	86/18/859	2018-03-26	Fenpropatryna	µg/dm3	0.1	p.0,1	-	1	Eurofins	SFWA0-8
Robert Klawikowski	54.638411	18.456526	drainage ditch	Kanał Łyski/ Reda	9	5_351_P	86/18/859	2018-03-26	Fenpropimorf	µg/dm3	0.1	p.0,1	-	1	Eurofins	SFWA0-8
Robert Klawikowski	54.638411	18.456526	drainage ditch	Kanał Łyski/ Reda	9	5_351_P	86/18/859	2018-03-26	Fenson	µg/dm3	0.1	p.0,1	-	1	Eurofins	SFWA0-8
Robert Klawikowski	54.638411	18.456526	drainage ditch	Kanał Łyski/ Reda	9	5_351_P	86/18/859	2018-03-26	Fensulfotion	µg/dm3	0.1	p.0,1	-	1	Eurofins	SFWA0-8
Robert Klawikowski	54.638411	18.456526	drainage ditch	Kanał Łyski/ Reda	9	5_351_P	86/18/859	2018-03-26	Fewalerat (suma izomer ów)	µg/dm3	0.1	p.0,1	-	1	Eurofins	SFWA0-8
Robert Klawikowski	54.638411	18.456526	drainage ditch	Kanał Łyski/ Reda	9	5_351_P	86/18/859	2018-03-26	Fenwalerat	µg/dm3	0.1	p.0,1	-	1	Eurofins	SFWA0-8
Robert Klawikowski	54.638411	18.456526	drainage ditch	Kanał Łyski/ Reda	9	5_351_P	86/18/859	2018-03-26	Fenvalerate(RS-/SR-Izomer)	µg/dm3	0.1	p.0,1	-	1	Eurofins	SFWA0-8
Robert Klawikowski	54.638411	18.456526	drainage ditch	Kanał Łyski/ Reda	9	5_351_P	86/18/859	2018-03-26	Fipronil	µg/dm3	0.1	p.0,1	-	1	Eurofins	SFWA0-8
Robert Klawikowski	54.638411	18.456526	drainage ditch	Kanał Łyski/ Reda	9	5_351_P	86/18/859	2018-03-26	Fipronil,desulfinyl-	µg/dm3	0.1	p.0,1	-	1	Eurofins	SFWA0-8
Robert Klawikowski	54.638411	18.456526	drainage ditch	Kanał Łyski/ Reda	9	5_351_P	86/18/859	2018-03-26	Fipranil+Sulfonmetab.MB46136(suma)	µg/dm3	0.1	p.0,1	-	1	Eurofins	SFWA0-8
Robert Klawikowski	54.638411	18.456526	drainage ditch	Kanał Łyski/ Reda	9	5_351_P	86/18/859	2018-03-26	Fipronil sulfid	µg/dm3	0.1	p.0,1	-	1	Eurofins	SFWA0-8
Robert Klawikowski	54.638411	18.456526	drainage ditch	Kanał Łyski/ Reda	9	5_351_P	86/18/859	2018-03-26	Fipronil sulfon	µg/dm3	0.1	p.0,1	-	1	Eurofins	SFWA0-8
Robert Klawikowski	54.638411	18.456526	drainage ditch	Kanał Łyski/ Reda	9	5_351_P	86/18/859	2018-03-26	Flamprop-isopropyl	µg/dm3	0.1	p.0,1	-	1	Eurofins	SFWA0-8
Robert Klawikowski	54.638411	18.456526	drainage ditch	Kanał Łyski/ Reda	9	5_351_P	86/18/859	2018-03-26	Flamprop-methyl	µg/dm3	0.1	p.0,1	-	1	Eurofins	SFWA0-8
Robert Klawikowski	54.638411	18.456526	drainage ditch	Kanał Łyski/ Reda	9	5_351_P	86/18/859	2018-03-26	Flonikamid	µg/dm3	0.1	p.0,1	-	1	Eurofins	SFWA0-8
Robert Klawikowski	54.638411	18.456526	drainage ditch	Kanał Łyski/ Reda	9	5_351_P	86/18/859	2018-03-26	Fluazifop-butyl	µg/dm3	0.1	p.0,1	-	1	Eurofins	SFWA0-8
Robert Klawikowski	54.638411	18.456526	drainage ditch	Kanał Łyski/ Reda	9	5_351_P	86/18/859	2018-03-26	Fluazinam	µg/dm3	0.1	p.0,1	-	1	Eurofins	SFWA0-8
Robert Klawikowski	54.638411	18.456526	drainage ditch	Kanał Łyski/ Reda	9	5_351_P	86/18/859	2018-03-26	Fluchloralina	µg/dm3	0.1	p.0,1	-	1	Eurofins	SFWA0-8
Robert Klawikowski	54.638411	18.456526	drainage ditch	Kanał Łyski/ Reda	9	5_351_P	86/18/859	2018-03-26	Flucytrynat	µg/dm3	0.1	p.0,1	-	1	Eurofins	SFWA0-8
Robert Klawikowski	54.638411	18.456526	drainage ditch	Kanał Łyski/ Reda	9	5_351_P	86/18/859	2018-03-26	Flufenoksuron	µg/dm3	0.1	p.0,1	-	1	Eurofins	SFWA0-8
Robert Klawikowski	54.638411	18.456526	drainage ditch	Kanał Łyski/ Reda	9	5_351_P	86/18/859	2018-03-26	Flumethrine	µg/dm3	0.1	p.0,1	-	1	Eurofins	SFWA0-8
Robert Klawikowski	54.638411	18.456526	drainage ditch	Kanał Łyski/ Reda	9	5_351_P	86/18/859	2018-03-26	Flumetralin	µg/dm3	0.1	p.0,1	-	1	Eurofins	SFWA0-8
Robert Klawikowski	54.638411	18.456526	drainage ditch	Kanał Łyski/ Reda	9	5_351_P	86/18/859	2018-03-26	Flupikolid	µg/dm3	0.1	p.0,1	-	1	Eurofins	SFWA0-8
Robert Klawikowski	54.638411	18.456526	drainage ditch	Kanał Łyski/ Reda	9	5_351_P	86/18/859	2018-03-26	Fluorodifen	µg/dm3	0.1	p.0,1	-	1	Eurofins	SFWA0-8
Robert Klawikowski	54.638411	18.456526	drainage ditch	Kanał Łyski/ Reda	9	5_351_P	86/18/859	2018-03-26	Fluotrimazole	µg/dm3	0.1	p.0,1	-	1	Eurofins	SFWA0-8
Robert Klawikowski	54.638411	18.456526	drainage ditch	Kanał Łyski/ Reda	9	5_351_P	86/18/859	2018-03-26	Fluchinkonazol	µg/dm3	0.1	p.0,1	-	1	Eurofins	SFWA0-8
Robert Klawikowski	54.638411	18.456526	drainage ditch	Kanał Łyski/ Reda	9	5_351_P	86/18/859	2018-03-26	Flurenol-butyl	µg/dm3	0.1	p.0,1	-	1	Eurofins	SFWA0-8
Robert Klawikowski	54.638411	18.456526	drainage ditch	Kanał Łyski/ Reda	9	5_351_P	86/18/859	2018-03-26	Flurochloridon	µg/dm3	0.1	p.0,1	-	1	Eurofins	SFWA0-8
Robert Klawikowski	54.638411	18.456526	drainage ditch	Kanał Łyski/ Reda	9	5_351_P	86/18/859	2018-03-26	Flurtamone	µg/dm3	0.05	p.0,05	-	1	Eurofins	SFWA0-8
Robert Klawikowski	54.638411	18.456526	drainage ditch	Kanał Łyski/ Reda	9	5_351_P	86/18/859	2018-03-26	Flusilazol	µg/dm3	0.1	p.0,1	-	1	Eurofins	SFWA0-8
Robert Klawikowski	54.638411	18.456526	drainage ditch	Kanał Łyski/ Reda	9	5_351_P	86/18/859	2018-03-26	Folpet	µg/dm3	0.1	p.0,1	-	1	Eurofins	SFWA0-8
Robert Klawikowski	54.638411	18.456526	drainage ditch	Kanał Łyski/ Reda	9	5_351_P	86/18/859	2018-03-26	Fonofos	µg/dm3	0.1	p.0,1	-	1	Eurofins	SFWA0-8
Robert Klawikowski	54.638411	18.456526	drainage ditch	Kanał Łyski/ Reda	9	5_351_P	86/18/859	2018-03-26	Formotion	µg/dm3	0.1	p.0,1	-	1	Eurofins	SFWA0-8
Robert Klawikowski	54.638411	18.456526	drainage ditch	Kanał Łyski/ Reda	9	5_351_P	86/18/859	2018-03-26	Genite	µg/dm3	0.1	p.0,1	-	1	Eurofins	SFWA0-8
Robert Klawikowski	54.638411	18.456526	drainage ditch	Kanał Łyski/ Reda	9	5_351_P	86/18/859	2018-03-26	Halfenprox	µg/dm3	0.1	p.0,1	-	1	Eurofins	SFWA0-8
Robert Klawikowski	54.638411	18.456526	drainage ditch	Kanał Łyski/ Reda	9	5_351_P	86/18/859	2018-03-26	Haloxyfop-Ethoxyethyl	µg/dm3	0.1	p.0,1	-	1	Eurofins	SFWA0-8
Robert Klawikowski	54.638411	18.456526	drainage ditch	Kanał Łyski/ Reda	9	5_351_P	86/18/859	2018-03-26	Haloxyfop-methyl	µg/dm3	0.1	p.0,1	-	1	Eurofins	SFWA0-8
Robert Klawikowski	54.638411	18.456526	drainage ditch	Kanał Łyski/ Reda	9	5_351_P	86/18/859	2018-03-26	HCH (sumaizomerów-bez lindan)	µg/dm3	0.1	p.0,1	-	1	Eurofins	SFWA0-8
Robert Klawikowski	54.638411	18.456526	drainage ditch	Kanał Łyski/ Reda	9	5_351_P	86/18/859	2018-03-26	Alfa-HCH	µg/dm3	0.05	p.0,05	-	1	Eurofins	SFWA0-8
Robert Klawikowski	54.638411	18.456526	drainage ditch	Kanał Łyski/ Reda	9	5_351_P	86/18/859	2018-03-26	Beta-HCH	µg/dm3	0.05	p.0,05	-	1	Eurofins	SFWA0-8
Robert Klawikowski	54.638411	18.456526	drainage ditch	Kanał Łyski/ Reda	9	5_351_P	86/18/859	2018-03-26	Delta-HCH	µg/dm3	0.05	p.0,05	-	1	Eurofins	SFWA0-8
Robert Klawikowski	54.638411	18.456526	drainage ditch	Kanał Łyski/ Reda	9	5_351_P	86/18/859	2018-03-26	Epsilon-HCH	µg/dm3	0.05	p.0,05	-	1	Eurofins	SFWA0-8
Robert Klawikowski	54.638411	18.456526	drainage ditch	Kanał Łyski/ Reda	9	5_351_P	86/18/859	2018-03-26	Lindan(gamma-HCH)	µg/dm3	0.1	p.0,1	-	1	Eurofins	SFWA0-8
Robert Klawikowski	54.638411	18.456526	drainage ditch	Kanał Łyski/ Reda	9	5_351_P	86/18/859	2018-03-26	Heptachlor	µg/dm3	0.03	p.0,03	-	1	Eurofins	SFWA0-8
Robert Klawikowski	54.638411	18.456526	drainage ditch	Kanał Łyski/ Reda	9	5_351_P	86/18/859	2018-03-26	Heptachlor(suma)	µg/dm3	0.03	p.0,03	-	1	Eurofins	SFWA0-8
Robert Klawikowski	54.638411	18.456526	drainage ditch	Kanał Łyski/ Reda	9	5_351_P	86/18/859	2018-03-26	Heptahlor-trans-epoksyd	µg/dm3	0.03	p.0,03	-	1	Eurofins	SFWA0-8
Robert Klawikowski	54.638411	18.456526	drainage ditch	Kanał Łyski/ Reda	9	5_351_P	86/18/859	2018-03-26	Heptahlor-cis-epoksyd	µg/dm3	0.03	p.0,03	-	1	Eurofins	SFWA0-8
Robert Klawikowski	54.638411	18.456526	drainage ditch	Kanał Łyski/ Reda	9	5_351_P	86/18/859	2018-03-26	Heptenofos	µg/dm3	0.1	p.0,1	-	1	Eurofins	SFWA0-8
Robert Klawikowski	54.638411	18.456526	drainage ditch	Kanał Łyski/ Reda	9	5_351_P	86/18/859	2018-03-26	Heksachlorobenzen(HCB)	µg/dm3	0.1	p.0,1	-	1	Eurofins	SFWA0-8
Robert Klawikowski	54.638411	18.456526	drainage ditch	Kanał Łyski/ Reda	9	5_351_P	86/18/859	2018-03-26	Heksakonazol	µg/dm3	0.1	p.0,1	-	1	Eurofins	SFWA0-8
Robert Klawikowski	54.638411	18.456526	drainage ditch	Kanał Łyski/ Reda	9	5_351_P	86/18/859	2018-03-26	Indanofan	µg/dm3	0.1	p.0,1	-	1	Eurofins	SFWA0-8
Robert Klawikowski	54.638411	18.456526	drainage ditch	Kanał Łyski/ Reda	9	5_351_P	86/18/859	2018-03-26	Indoksakarb	µg/dm3	0.1	p.0,1	-	1	Eurofins	SFWA0-8
Robert Klawikowski	54.638411	18.456526	drainage ditch	Kanał Łyski/ Reda	9	5_351_P	86/18/859	2018-03-26	Jodofenfos	µg/dm3	0.1	p.0,1	-	1	Eurofins	SFWA0-8
Robert Klawikowski	54.638411	18.456526	drainage ditch	Kanał Łyski/ Reda	9	5_351_P	86/18/859	2018-03-26	Ioxynil-Octanoate	µg/dm3	0.1	p.0,1	-	1	Eurofins	SFWA0-8
Robert Klawikowski	54.638411	18.456526	drainage ditch	Kanał Łyski/ Reda	9	5_351_P	86/18/859	2018-03-26	Iprobenfos	µg/dm3	0.1	p.0,1	-	1	Eurofins	SFWA0-8
Robert Klawikowski	54.638411	18.456526	drainage ditch	Kanał Łyski/ Reda	9	5_351_P	86/18/859	2018-03-26	Iprodion	µg/dm3	0.1	p.0,1	-	1	Eurofins	SFWA0-8
Robert Klawikowski	54.638411	18.456526	drainage ditch	Kanał Łyski/ Reda	9	5_351_P	86/18/859	2018-03-26	Isazophos	µg/dm3	0.1	p.0,1	-	1	Eurofins	SFWA0-8
Robert Klawikowski	54.638411	18.456526	drainage ditch	Kanał Łyski/ Reda	9	5_351_P	86/18/859	2018-03-26	Isobenzan	µg/dm3	0.1	p.0,1	-	1	Eurofins	SFWA0-8
Robert Klawikowski	54.638411	18.456526	drainage ditch	Kanał Łyski/ Reda	9	5_351_P	86/18/859	2018-03-26	Isocarbofos	µg/dm3	0.1	p.0,1	-	1	Eurofins	SFWA0-8
Robert Klawikowski	54.638411	18.456526	drainage ditch	Kanał Łyski/ Reda	9	5_351_P	86/18/859	2018-03-26	Izodryna	µg/dm3	0.1	p.0,1	-	1	Eurofins	SFWA0-8
Robert Klawikowski	54.638411	18.456526	drainage ditch	Kanał Łyski/ Reda	9	5_351_P	86/18/859	2018-03-26	Izofenfos	µg/dm3	0.1	p.0,1	-	1	Eurofins	SFWA0-8
Robert Klawikowski	54.638411	18.456526	drainage ditch	Kanał Łyski/ Reda	9	5_351_P	86/18/859	2018-03-26	Isofenphos-Methyl	µg/dm3	0.1	p.0,1	-	1	Eurofins	SFWA0-8
Robert Klawikowski	54.638411	18.456526	drainage ditch	Kanał Łyski/ Reda	9	5_351_P	86/18/859	2018-03-26	Isomethiozin	µg/dm3	0.1	p.0,1	-	1	Eurofins	SFWA0-8
Robert Klawikowski	54.638411	18.456526	drainage ditch	Kanał Łyski/ Reda	9	5_351_P	86/18/859	2018-03-26	Isopropalin	µg/dm3	0.1	p.0,1	-	1	Eurofins	SFWA0-8
Robert Klawikowski	54.638411	18.456526	drainage ditch	Kanał Łyski/ Reda	9	5_351_P	86/18/859	2018-03-26	Isoxadifen-ethyl	µg/dm3	0.1	p.0,1	-	1	Eurofins	SFWA0-8
Robert Klawikowski	54.638411	18.456526	drainage ditch	Kanał Łyski/ Reda	9	5_351_P	86/18/859	2018-03-26	Krezoksym-metylu	µg/dm3	0.1	p.0,1	-	1	Eurofins	SFWA0-8
Robert Klawikowski	54.638411	18.456526	drainage ditch	Kanał Łyski/ Reda	9	5_351_P	86/18/859	2018-03-26	Lactofen	µg/dm3	0.1	p.0,1	-	1	Eurofins	SFWA0-8
Robert Klawikowski	54.638411	18.456526	drainage ditch	Kanał Łyski/ Reda	9	5_351_P	86/18/859	2018-03-26	Leptophos	µg/dm3	0.1	p.0,1	-	1	Eurofins	SFWA0-8
Robert Klawikowski	54.638411	18.456526	drainage ditch	Kanał Łyski/ Reda	9	5_351_P	86/18/859	2018-03-26	Lufenuron	µg/dm3	0.1	p.0,1	-	1	Eurofins	SFWA0-8
Robert Klawikowski	54.638411	18.456526	drainage ditch	Kanał Łyski/ Reda	9	5_351_P	86/18/859	2018-03-26	Malaokson	µg/dm3	0.05	p.0,05	-	1	Eurofins	SFWA0-8
Robert Klawikowski	54.638411	18.456526	drainage ditch	Kanał Łyski/ Reda	9	5_351_P	86/18/859	2018-03-26	Malation	µg/dm3	0.1	p.0,1	-	1	Eurofins	SFWA0-8
Robert Klawikowski	54.638411	18.456526	drainage ditch	Kanał Łyski/ Reda	9	5_351_P	86/18/859	2018-03-26	Mekarbam	µg/dm3	0.1	p.0,1	-	1	Eurofins	SFWA0-8
Robert Klawikowski	54.638411	18.456526	drainage ditch	Kanał Łyski/ Reda	9	5_351_P	86/18/859	2018-03-26	Mephosfolan	µg/dm3	0.1	p.0,1	-	1	Eurofins	SFWA0-8
Robert Klawikowski	54.638411	18.456526	drainage ditch	Kanał Łyski/ Reda	9	5_351_P	86/18/859	2018-03-26	Merphos	µg/dm3	0.1	p.0,1	-	1	Eurofins	SFWA0-8
Robert Klawikowski	54.638411	18.456526	drainage ditch	Kanał Łyski/ Reda	9	5_351_P	86/18/859	2018-03-26	Metazachlor	µg/dm3	0.1	p.0,1	-	1	Eurofins	SFWA0-8
Robert Klawikowski	54.638411	18.456526	drainage ditch	Kanał Łyski/ Reda	9	5_351_P	86/18/859	2018-03-26	Metakrifos	µg/dm3	0.1	p.0,1	-	1	Eurofins	SFWA0-8
Robert Klawikowski	54.638411	18.456526	drainage ditch	Kanał Łyski/ Reda	9	5_351_P	86/18/859	2018-03-26	Metydation	µg/dm3	0.1	p.0,1	-	1	Eurofins	SFWA0-8
Robert Klawikowski	54.638411	18.456526	drainage ditch	Kanał Łyski/ Reda	9	5_351_P	86/18/859	2018-03-26	Metoksychlor	µg/dm3	0.1	p.0,1	-	1	Eurofins	SFWA0-8
Robert Klawikowski	54.638411	18.456526	drainage ditch	Kanał Łyski/ Reda	9	5_351_P	86/18/859	2018-03-26	Metolachlor	µg/dm3	0.1	p.0,1	-	1	Eurofins	SFWA0-8
Robert Klawikowski	54.638411	18.456526	drainage ditch	Kanał Łyski/ Reda	9	5_351_P	86/18/859	2018-03-26	Metrafenon	µg/dm3	0.1	p.0,1	-	1	Eurofins	SFWA0-8
Robert Klawikowski	54.638411	18.456526	drainage ditch	Kanał Łyski/ Reda	9	5_351_P	86/18/859	2018-03-26	Metribuzyn	µg/dm3	0.1	p.0,1	-	1	Eurofins	SFWA0-8
Robert Klawikowski	54.638411	18.456526	drainage ditch	Kanał Łyski/ Reda	9	5_351_P	86/18/859	2018-03-26	Mevinfos	µg/dm3	0.1	p.0,1	-	1	Eurofins	SFWA0-8
Robert Klawikowski	54.638411	18.456526	drainage ditch	Kanał Łyski/ Reda	9	5_351_P	86/18/859	2018-03-26	Mirex	µg/dm3	0.1	p.0,1	-	1	Eurofins	SFWA0-8
Robert Klawikowski	54.638411	18.456526	drainage ditch	Kanał Łyski/ Reda	9	5_351_P	86/18/859	2018-03-26	Molinate	µg/dm3	0.1	p.0,1	-	1	Eurofins	SFWA0-8
Robert Klawikowski	54.638411	18.456526	drainage ditch	Kanał Łyski/ Reda	9	5_351_P	86/18/859	2018-03-26	Myklobutanil	µg/dm3	0.1	p.0,1	-	1	Eurofins	SFWA0-8
Robert Klawikowski	54.638411	18.456526	drainage ditch	Kanał Łyski/ Reda	9	5_351_P	86/18/859	2018-03-26	Nitralin	µg/dm3	0.1	p.0,1	-	1	Eurofins	SFWA0-8
Robert Klawikowski	54.638411	18.456526	drainage ditch	Kanał Łyski/ Reda	9	5_351_P	86/18/859	2018-03-26	Nitrapyrin	µg/dm3	0.1	p.0,1	-	1	Eurofins	SFWA0-8
Robert Klawikowski	54.638411	18.456526	drainage ditch	Kanał Łyski/ Reda	9	5_351_P	86/18/859	2018-03-26	Nitrofen	µg/dm3	0.1	p.0,1	-	1	Eurofins	SFWA0-8
Robert Klawikowski	54.638411	18.456526	drainage ditch	Kanał Łyski/ Reda	9	5_351_P	86/18/859	2018-03-26	Nitrothal-isopropyl	µg/dm3	0.1	p.0,1	-	1	Eurofins	SFWA0-8
Robert Klawikowski	54.638411	18.456526	drainage ditch	Kanał Łyski/ Reda	9	5_351_P	86/18/859	2018-03-26	Norflurazon	µg/dm3	0.1	p.0,1	-	1	Eurofins	SFWA0-8
Robert Klawikowski	54.638411	18.456526	drainage ditch	Kanał Łyski/ Reda	9	5_351_P	86/18/859	2018-03-26	Nuarimol	µg/dm3	0.1	p.0,1	-	1	Eurofins	SFWA0-8
Robert Klawikowski	54.638411	18.456526	drainage ditch	Kanał Łyski/ Reda	9	5_351_P	86/18/859	2018-03-26	Ometoat	µg/dm3	0.1	p.0,1	-	1	Eurofins	SFWA0-8
Robert Klawikowski	54.638411	18.456526	drainage ditch	Kanał Łyski/ Reda	9	5_351_P	86/18/859	2018-03-26	Oxadiazon	µg/dm3	0.1	p.0,1	-	1	Eurofins	SFWA0-8
Robert Klawikowski	54.638411	18.456526	drainage ditch	Kanał Łyski/ Reda	9	5_351_P	86/18/859	2018-03-26	Oxydemeton-methyl	µg/dm3	0.1	p.0,1	-	1	Eurofins	SFWA0-8
Robert Klawikowski	54.638411	18.456526	drainage ditch	Kanał Łyski/ Reda	9	5_351_P	86/18/859	2018-03-26	Oksyfluoroten	µg/dm3	0.1	p.0,1	-	1	Eurofins	SFWA0-8
Robert Klawikowski	54.638411	18.456526	drainage ditch	Kanał Łyski/ Reda	9	5_351_P	86/18/859	2018-03-26	Paklobutrazol	µg/dm3	0.1	p.0,1	-	1	Eurofins	SFWA0-8
Robert Klawikowski	54.638411	18.456526	drainage ditch	Kanał Łyski/ Reda	9	5_351_P	86/18/859	2018-03-26	Paraoxon-ethyl	µg/dm3	0.1	p.0,1	-	1	Eurofins	SFWA0-8
Robert Klawikowski	54.638411	18.456526	drainage ditch	Kanał Łyski/ Reda	9	5_351_P	86/18/859	2018-03-26	Paraokson metylowy	µg/dm3	0.1	p.0,1	-	1	Eurofins	SFWA0-8
Robert Klawikowski	54.638411	18.456526	drainage ditch	Kanał Łyski/ Reda	9	5_351_P	86/18/859	2018-03-26	Paration	µg/dm3	0.1	p.0,1	-	1	Eurofins	SFWA0-8
Robert Klawikowski	54.638411	18.456526	drainage ditch	Kanał Łyski/ Reda	9	5_351_P	86/18/859	2018-03-26	Paration metylu	µg/dm3	0.1	p.0,1	-	1	Eurofins	SFWA0-8
Robert Klawikowski	54.638411	18.456526	drainage ditch	Kanał Łyski/ Reda	9	5_351_P	86/18/859	2018-03-26	Paration metylu/Paraokson metylu (suma)	µg/dm3	0.1	p.0,1	-	1	Eurofins	SFWA0-8
Robert Klawikowski	54.638411	18.456526	drainage ditch	Kanał Łyski/ Reda	9	5_351_P	86/18/859	2018-03-26	PCB IUPAC 101	µg/dm3	0.05	p.0,05	-	1	Eurofins	SFWA0-8
Robert Klawikowski	54.638411	18.456526	drainage ditch	Kanał Łyski/ Reda	9	5_351_P	86/18/859	2018-03-26	PCB 118	µg/dm3	0.05	p.0,05	-	1	Eurofins	SFWA0-8
Robert Klawikowski	54.638411	18.456526	drainage ditch	Kanał Łyski/ Reda	9	5_351_P	86/18/859	2018-03-26	PCB 138	µg/dm3	0.05	p.0,05	-	1	Eurofins	SFWA0-8
Robert Klawikowski	54.638411	18.456526	drainage ditch	Kanał Łyski/ Reda	9	5_351_P	86/18/859	2018-03-26	PCB 153	µg/dm3	0.05	p.0,05	-	1	Eurofins	SFWA0-8
Robert Klawikowski	54.638411	18.456526	drainage ditch	Kanał Łyski/ Reda	9	5_351_P	86/18/859	2018-03-26	PCB 180	µg/dm3	0.05	p.0,05	-	1	Eurofins	SFWA0-8
Robert Klawikowski	54.638411	18.456526	drainage ditch	Kanał Łyski/ Reda	9	5_351_P	86/18/859	2018-03-26	PCB 28	µg/dm3	0.05	p.0,05	-	1	Eurofins	SFWA0-8
Robert Klawikowski	54.638411	18.456526	drainage ditch	Kanał Łyski/ Reda	9	5_351_P	86/18/859	2018-03-26	PCB 52	µg/dm3	0.05	p.0,05	-	1	Eurofins	SFWA0-8
Robert Klawikowski	54.638411	18.456526	drainage ditch	Kanał Łyski/ Reda	9	5_351_P	86/18/859	2018-03-26	Penkonazol	µg/dm3	0.1	p.0,1	-	1	Eurofins	SFWA0-8
Robert Klawikowski	54.638411	18.456526	drainage ditch	Kanał Łyski/ Reda	9	5_351_P	86/18/859	2018-03-26	Pendimetalina	µg/dm3	0.1	p.0,1	-	1	Eurofins	SFWA0-8
Robert Klawikowski	54.638411	18.456526	drainage ditch	Kanał Łyski/ Reda	9	5_351_P	86/18/859	2018-03-26	Pentachloranisol	µg/dm3	0.1	p.0,1	-	1	Eurofins	SFWA0-8
Robert Klawikowski	54.638411	18.456526	drainage ditch	Kanał Łyski/ Reda	9	5_351_P	86/18/859	2018-03-26	Pentachloraniline	µg/dm3	0.1	p.0,1	-	1	Eurofins	SFWA0-8
Robert Klawikowski	54.638411	18.456526	drainage ditch	Kanał Łyski/ Reda	9	5_351_P	86/18/859	2018-03-26	Pentachlorobenzen	µg/dm3	0.1	p.0,1	-	1	Eurofins	SFWA0-8
Robert Klawikowski	54.638411	18.456526	drainage ditch	Kanał Łyski/ Reda	9	5_351_P	86/18/859	2018-03-26	Pentachlorothioanisole	µg/dm3	0.1	p.0,1	-	1	Eurofins	SFWA0-8
Robert Klawikowski	54.638411	18.456526	drainage ditch	Kanał Łyski/ Reda	9	5_351_P	86/18/859	2018-03-26	Permetryna	µg/dm3	0.1	p.0,1	-	1	Eurofins	SFWA0-8
Robert Klawikowski	54.638411	18.456526	drainage ditch	Kanał Łyski/ Reda	9	5_351_P	86/18/859	2018-03-26	Pertan	µg/dm3	0.1	p.0,1	-	1	Eurofins	SFWA0-8
Robert Klawikowski	54.638411	18.456526	drainage ditch	Kanał Łyski/ Reda	9	5_351_P	86/18/859	2018-03-26	Phenkapton	µg/dm3	0.1	p.0,1	-	1	Eurofins	SFWA0-8
Robert Klawikowski	54.638411	18.456526	drainage ditch	Kanał Łyski/ Reda	9	5_351_P	86/18/859	2018-03-26	Phenothrin	µg/dm3	0.1	p.0,1	-	1	Eurofins	SFWA0-8
Robert Klawikowski	54.638411	18.456526	drainage ditch	Kanał Łyski/ Reda	9	5_351_P	86/18/859	2018-03-26	Fentoat	µg/dm3	0.1	p.0,1	-	1	Eurofins	SFWA0-8
Robert Klawikowski	54.638411	18.456526	drainage ditch	Kanał Łyski/ Reda	9	5_351_P	86/18/859	2018-03-26	Fosalon	µg/dm3	0.1	p.0,1	-	1	Eurofins	SFWA0-8
Robert Klawikowski	54.638411	18.456526	drainage ditch	Kanał Łyski/ Reda	9	5_351_P	86/18/859	2018-03-26	Phosfolane	µg/dm3	0.1	p.0,1	-	1	Eurofins	SFWA0-8
Robert Klawikowski	54.638411	18.456526	drainage ditch	Kanał Łyski/ Reda	9	5_351_P	86/18/859	2018-03-26	Fosmet	µg/dm3	0.1	p.0,1	-	1	Eurofins	SFWA0-8
Robert Klawikowski	54.638411	18.456526	drainage ditch	Kanał Łyski/ Reda	9	5_351_P	86/18/859	2018-03-26	Picolinafen	µg/dm3	0.1	p.0,1	-	1	Eurofins	SFWA0-8
Robert Klawikowski	54.638411	18.456526	drainage ditch	Kanał Łyski/ Reda	9	5_351_P	86/18/859	2018-03-26	Pikoksystrobina	µg/dm3	0.1	p.0,1	-	1	Eurofins	SFWA0-8
Robert Klawikowski	54.638411	18.456526	drainage ditch	Kanał Łyski/ Reda	9	5_351_P	86/18/859	2018-03-26	Piperophos	µg/dm3	0.1	p.0,1	-	1	Eurofins	SFWA0-8
Robert Klawikowski	54.638411	18.456526	drainage ditch	Kanał Łyski/ Reda	9	5_351_P	86/18/859	2018-03-26	Pirymifos metylowy	µg/dm3	0.1	p.0,1	-	1	Eurofins	SFWA0-8
Robert Klawikowski	54.638411	18.456526	drainage ditch	Kanał Łyski/ Reda	9	5_351_P	86/18/859	2018-03-26	Pirymifos etylowy	µg/dm3	0.1	p.0,1	-	1	Eurofins	SFWA0-8
Robert Klawikowski	54.638411	18.456526	drainage ditch	Kanał Łyski/ Reda	9	5_351_P	86/18/859	2018-03-26	Plifenate	µg/dm3	0.1	p.0,1	-	1	Eurofins	SFWA0-8
Robert Klawikowski	54.638411	18.456526	drainage ditch	Kanał Łyski/ Reda	9	5_351_P	86/18/859	2018-03-26	Praletryna	µg/dm3	0.1	p.0,1	-	1	Eurofins	SFWA0-8
Robert Klawikowski	54.638411	18.456526	drainage ditch	Kanał Łyski/ Reda	9	5_351_P	86/18/859	2018-03-26	Procymidon	µg/dm3	0.1	p.0,1	-	1	Eurofins	SFWA0-8
Robert Klawikowski	54.638411	18.456526	drainage ditch	Kanał Łyski/ Reda	9	5_351_P	86/18/859	2018-03-26	Profenfos	µg/dm3	0.1	p.0,1	-	1	Eurofins	SFWA0-8
Robert Klawikowski	54.638411	18.456526	drainage ditch	Kanał Łyski/ Reda	9	5_351_P	86/18/859	2018-03-26	Profluralina	µg/dm3	0.1	p.0,1	-	1	Eurofins	SFWA0-8
Robert Klawikowski	54.638411	18.456526	drainage ditch	Kanał Łyski/ Reda	9	5_351_P	86/18/859	2018-03-26	Propachlor	µg/dm3	0.1	p.0,1	-	1	Eurofins	SFWA0-8
Robert Klawikowski	54.638411	18.456526	drainage ditch	Kanał Łyski/ Reda	9	5_351_P	86/18/859	2018-03-26	Propanil	µg/dm3	0.1	p.0,1	-	1	Eurofins	SFWA0-8
Robert Klawikowski	54.638411	18.456526	drainage ditch	Kanał Łyski/ Reda	9	5_351_P	86/18/859	2018-03-26	Propazyna	µg/dm3	0.1	p.0,1	-	1	Eurofins	SFWA0-8
Robert Klawikowski	54.638411	18.456526	drainage ditch	Kanał Łyski/ Reda	9	5_351_P	86/18/859	2018-03-26	Propetamfos	µg/dm3	0.1	p.0,1	-	1	Eurofins	SFWA0-8
Robert Klawikowski	54.638411	18.456526	drainage ditch	Kanał Łyski/ Reda	9	5_351_P	86/18/859	2018-03-26	Propikonazol	µg/dm3	0.1	p.0,1	-	1	Eurofins	SFWA0-8
Robert Klawikowski	54.638411	18.456526	drainage ditch	Kanał Łyski/ Reda	9	5_351_P	86/18/859	2018-03-26	Propyzamid	µg/dm3	0.1	p.0,1	-	1	Eurofins	SFWA0-8
Robert Klawikowski	54.638411	18.456526	drainage ditch	Kanał Łyski/ Reda	9	5_351_P	86/18/859	2018-03-26	Protiofos	µg/dm3	0.1	p.0,1	-	1	Eurofins	SFWA0-8
Robert Klawikowski	54.638411	18.456526	drainage ditch	Kanał Łyski/ Reda	9	5_351_P	86/18/859	2018-03-26	Prothoat	µg/dm3	0.1	p.0,1	-	1	Eurofins	SFWA0-8
Robert Klawikowski	54.638411	18.456526	drainage ditch	Kanał Łyski/ Reda	9	5_351_P	86/18/859	2018-03-26	Pyraclofos	µg/dm3	0.1	p.0,1	-	1	Eurofins	SFWA0-8
Robert Klawikowski	54.638411	18.456526	drainage ditch	Kanał Łyski/ Reda	9	5_351_P	86/18/859	2018-03-26	Pyraflufen-ethyl	µg/dm3	0.1	p.0,1	-	1	Eurofins	SFWA0-8
Robert Klawikowski	54.638411	18.456526	drainage ditch	Kanał Łyski/ Reda	9	5_351_P	86/18/859	2018-03-26	Pirazofos	µg/dm3	0.1	p.0,1	-	1	Eurofins	SFWA0-8
Robert Klawikowski	54.638411	18.456526	drainage ditch	Kanał Łyski/ Reda	9	5_351_P	86/18/859	2018-03-26	Pyretryny	µg/dm3	0.1	p.0,1	-	1	Eurofins	SFWA0-8
Robert Klawikowski	54.638411	18.456526	drainage ditch	Kanał Łyski/ Reda	9	5_351_P	86/18/859	2018-03-26	Pirydaben	µg/dm3	0.1	p.0,1	-	1	Eurofins	SFWA0-8
Robert Klawikowski	54.638411	18.456526	drainage ditch	Kanał Łyski/ Reda	9	5_351_P	86/18/859	2018-03-26	Pyridaphenthion	µg/dm3	0.1	p.0,1	-	1	Eurofins	SFWA0-8
Robert Klawikowski	54.638411	18.456526	drainage ditch	Kanał Łyski/ Reda	9	5_351_P	86/18/859	2018-03-26	Pyrifenox	µg/dm3	0.1	p.0,1	-	1	Eurofins	SFWA0-8
Robert Klawikowski	54.638411	18.456526	drainage ditch	Kanał Łyski/ Reda	9	5_351_P	86/18/859	2018-03-26	Pirimithate	µg/dm3	0.1	p.0,1	-	1	Eurofins	SFWA0-8
Robert Klawikowski	54.638411	18.456526	drainage ditch	Kanał Łyski/ Reda	9	5_351_P	86/18/859	2018-03-26	Chinalofos	µg/dm3	0.1	p.0,1	-	1	Eurofins	SFWA0-8
Robert Klawikowski	54.638411	18.456526	drainage ditch	Kanał Łyski/ Reda	9	5_351_P	86/18/859	2018-03-26	Chinoksyfen	µg/dm3	0.1	p.0,1	-	1	Eurofins	SFWA0-8
Robert Klawikowski	54.638411	18.456526	drainage ditch	Kanał Łyski/ Reda	9	5_351_P	86/18/859	2018-03-26	Kwintocen	µg/dm3	0.1	p.0,1	-	1	Eurofins	SFWA0-8
Robert Klawikowski	54.638411	18.456526	drainage ditch	Kanał Łyski/ Reda	9	5_351_P	86/18/859	2018-03-26	Quintozene (suma)	µg/dm3	0.1	p.0,1	-	1	Eurofins	SFWA0-8
Robert Klawikowski	54.638411	18.456526	drainage ditch	Kanał Łyski/ Reda	9	5_351_P	86/18/859	2018-03-26	Chizalofop etylowy	µg/dm3	0.1	p.0,1	-	1	Eurofins	SFWA0-8
Robert Klawikowski	54.638411	18.456526	drainage ditch	Kanał Łyski/ Reda	9	5_351_P	86/18/859	2018-03-26	Resmetryna	µg/dm3	0.1	p.0,1	-	1	Eurofins	SFWA0-8
Robert Klawikowski	54.638411	18.456526	drainage ditch	Kanał Łyski/ Reda	9	5_351_P	86/18/859	2018-03-26	S421 Octachlordipropyleter)	µg/dm3	0.1	p.0,1	-	1	Eurofins	SFWA0-8
Robert Klawikowski	54.638411	18.456526	drainage ditch	Kanał Łyski/ Reda	9	5_351_P	86/18/859	2018-03-26	Spiromesifen	µg/dm3	0.1	p.0,1	-	1	Eurofins	SFWA0-8
Robert Klawikowski	54.638411	18.456526	drainage ditch	Kanał Łyski/ Reda	9	5_351_P	86/18/859	2018-03-26	Sulfotep	µg/dm3	0.1	p.0,1	-	1	Eurofins	SFWA0-8
Robert Klawikowski	54.638411	18.456526	drainage ditch	Kanał Łyski/ Reda	9	5_351_P	86/18/859	2018-03-26	Sulprofos	µg/dm3	0.1	p.0,1	-	1	Eurofins	SFWA0-8
Robert Klawikowski	54.638411	18.456526	drainage ditch	Kanał Łyski/ Reda	9	5_351_P	86/18/859	2018-03-26	Swep	µg/dm3	0.1	p.0,1	-	1	Eurofins	SFWA0-8
Robert Klawikowski	54.638411	18.456526	drainage ditch	Kanał Łyski/ Reda	9	5_351_P	86/18/859	2018-03-26	tau-Fluvalinate	µg/dm3	0.1	p.0,1	-	1	Eurofins	SFWA0-8
Robert Klawikowski	54.638411	18.456526	drainage ditch	Kanał Łyski/ Reda	9	5_351_P	86/18/859	2018-03-26	Tebupirimfos	µg/dm3	0.1	p.0,1	-	1	Eurofins	SFWA0-8
Robert Klawikowski	54.638411	18.456526	drainage ditch	Kanał Łyski/ Reda	9	5_351_P	86/18/859	2018-03-26	Technazen	µg/dm3	0.1	p.0,1	-	1	Eurofins	SFWA0-8
Robert Klawikowski	54.638411	18.456526	drainage ditch	Kanał Łyski/ Reda	9	5_351_P	86/18/859	2018-03-26	Teflutryna	µg/dm3	0.1	p.0,1	-	1	Eurofins	SFWA0-8
Robert Klawikowski	54.638411	18.456526	drainage ditch	Kanał Łyski/ Reda	9	5_351_P	86/18/859	2018-03-26	Temephos	µg/dm3	0.1	p.0,1	-	1	Eurofins	SFWA0-8
Robert Klawikowski	54.638411	18.456526	drainage ditch	Kanał Łyski/ Reda	9	5_351_P	86/18/859	2018-03-26	Terbufos	µg/dm3	0.1	p.0,1	-	1	Eurofins	SFWA0-8
Robert Klawikowski	54.638411	18.456526	drainage ditch	Kanał Łyski/ Reda	9	5_351_P	86/18/859	2018-03-26	Tetrachlorwinfos	µg/dm3	0.1	p.0,1	-	1	Eurofins	SFWA0-8
Robert Klawikowski	54.638411	18.456526	drainage ditch	Kanał Łyski/ Reda	9	5_351_P	86/18/859	2018-03-26	Tetrakonazol	µg/dm3	0.1	p.0,1	-	1	Eurofins	SFWA0-8
Robert Klawikowski	54.638411	18.456526	drainage ditch	Kanał Łyski/ Reda	9	5_351_P	86/18/859	2018-03-26	Tetradifon	µg/dm3	0.1	p.0,1	-	1	Eurofins	SFWA0-8
Robert Klawikowski	54.638411	18.456526	drainage ditch	Kanał Łyski/ Reda	9	5_351_P	86/18/859	2018-03-26	Tetrametryna	µg/dm3	0.1	p.0,1	-	1	Eurofins	SFWA0-8
Robert Klawikowski	54.638411	18.456526	drainage ditch	Kanał Łyski/ Reda	9	5_351_P	86/18/859	2018-03-26	Tetrasul	µg/dm3	0.1	p.0,1	-	1	Eurofins	SFWA0-8
Robert Klawikowski	54.638411	18.456526	drainage ditch	Kanał Łyski/ Reda	9	5_351_P	86/18/859	2018-03-26	Tolklofos metylu	µg/dm3	0.1	p.0,1	-	1	Eurofins	SFWA0-8
Robert Klawikowski	54.638411	18.456526	drainage ditch	Kanał Łyski/ Reda	9	5_351_P	86/18/859	2018-03-26	Tolilofluanid	µg/dm3	0.1	p.0,1	-	1	Eurofins	SFWA0-8
Robert Klawikowski	54.638411	18.456526	drainage ditch	Kanał Łyski/ Reda	9	5_351_P	86/18/859	2018-03-26	Toxaphene Parlar 26	µg/dm3	0.05	p.0,05	-	1	Eurofins	SFWA0-8
Robert Klawikowski	54.638411	18.456526	drainage ditch	Kanał Łyski/ Reda	9	5_351_P	86/18/859	2018-03-26	Toxaphene Parlar 50	µg/dm3	0.05	p.0,05	-	1	Eurofins	SFWA0-8
Robert Klawikowski	54.638411	18.456526	drainage ditch	Kanał Łyski/ Reda	9	5_351_P	86/18/859	2018-03-26	Toxaphene Parlar 62	µg/dm3	0.05	p.0,05	-	1	Eurofins	SFWA0-8
Robert Klawikowski	54.638411	18.456526	drainage ditch	Kanał Łyski/ Reda	9	5_351_P	86/18/859	2018-03-26	Transfluthrin	µg/dm3	0.1	p.0,1	-	1	Eurofins	SFWA0-8
Robert Klawikowski	54.638411	18.456526	drainage ditch	Kanał Łyski/ Reda	9	5_351_P	86/18/859	2018-03-26	Triadimefon	µg/dm3	0.1	p.0,1	-	1	Eurofins	SFWA0-8
Robert Klawikowski	54.638411	18.456526	drainage ditch	Kanał Łyski/ Reda	9	5_351_P	86/18/859	2018-03-26	Triadimenol	µg/dm3	0.1	p.0,1	-	1	Eurofins	SFWA0-8
Robert Klawikowski	54.638411	18.456526	drainage ditch	Kanał Łyski/ Reda	9	5_351_P	86/18/859	2018-03-26	Triadimenol/Triadimefon(suma)	µg/dm3	0.1	p.0,1	-	1	Eurofins	SFWA0-8
Robert Klawikowski	54.638411	18.456526	drainage ditch	Kanał Łyski/ Reda	9	5_351_P	86/18/859	2018-03-26	Trialat	µg/dm3	0.1	p.0,1	-	1	Eurofins	SFWA0-8
Robert Klawikowski	54.638411	18.456526	drainage ditch	Kanał Łyski/ Reda	9	5_351_P	86/18/859	2018-03-26	Triamiphos	µg/dm3	0.1	p.0,1	-	1	Eurofins	SFWA0-8
Robert Klawikowski	54.638411	18.456526	drainage ditch	Kanał Łyski/ Reda	9	5_351_P	86/18/859	2018-03-26	Triazofos	µg/dm3	0.1	p.0,1	-	1	Eurofins	SFWA0-8
Robert Klawikowski	54.638411	18.456526	drainage ditch	Kanał Łyski/ Reda	9	5_351_P	86/18/859	2018-03-26	Tribufos	µg/dm3	0.1	p.0,1	-	1	Eurofins	SFWA0-8
Robert Klawikowski	54.638411	18.456526	drainage ditch	Kanał Łyski/ Reda	9	5_351_P	86/18/859	2018-03-26	Trichloronat	µg/dm3	0.1	p.0,1	-	1	Eurofins	SFWA0-8
Robert Klawikowski	54.638411	18.456526	drainage ditch	Kanał Łyski/ Reda	9	5_351_P	86/18/859	2018-03-26	Tridiphane	µg/dm3	0.1	p.0,1	-	1	Eurofins	SFWA0-8
Robert Klawikowski	54.638411	18.456526	drainage ditch	Kanał Łyski/ Reda	9	5_351_P	86/18/859	2018-03-26	Trifloksystrobina	µg/dm3	0.1	p.0,1	-	1	Eurofins	SFWA0-8
Robert Klawikowski	54.638411	18.456526	drainage ditch	Kanał Łyski/ Reda	9	5_351_P	86/18/859	2018-03-26	Trifluralina	µg/dm3	0.1	p.0,1	-	1	Eurofins	SFWA0-8
Robert Klawikowski	54.638411	18.456526	drainage ditch	Kanał Łyski/ Reda	9	5_351_P	86/18/859	2018-03-26	Vamidothion	µg/dm3	0.1	p.0,1	-	1	Eurofins	SFWA0-8
Robert Klawikowski	54.638411	18.456526	drainage ditch	Kanał Łyski/ Reda	9	5_351_P	86/18/859	2018-03-26	Winklozolina	µg/dm3	0.1	p.0,1	-	1	Eurofins	SFWA0-8
Stanisław Selke	54.676803	18.348283	drainage ditch	Błądzikowski Potok	7	12_66_Z	86/18/851	2018-03-26	2,4,5-T-Methylester	µg/dm3	0.1	p.0,1	-	1	Eurofins	SFWA0-8
Stanisław Selke	54.676803	18.348283	drainage ditch	Błądzikowski Potok	7	12_66_Z	86/18/851	2018-03-26	2,4-D-Methylester	µg/dm3	0.1	p.0,1	-	1	Eurofins	SFWA0-8
Stanisław Selke	54.676803	18.348283	drainage ditch	Błądzikowski Potok	7	12_66_Z	86/18/851	2018-03-26	Acetochlor	µg/dm3	0.1	p.0,1	-	1	Eurofins	SFWA0-8
Stanisław Selke	54.676803	18.348283	drainage ditch	Błądzikowski Potok	7	12_66_Z	86/18/851	2018-03-26	Aclonifen	µg/dm3	0.1	p.0,1	-	1	Eurofins	SFWA0-8
Stanisław Selke	54.676803	18.348283	drainage ditch	Błądzikowski Potok	7	12_66_Z	86/18/851	2018-03-26	Akrynatryna	µg/dm3	0.1	p.0,1	-	1	Eurofins	SFWA0-8
Stanisław Selke	54.676803	18.348283	drainage ditch	Błądzikowski Potok	7	12_66_Z	86/18/851	2018-03-26	Alachlor	µg/dm3	0.1	p.0,1	-	1	Eurofins	SFWA0-8
Stanisław Selke	54.676803	18.348283	drainage ditch	Błądzikowski Potok	7	12_66_Z	86/18/851	2018-03-26	Aldryna	µg/dm3	0.03	p.0,03	-	1	Eurofins	SFWA0-8
Stanisław Selke	54.676803	18.348283	drainage ditch	Błądzikowski Potok	7	12_66_Z	86/18/851	2018-03-26	Aldryna+Dieldryna	µg/dm3	0.1	p.0,1	-	1	Eurofins	SFWA0-8
Stanisław Selke	54.676803	18.348283	drainage ditch	Błądzikowski Potok	7	12_66_Z	86/18/851	2018-03-26	Alletryna	µg/dm3	0.1	p.0,1	-	1	Eurofins	SFWA0-8
Stanisław Selke	54.676803	18.348283	drainage ditch	Błądzikowski Potok	7	12_66_Z	86/18/851	2018-03-26	Amidithion	µg/dm3	0.1	p.0,1	-	1	Eurofins	SFWA0-8
Stanisław Selke	54.676803	18.348283	drainage ditch	Błądzikowski Potok	7	12_66_Z	86/18/851	2018-03-26	Antrachinon	µg/dm3	0.1	p.0,1	-	1	Eurofins	SFWA0-8
Stanisław Selke	54.676803	18.348283	drainage ditch	Błądzikowski Potok	7	12_66_Z	86/18/851	2018-03-26	Atrazyna	µg/dm3	0.1	p.0,1	-	1	Eurofins	SFWA0-8
Stanisław Selke	54.676803	18.348283	drainage ditch	Błądzikowski Potok	7	12_66_Z	86/18/851	2018-03-26	Azakonazol	µg/dm3	0.1	p.0,1	-	1	Eurofins	SFWA0-8
Stanisław Selke	54.676803	18.348283	drainage ditch	Błądzikowski Potok	7	12_66_Z	86/18/851	2018-03-26	Azynofos etylowy	µg/dm3	0.1	p.0,1	-	1	Eurofins	SFWA0-8
Stanisław Selke	54.676803	18.348283	drainage ditch	Błądzikowski Potok	7	12_66_Z	86/18/851	2018-03-26	Azynofos metylowy	µg/dm3	0.1	p.0,1	-	1	Eurofins	SFWA0-8
Stanisław Selke	54.676803	18.348283	drainage ditch	Błądzikowski Potok	7	12_66_Z	86/18/851	2018-03-26	Azoksystrobina	µg/dm3	0.1	p.0,1	-	1	Eurofins	SFWA0-8
Stanisław Selke	54.676803	18.348283	drainage ditch	Błądzikowski Potok	7	12_66_Z	86/18/851	2018-03-26	Benfluralin	µg/dm3	0.1	p.0,1	-	1	Eurofins	SFWA0-8
Stanisław Selke	54.676803	18.348283	drainage ditch	Błądzikowski Potok	7	12_66_Z	86/18/851	2018-03-26	Benoxacor	µg/dm3	0.1	p.0,1	-	1	Eurofins	SFWA0-8
Stanisław Selke	54.676803	18.348283	drainage ditch	Błądzikowski Potok	7	12_66_Z	86/18/851	2018-03-26	Benzoylprop-ethyl	µg/dm3	0.1	p.0,1	-	1	Eurofins	SFWA0-8
Stanisław Selke	54.676803	18.348283	drainage ditch	Błądzikowski Potok	7	12_66_Z	86/18/851	2018-03-26	Biofenox	µg/dm3	0.1	p.0,1	-	1	Eurofins	SFWA0-8
Stanisław Selke	54.676803	18.348283	drainage ditch	Błądzikowski Potok	7	12_66_Z	86/18/851	2018-03-26	Binapacryl	µg/dm3	0.1	p.0,1	-	1	Eurofins	SFWA0-8
Stanisław Selke	54.676803	18.348283	drainage ditch	Błądzikowski Potok	7	12_66_Z	86/18/851	2018-03-26	Bifentryna	µg/dm3	0.1	p.0,1	-	1	Eurofins	SFWA0-8
Stanisław Selke	54.676803	18.348283	drainage ditch	Błądzikowski Potok	7	12_66_Z	86/18/851	2018-03-26	Bitertanol	µg/dm3	0.1	p.0,1	-	1	Eurofins	SFWA0-8
Stanisław Selke	54.676803	18.348283	drainage ditch	Błądzikowski Potok	7	12_66_Z	86/18/851	2018-03-26	Boskalid	µg/dm3	0.1	p.0,1	-	1	Eurofins	SFWA0-8
Stanisław Selke	54.676803	18.348283	drainage ditch	Błądzikowski Potok	7	12_66_Z	86/18/851	2018-03-26	Bromofenvinphos	µg/dm3	0.1	p.0,1	-	1	Eurofins	SFWA0-8
Stanisław Selke	54.676803	18.348283	drainage ditch	Błądzikowski Potok	7	12_66_Z	86/18/851	2018-03-26	Bromocyclen	µg/dm3	0.1	p.0,1	-	1	Eurofins	SFWA0-8
Stanisław Selke	54.676803	18.348283	drainage ditch	Błądzikowski Potok	7	12_66_Z	86/18/851	2018-03-26	Bromofos metylowy	µg/dm3	0.1	p.0,1	-	1	Eurofins	SFWA0-8
Stanisław Selke	54.676803	18.348283	drainage ditch	Błądzikowski Potok	7	12_66_Z	86/18/851	2018-03-26	Bromofos etylowy	µg/dm3	0.1	p.0,1	-	1	Eurofins	SFWA0-8
Stanisław Selke	54.676803	18.348283	drainage ditch	Błądzikowski Potok	7	12_66_Z	86/18/851	2018-03-26	Bromopropylat	µg/dm3	0.1	p.0,1	-	1	Eurofins	SFWA0-8
Stanisław Selke	54.676803	18.348283	drainage ditch	Błądzikowski Potok	7	12_66_Z	86/18/851	2018-03-26	Buprofezyna	µg/dm3	0.1	p.0,1	-	1	Eurofins	SFWA0-8
Stanisław Selke	54.676803	18.348283	drainage ditch	Błądzikowski Potok	7	12_66_Z	86/18/851	2018-03-26	Butachlor	µg/dm3	0.1	p.0,1	-	1	Eurofins	SFWA0-8
Stanisław Selke	54.676803	18.348283	drainage ditch	Błądzikowski Potok	7	12_66_Z	86/18/851	2018-03-26	Butamifos	µg/dm3	0.1	p.0,1	-	1	Eurofins	SFWA0-8
Stanisław Selke	54.676803	18.348283	drainage ditch	Błądzikowski Potok	7	12_66_Z	86/18/851	2018-03-26	Butralin	µg/dm3	0.1	p.0,1	-	1	Eurofins	SFWA0-8
Stanisław Selke	54.676803	18.348283	drainage ditch	Błądzikowski Potok	7	12_66_Z	86/18/851	2018-03-26	Kadusafos	µg/dm3	0.1	p.0,1	-	1	Eurofins	SFWA0-8
Stanisław Selke	54.676803	18.348283	drainage ditch	Błądzikowski Potok	7	12_66_Z	86/18/851	2018-03-26	Kaptafol	µg/dm3	0.1	p.0,1	-	1	Eurofins	SFWA0-8
Stanisław Selke	54.676803	18.348283	drainage ditch	Błądzikowski Potok	7	12_66_Z	86/18/851	2018-03-26	Kaptan	µg/dm3	0.1	p.0,1	-	1	Eurofins	SFWA0-8
Stanisław Selke	54.676803	18.348283	drainage ditch	Błądzikowski Potok	7	12_66_Z	86/18/851	2018-03-26	Karbofenotion	µg/dm3	0.1	p.0,1	-	1	Eurofins	SFWA0-8
Stanisław Selke	54.676803	18.348283	drainage ditch	Błądzikowski Potok	7	12_66_Z	86/18/851	2018-03-26	Carbophenothion-methyl	µg/dm3	0.1	p.0,1	-	1	Eurofins	SFWA0-8
Stanisław Selke	54.676803	18.348283	drainage ditch	Błądzikowski Potok	7	12_66_Z	86/18/851	2018-03-26	Carfentrazone-ethyl	µg/dm3	0.1	p.0,1	-	1	Eurofins	SFWA0-8
Stanisław Selke	54.676803	18.348283	drainage ditch	Błądzikowski Potok	7	12_66_Z	86/18/851	2018-03-26	Chinometionat	µg/dm3	0.1	p.0,1	-	1	Eurofins	SFWA0-8
Stanisław Selke	54.676803	18.348283	drainage ditch	Błądzikowski Potok	7	12_66_Z	86/18/851	2018-03-26	Chlorbenzyd	µg/dm3	0.1	p.0,1	-	1	Eurofins	SFWA0-8
Stanisław Selke	54.676803	18.348283	drainage ditch	Błądzikowski Potok	7	12_66_Z	86/18/851	2018-03-26	Chlordane (total)	µg/dm3	0.1	p.0,1	-	1	Eurofins	SFWA0-8
Stanisław Selke	54.676803	18.348283	drainage ditch	Błądzikowski Potok	7	12_66_Z	86/18/851	2018-03-26	Chlordan,cis-	µg/dm3	0.1	p.0,1	-	1	Eurofins	SFWA0-8
Stanisław Selke	54.676803	18.348283	drainage ditch	Błądzikowski Potok	7	12_66_Z	86/18/851	2018-03-26	Chlordan,oxy-	µg/dm3	0.1	p.0,1	-	1	Eurofins	SFWA0-8
Stanisław Selke	54.676803	18.348283	drainage ditch	Błądzikowski Potok	7	12_66_Z	86/18/851	2018-03-26	Chlordan,gamma/trans-	µg/dm3	0.1	p.0,1	-	1	Eurofins	SFWA0-8
Stanisław Selke	54.676803	18.348283	drainage ditch	Błądzikowski Potok	7	12_66_Z	86/18/851	2018-03-26	Chlordecon	µg/dm3	0.1	p.0,1	-	1	Eurofins	SFWA0-8
Stanisław Selke	54.676803	18.348283	drainage ditch	Błądzikowski Potok	7	12_66_Z	86/18/851	2018-03-26	Chlorethoksyfos	µg/dm3	0.1	p.0,1	-	1	Eurofins	SFWA0-8
Stanisław Selke	54.676803	18.348283	drainage ditch	Błądzikowski Potok	7	12_66_Z	86/18/851	2018-03-26	Chlorfenapyr	µg/dm3	0.1	p.0,1	-	1	Eurofins	SFWA0-8
Stanisław Selke	54.676803	18.348283	drainage ditch	Błądzikowski Potok	7	12_66_Z	86/18/851	2018-03-26	Chlorfenprop-methyl	µg/dm3	0.1	p.0,1	-	1	Eurofins	SFWA0-8
Stanisław Selke	54.676803	18.348283	drainage ditch	Błądzikowski Potok	7	12_66_Z	86/18/851	2018-03-26	Chlorfenson	µg/dm3	0.1	p.0,1	-	1	Eurofins	SFWA0-8
Stanisław Selke	54.676803	18.348283	drainage ditch	Błądzikowski Potok	7	12_66_Z	86/18/851	2018-03-26	Chlorfenwinfos	µg/dm3	0.1	p.0,1	-	1	Eurofins	SFWA0-8
Stanisław Selke	54.676803	18.348283	drainage ditch	Błądzikowski Potok	7	12_66_Z	86/18/851	2018-03-26	Chloridazon	µg/dm3	0.1	p.0,1	-	1	Eurofins	SFWA0-8
Stanisław Selke	54.676803	18.348283	drainage ditch	Błądzikowski Potok	7	12_66_Z	86/18/851	2018-03-26	Chlormephos	µg/dm3	0.1	p.0,1	-	1	Eurofins	SFWA0-8
Stanisław Selke	54.676803	18.348283	drainage ditch	Błądzikowski Potok	7	12_66_Z	86/18/851	2018-03-26	Chlorobenzylat	µg/dm3	0.1	p.0,1	-	1	Eurofins	SFWA0-8
Stanisław Selke	54.676803	18.348283	drainage ditch	Błądzikowski Potok	7	12_66_Z	86/18/851	2018-03-26	Chloroneb	µg/dm3	0.1	p.0,1	-	1	Eurofins	SFWA0-8
Stanisław Selke	54.676803	18.348283	drainage ditch	Błądzikowski Potok	7	12_66_Z	86/18/851	2018-03-26	Chloropropylat	µg/dm3	0.1	p.0,1	-	1	Eurofins	SFWA0-8
Stanisław Selke	54.676803	18.348283	drainage ditch	Błądzikowski Potok	7	12_66_Z	86/18/851	2018-03-26	Chlorotalonil	µg/dm3	0.1	p.0,1	-	1	Eurofins	SFWA0-8
Stanisław Selke	54.676803	18.348283	drainage ditch	Błądzikowski Potok	7	12_66_Z	86/18/851	2018-03-26	Chlorpiryfos etylowy	µg/dm3	0.1	p.0,1	-	1	Eurofins	SFWA0-8
Stanisław Selke	54.676803	18.348283	drainage ditch	Błądzikowski Potok	7	12_66_Z	86/18/851	2018-03-26	Chlorpiryfos metylowy	µg/dm3	0.1	p.0,1	-	1	Eurofins	SFWA0-8
Stanisław Selke	54.676803	18.348283	drainage ditch	Błądzikowski Potok	7	12_66_Z	86/18/851	2018-03-26	Chlorthal-dimethyl	µg/dm3	0.1	p.0,1	-	1	Eurofins	SFWA0-8
Stanisław Selke	54.676803	18.348283	drainage ditch	Błądzikowski Potok	7	12_66_Z	86/18/851	2018-03-26	Chlorotion	µg/dm3	0.1	p.0,1	-	1	Eurofins	SFWA0-8
Stanisław Selke	54.676803	18.348283	drainage ditch	Błądzikowski Potok	7	12_66_Z	86/18/851	2018-03-26	Chlortiofos	µg/dm3	0.1	p.0,1	-	1	Eurofins	SFWA0-8
Stanisław Selke	54.676803	18.348283	drainage ditch	Błądzikowski Potok	7	12_66_Z	86/18/851	2018-03-26	Chlozolinate	µg/dm3	0.1	p.0,1	-	1	Eurofins	SFWA0-8
Stanisław Selke	54.676803	18.348283	drainage ditch	Błądzikowski Potok	7	12_66_Z	86/18/851	2018-03-26	Cinidon-ethyl	µg/dm3	0.1	p.0,1	-	1	Eurofins	SFWA0-8
Stanisław Selke	54.676803	18.348283	drainage ditch	Błądzikowski Potok	7	12_66_Z	86/18/851	2018-03-26	Clodinafop-propargyl	µg/dm3	0.1	p.0,1	-	1	Eurofins	SFWA0-8
Stanisław Selke	54.676803	18.348283	drainage ditch	Błądzikowski Potok	7	12_66_Z	86/18/851	2018-03-26	Kumafos	µg/dm3	0.1	p.0,1	-	1	Eurofins	SFWA0-8
Stanisław Selke	54.676803	18.348283	drainage ditch	Błądzikowski Potok	7	12_66_Z	86/18/851	2018-03-26	Crotoxyphos	µg/dm3	0.1	p.0,1	-	1	Eurofins	SFWA0-8
Stanisław Selke	54.676803	18.348283	drainage ditch	Błądzikowski Potok	7	12_66_Z	86/18/851	2018-03-26	Cyjanofenfos	µg/dm3	0.1	p.0,1	-	1	Eurofins	SFWA0-8
Stanisław Selke	54.676803	18.348283	drainage ditch	Błądzikowski Potok	7	12_66_Z	86/18/851	2018-03-26	Cyanophos	µg/dm3	0.1	p.0,1	-	1	Eurofins	SFWA0-8
Stanisław Selke	54.676803	18.348283	drainage ditch	Błądzikowski Potok	7	12_66_Z	86/18/851	2018-03-26	Cyflutryna	µg/dm3	0.1	p.0,1	-	1	Eurofins	SFWA0-8
Stanisław Selke	54.676803	18.348283	drainage ditch	Błądzikowski Potok	7	12_66_Z	86/18/851	2018-03-26	lambda-Cyhalotryna	µg/dm3	0.1	p.0,1	-	1	Eurofins	SFWA0-8
Stanisław Selke	54.676803	18.348283	drainage ditch	Błądzikowski Potok	7	12_66_Z	86/18/851	2018-03-26	Cypermetryna	µg/dm3	0.1	p.0,1	-	1	Eurofins	SFWA0-8
Stanisław Selke	54.676803	18.348283	drainage ditch	Błądzikowski Potok	7	12_66_Z	86/18/851	2018-03-26	Cyphenothrin	µg/dm3	0.1	p.0,1	-	1	Eurofins	SFWA0-8
Stanisław Selke	54.676803	18.348283	drainage ditch	Błądzikowski Potok	7	12_66_Z	86/18/851	2018-03-26	Cyprokonazol	µg/dm3	0.1	p.0,1	-	1	Eurofins	SFWA0-8
Stanisław Selke	54.676803	18.348283	drainage ditch	Błądzikowski Potok	7	12_66_Z	86/18/851	2018-03-26	DDD-o,p	µg/dm3	0.1	p.0,1	-	1	Eurofins	SFWA0-8
Stanisław Selke	54.676803	18.348283	drainage ditch	Błądzikowski Potok	7	12_66_Z	86/18/851	2018-03-26	DDE-o,p	µg/dm3	0.1	p.0,1	-	1	Eurofins	SFWA0-8
Stanisław Selke	54.676803	18.348283	drainage ditch	Błądzikowski Potok	7	12_66_Z	86/18/851	2018-03-26	DDT(p,p'-DDT+o,p'-DDT+p.p'-DDE+p,p'-DDD)	µg/dm3	0.1	p.0,1	-	1	Eurofins	SFWA0-8
Stanisław Selke	54.676803	18.348283	drainage ditch	Błądzikowski Potok	7	12_66_Z	86/18/851	2018-03-26	Deltametryna	µg/dm3	0.1	p.0,1	-	1	Eurofins	SFWA0-8
Stanisław Selke	54.676803	18.348283	drainage ditch	Błądzikowski Potok	7	12_66_Z	86/18/851	2018-03-26	Dialifos	µg/dm3	0.1	p.0,1	-	1	Eurofins	SFWA0-8
Stanisław Selke	54.676803	18.348283	drainage ditch	Błądzikowski Potok	7	12_66_Z	86/18/851	2018-03-26	Di-allate	µg/dm3	0.1	p.0,1	-	1	Eurofins	SFWA0-8
Stanisław Selke	54.676803	18.348283	drainage ditch	Błądzikowski Potok	7	12_66_Z	86/18/851	2018-03-26	Diazynon	µg/dm3	0.05	p.0,05	-	1	Eurofins	SFWA0-8
Stanisław Selke	54.676803	18.348283	drainage ditch	Błądzikowski Potok	7	12_66_Z	86/18/851	2018-03-26	4,4-Dibromobenzophenone	µg/dm3	0.1	p.0,1	-	1	Eurofins	SFWA0-8
Stanisław Selke	54.676803	18.348283	drainage ditch	Błądzikowski Potok	7	12_66_Z	86/18/851	2018-03-26	Dicapthon	µg/dm3	0.1	p.0,1	-	1	Eurofins	SFWA0-8
Stanisław Selke	54.676803	18.348283	drainage ditch	Błądzikowski Potok	7	12_66_Z	86/18/851	2018-03-26	Dichlobenil	µg/dm3	0.1	p.0,1	-	1	Eurofins	SFWA0-8
Stanisław Selke	54.676803	18.348283	drainage ditch	Błądzikowski Potok	7	12_66_Z	86/18/851	2018-03-26	Dichlofention	µg/dm3	0.1	p.0,1	-	1	Eurofins	SFWA0-8
Stanisław Selke	54.676803	18.348283	drainage ditch	Błądzikowski Potok	7	12_66_Z	86/18/851	2018-03-26	Dichlofluanid	µg/dm3	0.1	p.0,1	-	1	Eurofins	SFWA0-8
Stanisław Selke	54.676803	18.348283	drainage ditch	Błądzikowski Potok	7	12_66_Z	86/18/851	2018-03-26	Dichloran	µg/dm3	0.1	p.0,1	-	1	Eurofins	SFWA0-8
Stanisław Selke	54.676803	18.348283	drainage ditch	Błądzikowski Potok	7	12_66_Z	86/18/851	2018-03-26	Dichlorfos	µg/dm3	0.1	p.0,1	-	1	Eurofins	SFWA0-8
Stanisław Selke	54.676803	18.348283	drainage ditch	Błądzikowski Potok	7	12_66_Z	86/18/851	2018-03-26	Diclofop-methyl	µg/dm3	0.1	p.0,1	-	1	Eurofins	SFWA0-8
Stanisław Selke	54.676803	18.348283	drainage ditch	Błądzikowski Potok	7	12_66_Z	86/18/851	2018-03-26	Dikofol (suma)	µg/dm3	0.1	p.0,1	-	1	Eurofins	SFWA0-8
Stanisław Selke	54.676803	18.348283	drainage ditch	Błądzikowski Potok	7	12_66_Z	86/18/851	2018-03-26	Dicofol,o,p-	µg/dm3	0.1	p.0,1	-	1	Eurofins	SFWA0-8
Stanisław Selke	54.676803	18.348283	drainage ditch	Błądzikowski Potok	7	12_66_Z	86/18/851	2018-03-26	Dicofol,p,p--	µg/dm3	0.1	p.0,1	-	1	Eurofins	SFWA0-8
Stanisław Selke	54.676803	18.348283	drainage ditch	Błądzikowski Potok	7	12_66_Z	86/18/851	2018-03-26	Dicrotophos	µg/dm3	0.1	p.0,1	-	1	Eurofins	SFWA0-8
Stanisław Selke	54.676803	18.348283	drainage ditch	Błądzikowski Potok	7	12_66_Z	86/18/851	2018-03-26	Dieldryna	µg/dm3	0.03	p.0,03	-	1	Eurofins	SFWA0-8
Stanisław Selke	54.676803	18.348283	drainage ditch	Błądzikowski Potok	7	12_66_Z	86/18/851	2018-03-26	Dienochlor	µg/dm3	0.1	p.0,1	-	1	Eurofins	SFWA0-8
Stanisław Selke	54.676803	18.348283	drainage ditch	Błądzikowski Potok	7	12_66_Z	86/18/851	2018-03-26	Difenokonazol	µg/dm3	0.1	p.0,1	-	1	Eurofins	SFWA0-8
Stanisław Selke	54.676803	18.348283	drainage ditch	Błądzikowski Potok	7	12_66_Z	86/18/851	2018-03-26	Diflufenican	µg/dm3	0.1	p.0,1	-	1	Eurofins	SFWA0-8
Stanisław Selke	54.676803	18.348283	drainage ditch	Błądzikowski Potok	7	12_66_Z	86/18/851	2018-03-26	Dimefox	µg/dm3	0.1	p.0,1	-	1	Eurofins	SFWA0-8
Stanisław Selke	54.676803	18.348283	drainage ditch	Błądzikowski Potok	7	12_66_Z	86/18/851	2018-03-26	Dimetrachlor	µg/dm3	0.1	p.0,1	-	1	Eurofins	SFWA0-8
Stanisław Selke	54.676803	18.348283	drainage ditch	Błądzikowski Potok	7	12_66_Z	86/18/851	2018-03-26	Dimethipine	µg/dm3	0.1	p.0,1	-	1	Eurofins	SFWA0-8
Stanisław Selke	54.676803	18.348283	drainage ditch	Błądzikowski Potok	7	12_66_Z	86/18/851	2018-03-26	Dimetoat	µg/dm3	0.1	p.0,1	-	1	Eurofins	SFWA0-8
Stanisław Selke	54.676803	18.348283	drainage ditch	Błądzikowski Potok	7	12_66_Z	86/18/851	2018-03-26	Dimetomorf	µg/dm3	0.1	p.0,1	-	1	Eurofins	SFWA0-8
[truncated: 3,974 more rows]
